# Supplementary material for: Diversity and Role of Prophages in Pseudomonas aeruginosa: Resistance Genes and Bacterial Interactions
Source: Genes (Basel). 2025 May 29;16(6):656. doi: 10.3390/genes16060656 (PMC12192079; doi:10.3390/genes16060656)
Supplement: Supplementary file 1 [file genes-16-00656-s001.zip]

Archive with 6 entries (6 files):
- Supplementary Material S1.xlsx
- Supplementary Material S2.xlsx
- Supplementary Material S3.xlsx
- Supplementary Material S4.xlsx
- Supplementary Material S5.xlsx
- Supplementary Material S6.xlsx
