# Supplementary material for: Diversity and Role of Prophages in Pseudomonas aeruginosa: Resistance Genes and Bacterial Interactions
Source: Genes (Basel). 2025 May 29;16(6):656. doi: 10.3390/genes16060656 (PMC12192079; doi:10.3390/genes16060656)
Supplement: Supplementary file 1 [file genes-16-00656-s001.zip › Supplementary Material S1.xlsx]

## Sheet: Samples
BioProject	BioSample	GenBank acess.	ID	Total length	Strain	Date	Country	Local	Localização	Source	ST	Obs.	CRISPR/CAS	CRISPR/CAS TIPO	CRISPR ÓRFÃO	CRISPR OBS	anticrispr
PRJNA449616	SAMN08913638		QBEK01	6,482,623 bp	HIAE_PA12	2015	Brazil	SP	São Paulo	Blood	10		Completed	NEG	NEG
PRJNA677881	SAMN27549399		JALLDU01	7,054,943 bp	CCBH26699	2018-12-17	Brazil	CE	Ceará	Not available	111		Completed	NEG	NEG
PRJNA264310	SAMN03105622	GCA_000791225.1	JTRR01	7,042,302 bp	AZPAE14924	2008	Brazil	SP	São Paulo	Respiratory tract	155		Completed	NEG	NEG
PRJNA761695	SAMN21357978		JAIPVQ01	6,969,524 bp	14182	2018-01-01	Brazil		Desconhecido	Blood	167		Completed	NEG	POS
PRJNA677881	SAMN16776118		JADPHX01	7,610,463 bp	CCBH27928	2020-05-03	Brazil	BA	Bahia	Blood	179		Completed	NEG	NEG
PRJNA449616	SAMN08913632		QBEQ01	6,328,214 bp	HIAE_PA06	2014	Brazil	SP	São Paulo	Blood	231		Completed	I-E	NEG
PRJNA677881	SAMN16776074		JAECUE01	7,425,370 bp	CCBH26731	2019-06-01	Brazil	BA	Bahia	Blood	233		Completed	I-F	POS
PRJNA677881	SAMN27549425	GCA_023572525.1	JAMKEK01	6,944,172 bp	CCBH27625	2020-01-01	Brazil	BA	Bahia	Urine	233		Completed	I-F	POS
PRJNA677881	SAMN16776117		JAECSQ01	6,979,135 bp	CCBH27919	2020-03-27	Brazil	BA	Bahia	Blood	233		Completed	I-F	??	4 LOCOS CRISPR?? VER ESTRUTURA	56
PRJNA677881	SAMN27549432	GCA_023572485.1	JAMKDW01	6,780,417 bp	CCBH28143	2020-01-02	Brazil	BA	Bahia	Urine	233		Completed	I-F	POS		56
PRJNA677881	SAMN16776135		JAECSH01	6,893,074 bp	CCBH28242	2020-06-23	Brazil	BA	Bahia	Catheter Tip	233		Completed	I-F	POS
PRJNA677881	SAMN27549435		JALLCV01	6,861,043 bp	CCBH28311	2020-06-18	Brazil	BA	Bahia	Urine	233		Completed	I-F	POS		56
PRJNA677881	SAMN27549436	GCA_023572465.1	JAMKDV01	7,209,099 bp	CCBH28558	2020-07-01	Brazil	BA	Bahia	Urine	233		Completed	I-F	POS
PRJNA677881	SAMN16776140		JAECSF01	6,881,183 bp	CCBH28717	2020-09-09	Brazil	BA	Bahia	Blood	233		Completed	I-F	POS		56
PRJNA677881	SAMN16776144		JAECSD01	6,838,033 bp	CCBH28865	2020-07-23	Brazil	BA	Bahia	Blood	233		Completed	I-F	POS		56
PRJNA677881	SAMN27549467		JALLCC01	6,674,841 bp	CCBH29402	2020	Brazil	BA	Bahia	Blood	233		Completed	I-F	POS		56
PRJNA407637	SAMN07659296		NWBV01	7,029,318 bp	ICBBVIM-2	2017-03-01	Brazil	SP	São Paulo	Oral swab	233		Completed	I-F / IV-A2	??	3 LOCOS CRISPR?? VER ESTRUTURA
PRJNA378853	SAMN06562970		MZND01	7,019,286 bp	ICBDVIM-2	2017-02-01	Brazil	SP	São Paulo	Ear	233		Completed	I-F / IV-A2	??	4 LOCOS CRISPR?? VER ESTRUTURA
PRJNA264310	SAMN03105760	GCA_000793315.1	JTMJ01	6,768,150 bp	AZPAE15063	2012	Brazil	PR	Paraná	Respiratory tract	235		Completed	NEG	NEG
PRJNA677881	SAMN27549417		JALLDF01	6,824,290 bp	CCBH27345	2019-07-04	Brazil	CE	Ceará	Trachea fragment	235		Completed	NEG	NEG
PRJNA677881	SAMN27549426		JALLCZ01	6,797,886 bp	CCBH27629	2020-01-14	Brazil	BA	Bahia	Pleural fluid	235		Completed	NEG	NEG
PRJNA431093	SAMN08384000		QORB01	6,905,990 bp	D2-463	2012-06-13	Brazil		Desconhecido	Cerebrospinal fluid	235		Completed	NEG	NEG
PRJNA431093	SAMN08391251		QOQY01	6,954,783 bp	H2-9me	2014-02-06	Brazil		Desconhecido	Cerebrospinal fluid	235		Completed	NEG	NEG
PRJNA398580	SAMN07513433		NQWF01	6,819,751 bp	PA404	2012	Brazil		Desconhecido	Clinical	235		Completed	NEG	NEG
PRJNA291357	SAMN03943237				BH6	2011	Brazil	BH	Minas Gerais	Tissue	244		Completed	I-F	?	4 LOCUS CRISPR?? VER ESTRUTURA
PRJNA677881	SAMN16776073		JAECUF01	6,854,917 bp	CCBH26703	2019-05-23	Brazil	BA	Bahia	Blood	244		Completed	I-F	NEG
PRJNA677881	SAMN16776139		JAECSG01	7,087,296 bp	CCBH28612	2020-08-28	Brazil	BA	Bahia	Blood	244		Completed	I-F	NEG		63
PRJNA449616	SAMN08913637		QBEL01	6,807,590 bp	HIAE_PA11	2015	Brazil	SP	São Paulo	Bronchoalveolar lavage	244		Completed	I-F	NEG
PRJNA449616	SAMN08913639		QBEJ01	6,956,738 bp	HIAE_PA13	2015	Brazil	SP	São Paulo	Blood	244		Completed	I-F	NEG
PRJNA593977	SAMN13497036		WTXR01	7,051,713 bp	JM03	2016-06-03	Brazil	PE	Pernambuco	Tracheal secretion	244		Completed	I-F	POS
PRJNA761695	SAMN21357975		JAIPVN01	6,917,943 bp	Newton	2018-01-02	Brazil		Desconhecido	Urine	244		Completed	I-F	NEG
					Pae104	2010	Brazil	PE	Pernambuco	Blood	244		Completed	I-F
					Pae105	2010	Brazil	PE	Pernambuco	Urine	244		Completed	I-F
PRJNA514718	SAMN10732499		SBJQ01	6,975,640 bp	Pae12	2015	Brazil	PE	Pernambuco	Tissue fragment	244		Completed	I-F
					Pae127	2010	Brazil	PE	Pernambuco	Sputum	244		Completed	I-F
PRJNA514718	SAMN10732508		SBJZ01	6,610,049 bp	Pae74	2016	Brazil	PE	Pernambuco	Sputum	244		Completed	I-F
PRJNA449616	SAMN08913635		QBEN01	6,575,144 bp	HIAE_PA09	2015	Brazil	SP	São Paulo	Blood	245		Completed	NEG	NEG
PRJNA514245	SAMN15663291	GCA_023904835.1	DAHMMX01	6,843,849 bp	IHMA_1709299	2017	Brazil		Desconhecido	Urine	245		Completed	NEG	NEG
PRJNA420810	SAMN08278662		QHLV01	6,770,429 bp	LIM4447	2015	Brazil	SP	São Paulo	Blood	245		Completed	NEG	NEG
PRJNA449616	SAMN08913633		QBEP01	6,970,574 bp	HIAE_PA07	2015	Brazil	SP	São Paulo	Blood	252		Completed	I-E	??	4 LOCOS CRISPR?? VERIFICAR	56
PRJNA514718	SAMN10732501		SBJS01	6,379,785 bp	Pae22	2015	Brazil	PE	Pernambuco	Sputum	252		Completed	I-F I-E
PRJNA264310	SAMN03105762	GCA_000793365.1	JTMH01	6,184,461 bp	AZPAE15065	2012	Brazil	PR	Paraná	Respiratory tract	261		Completed	I-F	POS
PRJNA264310	SAMN03105625	GCA_000791305.1	JTRO01	6,885,375 bp	AZPAE14927	2008	Brazil	SP	São Paulo	Intra-abdominal tract	267		Completed	NEG	NEG
PRJNA264310	SAMN03105624	GCA_000791275.1	JTRP01	6,886,320 bp	AZPAE14926	2008	Brazil	SP	São Paulo	Urinary tract	274		Completed	I-F	POS
PRJNA514718	SAMN10732507		SBJY01	6,517,793 bp	Pae70	2016	Brazil	PE	Pernambuco	Urine	275		Completed	I-F
PRJNA264310	SAMN03105520	GCA_000795205.1	JTVP01	6,660,543 bp	AZPAE14819	2004	Brazil	SP	São Paulo	Urinary tract	277		Completed	I-C	NEG	Tem I-C mas não tem CRISPR. Conferir estruturas
PRJNA264310	SAMN03105522	GCA_000795235.1	JTVN01	6,811,510 bp	AZPAE14821	2004	Brazil	SP	São Paulo	Urinary tract	277		Completed	I-C	NEG
PRJNA264310	SAMN03105523	GCA_000795265.1	JTVM01	6,668,034 bp	AZPAE14822	2004	Brazil	SP	São Paulo	Intra-abdominal tract	277		Completed	I-C	NEG	Tem I-C mas não tem CRISPR. Conferir estruturas
PRJNA264310	SAMN03105553	GCA_000789905.1	JTUI01	6,829,167 bp	AZPAE14853	2007	Brazil	PR	Paraná	Respiratory tract	277		Completed	NEG	NEG
PRJNA264310	SAMN03105621	GCA_000791205.1	JTRS01	6,724,711 bp	AZPAE14923	2008	Brazil	SP	São Paulo	Respiratory tract	277		Completed	NEG	NEG
PRJNA518075	SAMN10852023		SELB01	7,003,379 bp	CCBH18249	2015	Brazil		Desconhecido	Urine	277		Completed	I-C	NEG
PRJNA677881	SAMN16776085		JAECTT01	6,910,465 bp	CCBH27337	2019-10-30	Brazil	CE	Ceará	Blood	277		Completed	I-C	NEG
PRJNA677881	SAMN16776086		JAECTS01	6,889,343 bp	CCBH27339	2019-08-22	Brazil	CE	Ceará	Blood	277		Completed	I-C	NEG
PRJNA677881	SAMN19287566		JAHFYU02	6,864,843 bp	CCBH28189	2020-04-04	Brazil	BA	Bahia	Tracheal secretion	277		Completed	I-C	NEG
PRJNA677881	SAMN19287564		CP086064.1	6,961,059 bp	CCBH28525	2020-07-14	Brazil	BA	Bahia	Tracheal secretion	277	Plasmídeo sequenciado: https://www.ncbi.nlm.nih.gov/nuccore/CP086065.1?report=fasta&log$=seqview	Completed	I-C	NEG
PRJNA677881	SAMN19287565		JAHFYV02	6,872,688 bp	CCBH28529	2020-07-14	Brazil	BA	Bahia	Tracheal secretion	277		Completed	I-C	NEG
PRJNA518075	SAMN10852159		SELC01	6,883,915 bp	CCBH5698	2010	Brazil		Desconhecido	Secretion swab	277		Completed	I-C	NEG
PRJNA518075	SAMN10868519		SEME01	6,669,061 bp	CCBH5939	2010	Brazil	RJ	Rio de Janeiro	Urine	277		Completed	I-C	NEG
PRJNA593977	SAMN13497306		WTXS01	6,820,284 bp	JX05	2016-06-03	Brazil	PE	Pernambuco	Tracheal secretion	277		Completed	I-C	NEG		59	63
PRJNA420810	SAMN08278672		QJPA01	6,771,881 bp	LIM1136	2012	Brazil	SP	São Paulo	Blood	277		Completed	I-C	NEG
PRJNA420810	SAMN08278674		QJOZ01	6,720,099 bp	LIM1166	2012	Brazil	SP	São Paulo	Feces	277		Completed	I-C	NEG
PRJNA420810	SAMN08278671		QJPG01	6,760,068 bp	LIM1209	2012	Brazil	SP	São Paulo	Blood	277		Completed	I-C	NEG
PRJNA420810	SAMN08278668		QJPD01	6,668,575 bp	LIM1256	2012	Brazil	SP	São Paulo	Blood	277		Completed	I-C	NEG
PRJNA420810	SAMN08278669		QJPE01	6,745,997 bp	LIM1547	2012	Brazil	SP	São Paulo	Blood	277		Completed	I-C	NEG
PRJNA420810	SAMN08278670		QJPF01	6,776,848 bp	LIM1595	2012	Brazil	SP	São Paulo	Blood	277		Completed	I-C	NEG
PRJNA420810	SAMN08278663		QHLW01	6,322,379 bp	LIM1680	2013	Brazil	SP	São Paulo	Catheter	277		Completed	I-C	??	2 LOCOS CRISPR?? VER ESTRUTURA
PRJNA420810	SAMN08278667		QJPC01	6,720,823 bp	LIM4519	2016	Brazil	SP	São Paulo	Blood	277		Completed	I-C	NEG
PRJNA264419	SAMN03122431		JRZY01	6,802,391 bp	P600	2003-05-23	Brazil	MA	Maranhão	Urine	277		Completed	I-C	NEG
PRJNA310735	SAMN04455104	GCA_001792835.1	CP015001.1	6,721,480 bp	PA1088	1997	Brazil	SP	São Paulo	Urine	277		Completed	I-C	NEG
PRJNA310742	SAMN04455162	GCA_001792875.1	CP015003.1	7,006,578 bp	PA11803	2011	Brazil	SP	São Paulo	Blood	277		Completed	NEG	NEG
PRJNA310743	SAMN04455163	GCA_001806505.1	LVXB01	6,643,782 bp	PA12117	2012	Brazil	SP	São Paulo	Blood	277		Completed	NEG	NEG
PRJNA546225	SAMN12286993		VKOE01	6,798,564 bp	PA4722	2015-05-01	Brazil		Desconhecido	Rectal Swab	277		Completed	I-C	NEG
PRJNA310741	SAMN04455156	GCA_001792855.1	CP015002.1	6,928,736 bp	PA8281	2007	Brazil	SP	São Paulo	Tracheal aspirate	277		Completed	I-C	NEG
PRJNA420810	SAMN08278673		QHLT01	7,046,243 bp	LIM1030	2011	Brazil	SP	São Paulo	Anal abscess	308		Completed	NEG	POS
PRJNA560372	SAMN12583080		VRZB01	6,722,504 bp	PA834	2016	Brazil	RR	Roraima	Blood	309		Completed	NEG	NEG
PRJNA649568	SAMN15671239		JACGTM01	6,544,987 bp	MIMA_PA2.1	2018-07-01	Brazil	SC	Santa Catarina	Ascitic liquid	312		Completed	I-F	NEG
PRJNA514718	SAMN10732503		SBJU01	6,947,214 bp	Pae29	2015	Brazil	PE	Pernambuco	Sputum	357		Completed	I-F
PRJNA514718	SAMN10732505		SBJW01	7,151,967 bp	Pae42	2016	Brazil	PE	Pernambuco	Sputum	357		Completed	I-F			63
					Pae116	2010	Brazil	PE	Pernambuco	Wound secretion	360		Completed	I-F			63
PRJNA473307	SAMN09270621		CP029713.1	7,156,017 bp	BH9	2011	Brazil	MG	Minas Gerais	Urine	381	Plasmídeo sequenciado: https://www.ncbi.nlm.nih.gov/nuccore/CP029714.1	Completed	NEG	NEG
PRJNA449616	SAMN08913630		QBES01	6,459,053 bp	HIAE_PA02	2012	Brazil	SP	São Paulo	Blood	381		Completed	NEG	NEG
PRJNA657563	SAMN15832307		JACNMT01	6,668,636 bp	392_19	2019	Brazil	SP	São Paulo	Urine	446		Completed	NEG	NEG
PRJNA420810	SAMN08278665		QJOY01	6,912,026 bp	LIM4293	2015	Brazil	SP	São Paulo	Blood	446		Completed	NEG	NEG
PRJNA420810	SAMN08278666		QJPB01	6,878,610 bp	LIM4320	2015	Brazil	SP	São Paulo	Blood	446		COmpleted	NEG	NEG
PRJNA449616	SAMN08913629		QBET01	6,764,041 bp	HIAE_PA01	2011	Brazil	SP	São Paulo	Blood	455		Completed	I-F	NEG
PRJNA449616	SAMN08913631		QBER01	6,803,262 bp	HIAE_PA05	2013	Brazil	SP	São Paulo	Blood	498		Completed	I-E	??	4 LOCOS CRISPR?? VERIFICAR	56
PRJNA615899	SAMN14470519		JAAVMF01	6,229,133 bp	UFMG-H10	2019-05-29	Brazil	MG	Minas Gerais	Urine	549		Completed	NEG	NEG
PRJNA615899	SAMN14470516		JAAVMI01	6,232,942 bp	UFMG-H6	2019-05-29	Brazil	MG	Minas Gerais	Urine	549		Completed	NEG	NEG
PRJNA615899	SAMN14470517		JAAVMH01	6,231,588 bp	UFMG-H7	2019-05-29	Brazil	MG	Minas Gerais	Urine	549		Completed	NEG	NEG
PRJNA615899	SAMN14470518		JAAVMG01	6,197,292 bp	UFMG-H9	2019-05-29	Brazil	MG	Minas Gerais	Urine	549		Completed	NEG	NEG
					Pae94	2016	Brazil	PE	Pernambuco	Tracheal aspirate	620		Completed	I-E
PRJNA264310	SAMN03105552	GCA_000789845.1	JTUJ01	6,860,603 bp	AZPAE14852	2005	Brazil	SP	São Paulo	Respiratory tract	639		Completed	NEG	POS
PRJNA264310	SAMN03105759	GCA_000793285.1	JTMK01	6,481,258 bp	AZPAE15062	2012	Brazil	PR	Paraná	Urinary tract	644		Completed	I-F	POS
PRJNA677881	SAMN27549455		JALLCK01	7,167,470 bp	CCBH29235	2020	Brazil	GO	Goiás	Blood	773		Completed	I-E	NEG		56
PRJNA677881	SAMN27549462		JAMKDJ01	7,163,255 bp	CCBH29264	2020	Brazil	GO	Goiás	Blood	773		Completed	I-E	NEG		56
PRJNA747012	SAMN20250431				PA36721	2021	Brazil	SP	São Paulo	Blood	803		COmpleted	NEG	NEG
					Pae114	2010	Brazil	PE	Pernambuco	Wound secretion	850		Completed	I-F
					Pae115	2010	Brazil	PE	Pernambuco	Urine	850		Completed	I-F
					Pae108	2010	Brazil	PE	Pernambuco	Tracheal aspirate	1076		Completed	I-F
PRJNA264310	SAMN03105521	GCA_000795225.1	JTVO01	6,364,162 bp	AZPAE14820	2004	Brazil	SP	São Paulo	Intra-abdominal tract	1122		Completed	NEG	NEG
					Pae90	2016	Brazil	PE	Pernambuco	Urine	1239		Completed	I-F
PRJNA449616	SAMN08913640		QBEI01	6,319,608 bp	HIAE_PA14	2015	Brazil	SP	São Paulo	Bronchoalveolar lavage	1290		Completed	I-F	POS
PRJNA514718	SAMN10732500		SBJR01	6,343,630 bp	Pae21	2015	Brazil	PE	Pernambuco	Urine	1394		Completed	I-F			56
PRJNA264310	SAMN03105761	GCA_000793345.1	JTMI01	6,687,065 bp	AZPAE15064	2012	Brazil	PR	Paraná	Intra-abdominal tract	1560		Completed	NEG	POS	estrutura estranha no candidato 1 (evid: 2)
PRJNA431093	SAMN08384001		QORA01	7,047,893 bp	F2-1206	2013-10-21	Brazil		Desconhecido	Cerebrospinal fluid	1602		Completed	NEG	POS
PRJNA264310	SAMN03105626	GCA_000791325.1	JTRN01	6,257,878 bp	AZPAE14928	2008	Brazil	SP	São Paulo	Urinary tract	1605		Completed	I-F	?	4 LOCUS CRISPR?? VER ESTRUTURA
PRJNA264310	SAMN03105623	GCA_000791265.1	JTRQ01	6,462,755 bp	AZPAE14925	2008	Brazil	SP	São Paulo	Intra-abdominal tract	1800		Completed	NEG	NEG
PRJNA420810	SAMN13700068		WWCE01	6,675,522 bp	1163	2012	Brazil	SP	São Paulo	Blood	1853		Completed	I-F	NEG
PRJNA449616	SAMN08913641		QBEH01	6,304,700 bp	HIAE_PA15	2016	Brazil	SP	São Paulo	Blood	1993		Completed	I-F / I-E	NEG
					Pae110	2010	Brazil	PE	Pernambuco	Wound secretion	2234		Completed	I-F
PRJNA449616	SAMN08913636		QBEM01	6,527,238 bp	HIAE_PA10	2015	Brazil	SP	São Paulo	Bronchoalveolar lavage	2235		Completed	NEG	NEG
PRJNA322303	SAMN05150790	GCA_001679905.1	LYLY01	6,750,396 bp	ET02	2013-03-01	Brazil		Desconhecido	Rectal swab	2343		Completed	NEG	NEG
PRJNA677881	SAMN27549385	GCA_023572735.1	JAMKEJ01	6,889,538 bp	CCBH26428	2019-01-08	Brazil	RJ	Rio de Janeiro	Skin fragement	2407		Completed	I-E	POS
PRJNA395360	SAMN07376118		NOKO01	6,514,739 bp	CCBH17348	2014-11-24	Brazil		Desconhecido	Blood	2584		Completed	NEG	NEG
PRJNA580445	SAMN13158036		WUTK01	6,384,922 bp	21107	2017-12-01	Brazil	RJ	Rio de Janeiro	Sputum	2744		Completed	NEG	NEG	estrutura estranha no candidato 2 (evid: 2)
PRJNA580449	SAMN13159202		WUTL01	6,390,776 bp	21113	2017-12-01	Brazil	RJ	Rio de Janeiro	Sputum	2744		Completed	NEG	NEG	estrutura estranha no candidato 3 (evid: 2)
PRJNA580450	SAMN13159203		WUTM01	6,390,267 bp	21114	2017-12-01	Brazil	RJ	Rio de Janeiro	Sputum	2744		Completed	NEG	NEG	estrutura estranha no candidato 5 (evid: 2)
PRJNA580453	SAMN13159397		WUTN01	6,386,142 bp	21167	2017-12-01	Brazil	RJ	Rio de Janeiro	Sputum	2744		Completed	NEG	NEG	estrutura estranha no candidato 5 (evid: 2)
PRJNA580455	SAMN13159398		WUTO01	6,392,517 bp	21168	2017-12-01	Brazil	RJ	Rio de Janeiro	Sputum	2744		Completed	NEG	NEG
PRJNA580457	SAMN13159401		WUTP01	6,386,368 bp	21169	2017-12-01	Brazil	RJ	Rio de Janeiro	Sputum	2744		Completed	NEG	NEG	estrutura estranha no candidato 5 (evid: 2)
PRJNA514718	SAMN10732506		SBJX01	6,274,427 bp	Pae66	2016	Brazil	PE	Pernambuco	Bone fragment	3078		Completed	I-F
PRJNA677881	SAMN27549416		JALLDG01	6,795,706 bp	CCBH27321	2019-10-16	Brazil	RN	Rio Grande do Norte	Tracheal secretion	3079		Completed	I-F	POS
PRJNA677881	SAMN16776087		JAECTR01	6,911,115 bp	CCBH27346	2019-06-30	Brazil	CE	Ceará	Blood	3079		Completed	I-F	NEG		56
PRJNA677881	SAMN16776109		JAECSX01	6,972,554 bp	CCBH27678	2020-03-05	Brazil	CE	Ceará	Blood	3079		Completed	I-F	POS		56
PRJNA677881	SAMN16776143		JADPHL01	6,812,677 bp	CCBH28850	2020-07-26	Brazil	CE	Ceará	Blood	3079		Completed	I-F	POS		56
PRJNA514718	SAMN10732502		SBJT01	6,750,423 bp	Pae28	2015	Brazil	PE	Pernambuco	Suture material	3079		Completed	I-F			56
PRJNA514718	SAMN10732504		SBJV01	6,765,150 bp	Pae39	2015	Brazil	PE	Pernambuco	Sputum	3079		Completed	I-F			56
PRJNA514718	SAMN10732510		SBKB01	6,837,897 bp	Pae83	2016	Brazil	PE	Pernambuco	Sputum	3079		Completed	I-F			56
PRJNA514718	SAMN10732509		SBKA01	6,501,877 bp	Pae81	2016	Brazil	PE	Pernambuco	Urine	3080		Completed	I-E
PRJNA514718	SAMN10732511		SBKC01	6,312,792 bp	Pae113	2010	Brazil	PE	Pernambuco	Tissue fragment	3137		Completed	I-F I-E
					Pae93	2016	Brazil	PE	Pernambuco	Urine	3383		Completed	I-E
					Pae107	2010	Brazil	PE	Pernambuco	Blood	3384		Completed	I-F
PRJNA677881	SAMN16776102		JAECTE01	7,082,807 bp	CCBH27615	2020-01-17	Brazil	BA	Bahia	Blood	3524		Completed	I-F	NEG
PRJNA449616	SAMN08913634		QBEO01	6,443,673 bp	HIAE_PA08	2015	Brazil	SP	São Paulo	Bronchoalveolar lavage	3573		Completed	I-E	POS		58
PRJNA264310	SAMN03105634	GCA_000793585.1	JTRF01	6,265,859 bp	AZPAE14936	2008	Brazil	PR	Paraná	Intra-abdominal tract	NT		Completed	NEG	NEG
PRJNA677881	SAMN27549396		JALLDX01	6,942,866 bp	CCBH26694	2019-04-04	Brazil	BA	Bahia	Not available	NT		Completed	NEG	NEG	estrutura estranha no candidato 5 (evid: 3)
PRJNA401921	SAMN07611286		NTHO01	6,717,503 bp	ICBRVIM-2	2017-03-01	Brazil	SP	São Paulo	Rectal swab	NT		Completed	I-F / IV-A2	??	2 LOCOS CRISPR?? VER ESTRUTURA
PRJNA420810	SAMN08278660		QHLR01	5,484,925 bp	LIM1303	2012	Brazil	SP	São Paulo	Blood	NT		COmpleted	I-C	??	4 LOCOS CRISPR?? VER ESTRUTURA
PRJNA420810	SAMN08278661		QHLU01	6,540,148 bp	LIM1410	2012	Brazil	SP	São Paulo	Blood	NT		COmpleted	I-C	??	2 LOCOS CRISPR?? VER ESTRUTURA
PRJNA420810	SAMN08278659		QHLS01	6,424,887 bp	LIM4285	2014	Brazil	SP	São Paulo	Blood	NT		Completed	I-C	NEG
PRJNA420810	SAMN08278664		QJOX01	6,758,099 bp	LIM4308	2015	Brazil	SP	São Paulo	Blood	NT		Completed	NEG	NEG
