# Supplementary material for: Diversity and Role of Prophages in Pseudomonas aeruginosa: Resistance Genes and Bacterial Interactions
Source: Genes (Basel). 2025 May 29;16(6):656. doi: 10.3390/genes16060656 (PMC12192079; doi:10.3390/genes16060656)
Supplement: Supplementary file 1 [file genes-16-00656-s001.zip › Supplementary Material S2.xlsx]

## Sheet: fagos
number	STRAIN	VIBRANT									BLAST NCBI
		Regiao	N genes	protein start	protein stop	protein length	nucleotide start	nucleotide stop	nucleotide length		highest hit phage	max score	total score	query cover	e-value	% ID	acc len	accession	CRISPR	crispr tipo	ST
1	392_19	392_19.fna all_bases_fragment_23	65.0	2319	2383	65	2355281	2405156	49876		Pseudomonas phage H71	70338	70338	0.76	0.0	99.99%	38223	MH719190.1	Negative	NEG	446
1	392_19	392_19.fna all_bases_fragment_35	55.0	3203	3257	55	3218877	3262710	43834		Pseudomonas phage Dobby	15167	47453	0.69	0.0	95.56%	37152	NC_048109.1	Negative	NEG	446
2	1163	1163.fna all_bases_fragment_15	22.0	1274	1295	22	1385935	1401737	15803		Bacteriophage sp.	13581	22049	0.8	0.0	98.81%	55497	BK032442.1	Positive	I-F	1853
2	1163	1163.fna all_bases_fragment_37	154.0	3976	4129	154	4297478	4422057	124580		Pseudomonas phage AUS531phi	17985	41325	0.22	0.0	96.39%	48430	MN585195.1	Positive	I-F	1853
3	14182	14182.fna all_bases_fragment_7	21.0	684	704	21	712952	728839	15888		Bacteriophage sp.	18923	20063	0.7	0.0	98.98%	55497	BK032442.1	Negative	NEG	167
3	14182	14182.fna all_bases_fragment_10	12.0	1036	1047	12	1067625	1079860	12236		Pseudomonas phage PP9W2	9260	15137	0.73	0.0	98.59%	54250	NC_074662.1	Negative	NEG	167
3	14182	14182.fna all_bases_fragment_31	103.0	3996	4098	103	4295193	4398353	103161		Pseudomonas phage Ps60	45474	53378	0.31	0.0	96.58%	39676	MH719194.1	Negative	NEG	167
3	14182	14182.fna all_bases_fragment_37	74.0	4407	4480	74	4737410	4788242	50833		Pseudomonas phage F10	6141	15981	0.18	0.0	97.47%	39199	NC_007805.1	Negative	NEG	167
3	14182	14182.fna all_bases_fragment_12	11.0	1777	1787	11	1879469	1887804	8336		NO SIGNIFICANT SIMILARITY								Negative	NEG	167
4	21107	21107.fna all_bases_fragment_41	57.0	3761	3817	57	4069834	4108473	38640		Caudoviricetes sp.	20142	20324	0.35	0.0	93.28%	38949	BK043903.1	Negative	NEG	2744
4	21107	21107.fna all_bases_fragment_48	39.0	4504	4542	39	4830744	4860387	29644		Bacteriophage sp.	40267	42128	0.81	0.0	98.19%	55497	BK032442.1	Negative	NEG	2744
5	21113	21113.fna all_bases_fragment_3	57.0	350	406	57	386227	424866	38640		Caudoviricetes sp.	20142	20324	0.35	0.0	93.28%	38949	BK043903.1	Negative	NEG	2744
5	21113	21113.fna all_bases_fragment_49	38.0	4901	4938	38	5313745	5343364	29620		Bacteriophage sp.	40139	42000	0.81	0.0	98.11%	55497	BK032442.1	Negative	NEG	2744
6	21114	21114.fna all_bases_fragment_2	38.0	225	262	38	241993	271612	29620		Bacteriophage sp.	40134	41995	0.81	0.0	98.11%	55497	BK032442.1	Negative	NEG	2744
6	21114	21114.fna all_bases_fragment_38	57.0	4601	4657	57	5004641	5043280	38640		Caudoviricetes sp.	20142	20324	0.35	0.0	93.28%	38949	BK043903.1	Negative	NEG	2744
7	21167	21167.fna all_bases_fragment_39	57.0	3892	3948	57	4187408	4226048	38641		Caudoviricetes sp.	20116	20298	0.35	0.0	93.25%	38949	BK043903.1	Negative	NEG	2744
7	21167	21167.fna all_bases_fragment_46	39.0	4674	4712	39	5005301	5034941	29641		Bacteriophage sp.	40265	42126	0.81	0.0	98.19%	55497	BK032442.1	Negative	NEG	2744
8	21168	21168.fna all_bases_fragment_2	38.0	225	262	38	241993	271634	29642		Bacteriophage sp.	40282	42142	0.81	0.0	98.21%	55497	BK032442.1	Negative	NEG	2744
8	21168	21168.fna all_bases_fragment_46	57.0	4405	4461	57	4760247	4798886	38640		Caudoviricetes sp.	20142	20324	0.35	0.0	93.28%	38949	BK043903.1	Negative	NEG	2744
8	21168	21168.fna all_bases_fragment_52	8.0	5095	5102	8	5496253	5506033	9781		NO SIGNIFICANT SIMILARITY								Negative	NEG	2744
9	21169	21169.fna all_bases_fragment_2	38.0	225	262	38	241994	271635	29642		Bacteriophage sp.	40265	42126	0.81	0.0	98.19%	55497	BK032442.1	Negative	NEG	2744
9	21169	21169.fna all_bases_fragment_5	61.0	631	691	61	672815	715634	42820		Caudoviricetes sp.	20142	20324	0.32	0.0	93.28%	38949	BK043903.1	Negative	NEG	2744
10	AZPAE14819	AZPAE14819.fna all_bases_fragment_4	13.0	450	462	13	493655	503749	10095		Pseudomonas phage vB_Pae_CF74b	643	739	0.06	3e-179	86.09%	34669	MK511004.1	Positive	I-C	277
10	AZPAE14819	AZPAE14819.fna all_bases_fragment_15	59.0	1542	1600	59	1677732	1724005	46274		Caudoviricetes sp.	39744	44268	0.52	0.0	99.41%	25346	BK031884.1	Positive	I-C	277
10	AZPAE14819	AZPAE14819.fna all_bases_fragment_27	37.0	2711	2747	37	2890321	2919961	29641		Bacteriophage sp.	40391	42253	0.81	0.0	98.29%	55497	BK032442.1	Positive	I-C	277
10	AZPAE14819	AZPAE14819.fna all_bases_fragment_36	52.0	4010	4061	52	4301150	4338135	36986		Pseudomonas phage JBD67	1507	2636	0.06	0.0	92.87%	38232	NC_042135.1	Positive	I-C	277
10	AZPAE14819	AZPAE14819.fna all_bases_fragment_54	38.0	5724	5761	38	6152836	6186654	33819		Pseudomonas phage Haddon	20644	42656	0.8	0.0	97.60%	34044	BK020036.1	Positive	I-C	277
11	AZPAE14820	AZPAE14820.fna all_bases_fragment_19	17.0	2061	2077	17	2274862	2287564	12703		Caudoviricetes sp.	3422	4937	0.25	0.0	97.46%	41397	BK031427.1	Negative	NEG	1122
11	AZPAE14820	AZPAE14820.fna all_bases_fragment_38	72.0	3444	3515	72	3740648	3797284	56637		Pseudomonas phage AUS531phi	18087	46617	0.52	0.0	97.12%	48430	MN585195.1	Negative	NEG	1122
11	AZPAE14820	AZPAE14820.fna all_bases_fragment_54	22.0	5386	5407	22	5858336	5874138	15803		Bacteriophage sp.	13540	21997	0.8	0.0	98.71%	55497	BK032442.1	Negative	NEG	1122
12	AZPAE14821	AZPAE14821.fna all_bases_fragment_5	13.0	369	381	13	419275	429369	10095		Pseudomonas phage phi297	688	688	0.05	0.0	87.40%	49135	NC_016762.1	Positive	I-C	277
12	AZPAE14821	AZPAE14821.fna all_bases_fragment_14	37.0	1141	1177	37	1233167	1262807	29641		Bacteriophage sp.	40391	42253	0.81	0.0	98.29%	55497	BK032442.1	Positive	I-C	277
12	AZPAE14821	AZPAE14821.fna all_bases_fragment_19	43.0	1808	1850	43	1905768	1942512	36745		Pseudomonas phage Haddon	25104	33121	0.51	0.0	98.00%	22950	BK050773.1	Positive	I-C	277
12	AZPAE14821	AZPAE14821.fna all_bases_fragment_41	50.0	3744	3793	50	3983890	4019815	35926		Pseudomonas phage H71	1507	2539	0.06	0.0	92.87%	38223	MH719190.1	Positive	I-C	277
12	AZPAE14821	AZPAE14821.fna all_bases_fragment_60	59.0	6041	6099	59	6475169	6521442	46274		Caudoviricetes sp.	39744	44268	0.52	0.0	99.41%	25346	BK031884.1	Positive	I-C	277
13	AZPAE14822	AZPAE14822.fna all_bases_fragment_8	59.0	850	908	59	924368	970641	46274		Caudoviricetes sp.	39744	44268	0.52	0.0	99.41%	25346	BK031884.1	Positive	I-C	277
13	AZPAE14822	AZPAE14822.fna all_bases_fragment_11	52.0	1550	1601	52	1662303	1700097	37795		Pseudomonas phage H71	1502	2593	0.06	0.0	92.77%	38223	MH719190.1	Positive	I-C	277
13	AZPAE14822	AZPAE14822.fna all_bases_fragment_30	42.0	3111	3152	42	3298758	3335622	36865		Caudoviricetes sp.	24443	31619	0.5	0.0	97.33%	22950	BK050773.1	Positive	I-C	277
13	AZPAE14822	AZPAE14822.fna all_bases_fragment_34	37.0	3454	3490	37	3636706	3666346	29641		Bacteriophage sp.	40391	42251	0.81	0.0	98.29%	55497	BK032442.1	Positive	I-C	277
13	AZPAE14822	AZPAE14822.fna all_bases_fragment_46	13.0	4824	4836	13	5128154	5138248	10095		Pseudomonas phage phi297	688	688	0.05	0.0	87.40%	49135	NC_016762.1	Positive	I-C	277
14	AZPAE14852	AZPAE14852.fna all_bases_fragment_9	28.0	657	684	28	653721	674613	20893		Pseudomonas phage H71	18100	18100	0.46	0.0	99.98%	38223	MH719190.1	Negative	NEG	639
14	AZPAE14852	AZPAE14852.fna all_bases_fragment_22	63.0	1640	1702	63	1731022	1773030	42009		Pseudomonas phage PAN70	33274	57529	0.79	0.0	97.84%	39673	KJ959591.1	Negative	NEG	639
14	AZPAE14852	AZPAE14852.fna all_bases_fragment_26	67.0	2013	2079	67	2113881	2163010	49130		Caudoviricetes sp.	7027	8043	0.1	0.0	95.29%	34044	BK020036.1	Negative	NEG	639
14	AZPAE14852	AZPAE14852.fna all_bases_fragment_41	22.0	3478	3499	22	3672742	3688545	15804		Bacteriophage sp.	13573	21981	0.8	0.0	98.79%	55497	BK032442.1	Negative	NEG	639
14	AZPAE14852	AZPAE14852.fna all_bases_fragment_59	48.0	4978	5025	48	5268723	5306307	37585		Pseudomonas phage phiCTX	16238	46184	0.76	0.0	97.73%	35580	NC_003278.1	Negative	NEG	639
14	AZPAE14852	AZPAE14852.fna all_bases_fragment_60	32.0	5141	5172	32	5418437	5446893	28457		Pseudomonas phage H71	52549	52549	1	0.0	100.00%	38223	MH719190.1	Negative	NEG	639
14	AZPAE14852	AZPAE14852.fna all_bases_fragment_65	10.0	5852	5861	10	6170957	6181300	10344		Caudoviricetes sp.	3013	7288	0.45	0.0	96.94%	34044	BK020036.1	Negative	NEG	639
14	AZPAE14852	AZPAE14852.fna all_bases_fragment_67	68.0	6036	6103	68	6365328	6450240	84913		Pseudomonas phage phiC725A	42123	76427	0.53	0.0	98.26%	64149	NC_073674.1	Negative	NEG	639
14	AZPAE14852	AZPAE14852.fna all_bases_fragment_69	66.0	6184	6249	66	6541869	6589388	47520		Pseudomonas phage AUS531phi	13649	47914	0.62	0.0	96.76%	48430	MN585195.1	Negative	NEG	639
15	AZPAE14853	AZPAE14853.fna all_bases_fragment_4	59.0	392	450	59	434389	498800	64412		Pseudomonas phage H72	1733	3387	0.02	0.0	99.07%	38579	MH719193.1	Negative	NEG	277
15	AZPAE14853	AZPAE14853.fna all_bases_fragment_7	43.0	531	573	43	561522	598266	36745		Pseudomonas phage haddon	25104	33119	0.51	0.0	98.00%	22950	BK050773.1	Negative	NEG	277
15	AZPAE14853	AZPAE14853.fna all_bases_fragment_14	13.0	1328	1340	13	1434482	1444576	10095		Pseudomonas phage phi297	688	688	0.05	0.0	87.40%	49135	NC_016762.1	Negative	NEG	277
15	AZPAE14853	AZPAE14853.fna all_bases_fragment_19	9.0	2028	2036	9	2206273	2216252	9980		Pseudomonas phage UMP151	14004	14448	0.93	0.0	94.97%	41303	MK934841.1	Negative	NEG	277
15	AZPAE14853	AZPAE14853.fna all_bases_fragment_24	116.0	2575	2690	116	2843413	2942240	98828		Pseudomonas phage PMG1	9561	10545	0.07	0.0	95.65%	54024	NC_016765.1	Negative	NEG	277
15	AZPAE14853	AZPAE14853.fna all_bases_fragment_33	37.0	3346	3382	37	3645723	3675373	29651		Bacteriophage sp.	40293	42155	0.81	0.0	98.19%	55497	BK032442.1	Negative	NEG	277
15	AZPAE14853	AZPAE14853.fna all_bases_fragment_34	29.0	3420	3448	29	3719263	3740241	20979		Pseudomonas phage phi3	30088	30088	0.92	0.0	94.83%	32637	KT887559.1	Negative	NEG	277
15	AZPAE14853	AZPAE14853.fna all_bases_fragment_37	59.0	3700	3758	59	4007050	4054140	47091		Caudoviricetes sp.	39744	44268	0.52	0.0	99.41%	25346	BK031884.1	Negative	NEG	277
15	AZPAE14853	AZPAE14853.fna all_bases_fragment_40	50.0	4014	4063	50	4319286	4355211	35926		Pseudomonas phage H71	1507	2539	0.06	0.0	92.87%	38223	MH719190.1	Negative	NEG	277
15	AZPAE14853	AZPAE14853.fna all_bases_fragment_52	24.0	4827	4850	24	5153709	5167406	13698		Pseudomonas phage Ps59	11341	15130	0.71	0.0	93.63%	39020	MH719195.1	Negative	NEG	277
15	AZPAE14853	AZPAE14853.fna all_bases_fragment_53	40.0	5037	5076	40	5363398	5398247	34850		Pseudomonas phage JBD25	8822	17151	0.27	0.0	99.18%	39552	NC_027992.1	Negative	NEG	277
15	AZPAE14853	AZPAE14853.fna all_bases_fragment_58	54.0	5491	5544	54	5841677	5877367	35691		Pseudomonas phage JBD24	61729	61729	0.93	0.0	99.99%	37095	NC_020203.1	Negative	NEG	277
15	AZPAE14853	AZPAE14853.fna all_bases_fragment_59	22.0	5812	5833	22	6175747	6188090	12344		Pseudomonas phage vB_Pae-SS2019XII	17937	19973	0.93	0.0	98.57%	39701	MN536027.1	Negative	NEG	277
16	AZPAE14923	AZPAE14923.fna all_bases_fragment_9	48.0	1018	1065	48	1104130	1138962	34833		Pseudomonas phage H71	1507	2539	0.06	0.0	92.87%	38223	MH719190.1	Negative	NEG	277
16	AZPAE14923	AZPAE14923.fna all_bases_fragment_14	52.0	1552	1603	52	1679962	1718590	38629		Pseudomonas phage B3	18207	52856	0.87	0.0	92.44%	38439	NC_006548.1	Negative	NEG	277
16	AZPAE14923	AZPAE14923.fna all_bases_fragment_19	37.0	2034	2070	37	2188784	2218424	29641		Bacteriophage sp.	40391	42251	0.81	0.0	98.29%	55497	BK032442.1	Negative	NEG	277
16	AZPAE14923	AZPAE14923.fna all_bases_fragment_21	59.0	2158	2216	59	2299804	2346077	46274		Caudoviricetes sp.	39744	44268	0.52	0.0	99.41%	25346	BK031884.1	Negative	NEG	277
16	AZPAE14923	AZPAE14923.fna all_bases_fragment_30	43.0	2793	2835	43	2955813	2992557	36745		Pseudomonas phage Haddon	25104	33119	0.51	0.0	98.00%	22950	BK050773.1	Negative	NEG	277
16	AZPAE14923	AZPAE14923.fna all_bases_fragment_47	13.0	5079	5091	13	5413843	5423937	10095		Pseudomonas phage phi297	688	688	0.05	0.0	87.40%	49135	NC_016762.1	Negative	NEG	277
17	AZPAE14924	AZPAE14924.fna all_bases_fragment_31	61.0	3374	3434	61	3712930	3754114	41185		Pseudomonas phage vB_Pae_BR204a	18945	44265	0.67	0.0	96.33%	40441	MK510985.1	Negative	NEG	155
17	AZPAE14924	AZPAE14924.fna all_bases_fragment_43	22.0	4541	4562	22	4942409	4958207	15799		Bacteriophage sp.	13540	21909	0.77	0.0	98.71%	55497	BK032442.1	Negative	NEG	155
17	AZPAE14924	AZPAE14924.fna all_bases_fragment_47	65.0	4707	4771	65	5098708	5170795	72088		Pseudomonas phage vB_Pae_CF63a	43539	87997	0.71	0.0	98.77%	62695	MK511040.1	Negative	NEG	155
17	AZPAE14924	AZPAE14924.fna all_bases_fragment_62	93.0	6163	6255	93	6656281	6714659	58379		Caudoviricetes sp.	15023	24008	0.27	0.0	95.07%	38646	BK058256.1	Negative	NEG	155
18	AZPAE14925	AZPAE14925.fna all_bases_fragment_8	55.0	720	774	55	749595	788583	38989		Pseudomonas phage H71	1507	2852	0.07	0.0	92.87%	38223	MH719190.1	Negative	NEG	1800
18	AZPAE14925	AZPAE14925.fna all_bases_fragment_34	22.0	3348	3369	22	3559182	3574985	15804		Bacteriophage sp.	13568	22019	0.8	0.0	98.78%	55497	BK032442.1	Negative	NEG	1800
19	AZPAE14926	AZPAE14926.fna all_bases_fragment_13	21.0	1136	1156	21	1216441	1233589	17149		Bacteriophage sp.	17686	18284	0.63	0.0	97.12%	55497	BK032442.1	Positive	I-F	274
19	AZPAE14926	AZPAE14926.fna all_bases_fragment_14	51.0	1195	1245	51	1277809	1316705	38897		Pseudomonas phage phi3	17317	24864	0.53	0.0	91.21%	32637	KT887559.1	Positive	I-F	274
19	AZPAE14926	AZPAE14926.fna all_bases_fragment_24	65.0	3009	3073	65	3175057	3236293	61237		Pseudomonas phage AUS531phi	34592	46079	0.45	0.0	97.71%	48430	MN585195.1	Positive	I-F	274
19	AZPAE14926	AZPAE14926.fna all_bases_fragment_39	52.0	4137	4188	52	4387606	4430418	42813		Pseudomonas phage Epa33	156	253	0.01	8e-32	84.05%	64021	NC_073676.1	Positive	I-F	274
19	AZPAE14926	AZPAE14926.fna all_bases_fragment_40	47.0	4230	4276	47	4475799	4514262	38464		Pseudomonas phage UMP151	50579	58892	0.95	0.0	97.57%	41303	MK934841.1	Positive	I-F	274
19	AZPAE14926	AZPAE14926.fna all_bases_fragment_53	64.0	5216	5279	64	5563610	5611321	47712		Caudoviricetes (uncultured Caudovirales phage)	2281	6180	0.2	0.0	83.18%	12559	MF417971.1	Positive	I-F	274
20	AZPAE14927	AZPAE14927.fna all_bases_fragment_3	66.0	459	524	66	490979	540096	49118		Pseudomonas phage AUS531phi	26365	44408	0.57	0.0	96.95%	48430	MN585195.1	Negative	NEG	267
20	AZPAE14927	AZPAE14927.fna all_bases_fragment_11	65.0	1024	1088	65	1079805	1122248	42444		Pseudomonas phage vB_Pae_CF79a	17099	39508	0.55	0.0	97.58%	41155	MK510971.1	Negative	NEG	267
20	AZPAE14927	AZPAE14927.fna all_bases_fragment_25	43.0	2497	2539	43	2663693	2704499	40807		Bacteriophage sp.	40490	40490	0.56	0.0	98.37%	55497	BK032442.1	Negative	NEG	267
20	AZPAE14927	AZPAE14927.fna all_bases_fragment_37	32.0	3606	3637	32	3849064	3881037	31974		Caudoviricetes sp.	36014	36014	0.66	0.0	97.27%	34044	BK020036.1	Negative	NEG	267
20	AZPAE14927	AZPAE14927.fna all_bases_fragment_49	37.0	4758	4794	37	5065247	5093783	28537		Pseudomonas phage SC_8_H2H8_2017	708	792	0.02	0.0	82.64%	47543	MT121966.1	Negative	NEG	267
21	AZPAE14928	AZPAE14928.fna all_bases_fragment_9	14.0	940	953	14	1028652	1040391	11740		Caudoviricetes sp.	3352	4253	0.23	0.0	96.82%	41397	BK031427.1	Positive	I-F	1605
21	AZPAE14928	AZPAE14928.fna all_bases_fragment_27	68.0	2546	2613	68	2762324	2816333	54010		Pseudomonas phage zjk6	18548	39050	0.43	0.0	97.73%	41186	OP709960.1	Positive	I-F	1605
21	AZPAE14928	AZPAE14928.fna all_bases_fragment_29	38.0	3106	3143	38	3339351	3368992	29642		Bacteriophage sp.	40237	42094	0.81	0.0	98.17%	55497	BK032442.1	Positive	I-F	1605
21	AZPAE14928	AZPAE14928.fna all_bases_fragment_38	18.0	4298	4315	18	4642108	4654358	12251		Caudoviricetes (Siphoviridae sp. ctnLs3)	3945	6169	0.37	0.0	91.01%	42124	BK032804.1	Positive	I-F	1605
22	AZPAE14936	AZPAE14936.fna all_bases_fragment_16	42.0	1506	1547	42	1662562	1694347	31786		Pseudomonas phage phiCTX	16739	43592	0.81	0.0	98.70%	35580	NC_003278.1	Negative	NEG	NT
22	AZPAE14936	AZPAE14936.fna all_bases_fragment_29	43.0	3036	3078	43	3249789	3281176	31388		Pseudomonas phage phi2	29977	33467	0.75	0.0	91.90%	41871	NC_030931.1	Negative	NEG	NT
22	AZPAE14936	AZPAE14936.fna all_bases_fragment_35	17.0	3514	3530	17	3728020	3740882	12863		Caudoviricetes sp.	3434	4948	0.25	0.0	97.56%	41397	BK031427.1	Negative	NEG	NT
22	AZPAE14936	AZPAE14936.fna all_bases_fragment_44	22.0	4671	4692	22	4996014	5011812	15799		Bacteriophage sp.	13520	21888	0.77	0.0	98.66%	55497	BK032442.1	Negative	NEG	NT
22	AZPAE14936	AZPAE14936.fna all_bases_fragment_49	20.0	4976	4995	20	5323753	5346407	22655		Caudoviricetes sp.	3127	7982	0.22	0.0	94.66%	33530	BK031473.1	Negative	NEG	NT
23	AZPAE15062	AZPAE15062.fna all_bases_fragment_3	22.0	408	429	22	440154	455956	15803		Bacteriophage sp.	13618	22069	0.8	0.0	98.90%	55497	BK032442.1	Positive	I-F	644
23	AZPAE15062	AZPAE15062.fna all_bases_fragment_19	76.0	2044	2119	76	2223508	2281195	57688		Pseudomonas phage vB_Pae-SS2019XI	24426	81188	0.88	0.0	95.25%	57567	NC_053013.1	Positive	I-F	644
23	AZPAE15062	AZPAE15062.fna all_bases_fragment_35	56.0	4240	4295	56	4618985	4664653	45669		Caudoviricetes sp.	19845	37287	0.48	0.0	96.30%	34044	BK020036.1	Positive	I-F	644
23	AZPAE15062	AZPAE15062.fna all_bases_fragment_51	32.0	5402	5433	32	5838320	5863879	25560		Pseudomonas phage H66	1325	1325	0.03	0.0	92.37%	65270	NC_042342.1	Positive	I-F	644
24	AZPAE15063	AZPAE15063.fna all_bases_fragment_13	27.0	870	896	27	968801	982758	13958		Pseudomonas phage YMC11/02/R656	2386	3994	0.18	0.0	95.13%	60919	NC_028657.1	Negative	NEG	235
24	AZPAE15063	AZPAE15063.fna all_bases_fragment_16	48.0	1011	1058	48	1110875	1148459	37585		Pseudomonas phage phiCTX	16244	46167	0.76	0.0	97.74%	35580	NC_003278.1	Negative	NEG	235
24	AZPAE15063	AZPAE15063.fna all_bases_fragment_23	23.0	1696	1718	23	1831493	1847291	15799		Bacteriophage sp.	13653	21971	0.8	0.0	98.99%	55497	BK032442.1	Negative	NEG	235
24	AZPAE15063	AZPAE15063.fna all_bases_fragment_35	48.0	2921	2968	48	3136772	3171583	34812		Caudoviricetes sp.	11489	11817	0.2	0.0	98.09%	34044	BK020036.1	Negative	NEG	235
24	AZPAE15063	AZPAE15063.fna all_bases_fragment_44	54.0	3703	3756	54	3971220	4012976	41757		Caudoviricetes sp.	12901	20822	0.33	0.0	95.22%	38646	BK058256.1	Negative	NEG	235
24	AZPAE15063	AZPAE15063.fna all_bases_fragment_55	60.0	4796	4855	60	5105514	5148815	43302		Pseudomonas phage DMS3	42045	58291	0.76	0.0	98.90%	36415	NC_008717.1	Negative	NEG	235
24	AZPAE15063	AZPAE15063.fna all_bases_fragment_32	13.0	2604	2616	13	2807457	2815139	7683		Bacteriophage sp.								Negative	NEG	235
25	AZPAE15064	AZPAE15064.fna all_bases_fragment_1	54.0	79	132	54	83135	125659	42525		Caudoviricetes sp.	39894	44231	0.57	0.0	99.53%	25346	BK031884.1	Negative	NEG	1560
25	AZPAE15064	AZPAE15064.fna all_bases_fragment_17	22.0	1661	1682	22	1808454	1824261	15808		Bacteriophage sp.	13653	21711	0.8	0.0	98.98%	55497	BK032442.1	Negative	NEG	1560
25	AZPAE15064	AZPAE15064.fna all_bases_fragment_20	53.0	1920	1972	53	2087609	2127177	39569		Pseudomonas phage phiCTX	16233	38992	0.62	0.0	97.72%	35580	NC_003278.1	Negative	NEG	1560
25	AZPAE15064	AZPAE15064.fna all_bases_fragment_22	62.0	2066	2127	62	2225979	2271350	45372		Pseudomonas phage vB_Pae_CF79a	16635	37336	0.53	0.0	94.88%	41155	MK510971.1	Negative	NEG	1560
25	AZPAE15064	AZPAE15064.fna all_bases_fragment_27	64.0	2873	2936	64	3072813	3135192	62380		Pseudomonas phage Epa33	48375	97279	0.89	0.0	98.50%	64021	NC_073676.1	Negative	NEG	1560
25	AZPAE15064	AZPAE15064.fna all_bases_fragment_33	28.0	3395	3422	28	3632134	3647105	14972		Pseudomonas phage PP9W2	7502	9543	0.41	0.0	94.49%	54250	NC_074662.1	Negative	NEG	1560
25	AZPAE15064	AZPAE15064.fna all_bases_fragment_66	15.0	5812	5826	15	6259006	6279340	20335		Pseudomonas phage YMC11/02/R656	2074	2074	0.05	0.0	98.07%	60919	NC_028657.1	Negative	NEG	1560
25	AZPAE15064	AZPAE15064.fna all_bases_fragment_67	56.0	5890	5945	56	6347528	6388555	41028		Pseudomonas phage YMC11/02/R656	15470	29850	0.43	0.0	97.45%	60919	NC_028657.1	Negative	NEG	1560
25	AZPAE15064	AZPAE15064.fna all_bases_fragment_70	54.0	6067	6120	54	6509354	6549685	40332		Pseudomonas phage JBD67	43727	52095	0.8	0.0	98.03%	38232	NC_042135.1	Negative	NEG	1560
25	AZPAE15064	AZPAE15064.fna all_bases_fragment_71	28.0	6222	6249	28	6654141	6675898	21758		Inoviridae sp.	6752	6752	0.16	0.0	99.86%	31450	BK045642.1	Negative	NEG	1560
26	AZPAE15065	AZPAE15065.fna all_bases_fragment_5	37.0	603	639	37	662484	690859	28376		Bacteriophage sp.	30675	39438	0.78	0.0	98.86%	55497	BK032442.1	Positive	I-F	261
27	BH6	BH6.fna all_bases_fragment_5	71.0	211	281	71	223556	278531	54976		Pseudomonas phage vB_Pae_BR233a	16192	34225	0.4	0.0	95.42%	40425	MK510987.1	Positive	I-F	244
27	BH6	BH6.fna all_bases_fragment_10	20.0	545	564	20	543454	563489	20036		Caudoviricetes sp.	13361	30837	0.93	0.0	96.34%	38646	BK058256.1	Positive	I-F	244
27	BH6	BH6.fna all_bases_fragment_13	30.0	746	775	30	739123	768149	29027		Pseudomonas phage H66	1286	1656	0.04	0.0	91.62%	65270	NC_042342.1	Positive	I-F	244
27	BH6	BH6.fna all_bases_fragment_19	17.0	1427	1443	17	1440901	1457258	16358		Pseudomonas phage vB_Pae_BR320a	8512	12617	0.45	0.0	98.18%	61772	MK511048.1	Positive	I-F	244
27	BH6	BH6.fna all_bases_fragment_21	8.0	1500	1507	8	1515518	1518545	3028		Pseudomonas phage PP9W2	2457	2829	0.67	0.0	91.71%	54250	NC_074662.1	Positive	I-F	244
27	BH6	BH6.fna all_bases_fragment_22	42.0	1581	1622	42	1593804	1623941	30138		Pseudomonas phage phi3	38378	39025	0.78	0.0	99.02%	32637	KT887559.1	Positive	I-F	244
27	BH6	BH6.fna all_bases_fragment_25	39.0	1754	1792	39	1746369	1775718	29350		Pseudomonas phage LKA5	34636	43024	0.86	0.0	98.55%	64746	NC_073675.1	Positive	I-F	244
27	BH6	BH6.fna all_bases_fragment_29	25.0	2409	2433	25	2388425	2400406	11982		Pseudomonas phage vB_Pae_BR243a	4401	7957	0.41	0.0	93.80%	46492	MK511014.1	Positive	I-F	244
27	BH6	BH6.fna all_bases_fragment_42	8.0	3948	3955	8	3988245	4002590	14346		Pseudomonas phage vB_Pae_BR320a	26474	26474	1	0.0	99.98%	61772	MK511048.1	Positive	I-F	244
27	BH6	BH6.fna all_bases_fragment_45	20.0	4208	4227	20	4265144	4277684	12541		Primolicivirus Pf1	9036	10354	0.51	0.0	95.32%	7349	NC_001331.1	Positive	I-F	244
27	BH6	BH6.fna all_bases_fragment_58	32.0	5054	5085	32	5133837	5159226	25390		Bacteriophage sp.	41018	41018	0.9	0.0	98.93%	55497	BK032442.1	Positive	I-F	244
27	BH6	BH6.fna all_bases_fragment_66	18.0	5878	5895	18	5946289	5958594	12306		Pseudomonas phage vB_Pae_BR201a	7745	10401	0.38	0.0	99.65%	38378	MK510993.1	Positive	I-F	244
28	BH9	BH9.fna all_bases_fragment_6	38.0	674	711	38	700698	730361	29664		Bacteriophage sp.	29630	39959	0.77	0.0	97.76%	55497	BK032442.1	Negative	NEG	381
28	BH9	BH9.fna all_bases_fragment_12	62.0	1530	1591	62	1600641	1642557	41917		Caudoviricetes sp.	10157	15813	0.24	0.0	99.12%	41397	BK031427.1	Negative	NEG	381
28	BH9	BH9.fna all_bases_fragment_13	63.0	1679	1741	63	1734733	1771405	36673		Pseudomonas phage vB_Pae_BR58b	67568	67568	1	0.0	99.91%	38471	MK511038.1	Negative	NEG	381
28	BH9	BH9.fna all_bases_fragment_36	86.0	3848	3933	86	4082282	4136751	54470		Pseudomonas phage phi1	14292	41693	0.5	0.0	93.68%	57218	KT887557.1	Negative	NEG	381
28	BH9	BH9.fna all_bases_fragment_66	69.0	6504	6572	69	6851502	6905933	54432		Caudoviricetes sp.	24312	25353	0.28	0.0	96.22%	34044	BK020036.1	Negative	NEG	381
28	BH9	BH9.fna all_bases_fragment_69	61.0	6804	6864	61	7156399	7194436	38038		Pseudomonas phage vB_Pae_BR313b	67802	67802	0.97	0.0	99.70%	37758	MK511035.1	Negative	NEG	381
29	CCBH5698	CCBH5698.fna all_bases_fragment_5	13.0	369	381	13	419475	429569	10095		Pseudomonas phage phi297	688	688	0.05	0.0	87.40%	49135	NC_016762.1	Positive	I-C	277
29	CCBH5698	CCBH5698.fna all_bases_fragment_15	24.0	1397	1420	24	1533425	1558283	24859		Caudoviricetes sp.	20644	34821	0.89	0.0	97.60%	34044	BK020036.1	Positive	I-C	277
29	CCBH5698	CCBH5698.fna all_bases_fragment_21	56.0	2136	2191	56	2339412	2381233	41822		Caudoviricetes sp.	28467	34507	0.54	0.0	99.70%	25346	BK031884.1	Positive	I-C	277
29	CCBH5698	CCBH5698.fna all_bases_fragment_28	48.0	2682	2729	48	2916584	2951416	34833		Pseudomonas phage H71	1507	2539	0.06	0.0	92.87%	38223	MH719190.1	Positive	I-C	277
29	CCBH5698	CCBH5698.fna all_bases_fragment_35	37.0	3362	3398	37	3630719	3660359	29641		Bacteriophage sp.	40387	42249	0.81	0.0	98.29%	55497	BK032442.1	Positive	I-C	277
29	CCBH5698	CCBH5698.fna all_bases_fragment_54	45.0	5402	5446	45	5782194	5816065	33872		Pseudomonas phage B3	19514	46704	0.82	0.0	97.64%	38439	NC_006548.1	Positive	I-C	277
29	CCBH5698	CCBH5698.fna all_bases_fragment_59	29.0	5766	5794	29	6151119	6178246	27128		Phage PS17	2928	2928	0.06	0.0	96.72%	1757	D26449.1	Positive	I-C	277
29	CCBH5698	CCBH5698.fna all_bases_fragment_68	45.0	6416	6460	45	6851131	6882808	31678		Pseudomonas phage UMP151	47917	51400	0.87	0.0	100.00%	41303	MK934841.1	Positive	I-C	277
30	CCBH5939	CCBH5939.fna all_bases_fragment_45	8.0	4194	4201	8	4523347	4528874	5528		Pseudomonas phage 42-1								Positive	I-C	277
30	CCBH5939	CCBH5939.fna all_bases_fragment_8	54.0	714	767	54	800474	836005	35532		Pseudomonas phage H71	1502	2593	0.06	0.0	92.77%	38223	MH719190.1	Positive	I-C	277
30	CCBH5939	CCBH5939.fna all_bases_fragment_17	11.0	1577	1587	11	1710412	1721054	10643		Caudoviricetes sp.	15003	15003	0.82	0.0	97.23%	34044	BK020036.1	Positive	I-C	277
30	CCBH5939	CCBH5939.fna all_bases_fragment_48	37.0	4529	4565	37	4872053	4901693	29641		Bacteriophage sp.	40391	42251	0.81	0.0	98.29%	55497	BK032442.1	Positive	I-C	277
30	CCBH5939	CCBH5939.fna all_bases_fragment_55	25.0	5220	5244	25	5597237	5612872	15636		Pseudomonas phage AUS531phi	2329	2819	0.12	0.0	92.26%	48430	MN585195.1	Positive	I-C	277
30	CCBH5939	CCBH5939.fna all_bases_fragment_62	51.0	5896	5946	51	6319439	6358859	39421		Pseudomonas phage phiCTX	15376	41560	0.66	0.0	96.09%	35580	NC_003278.1	Positive	I-C	277
30	CCBH5939	CCBH5939.fna all_bases_fragment_63	13.0	5957	5969	13	6370305	6380399	10095		Pseudomonas phage phi297	688	688	0.05	0.0	87.40%	49135	NC_016762.1	Positive	I-C	277
31	CCBH17348	CCBH17348.fna all_bases_fragment_9	50.0	1131	1180	50	1244057	1281259	37203		Pseudomonas phage vB_Pae_BR319a	15893	39242	0.67	0.0	97.79%	35343	NC_055793.1	Negative	NEG	2584
31	CCBH17348	CCBH17348.fna all_bases_fragment_24	42.0	2589	2630	42	2814260	2846458	32199		Caudoviricetes sp.	2761	9926	0.48	0.0	80.79%	33064	BK023725.1	Negative	NEG	2584
31	CCBH17348	CCBH17348.fna all_bases_fragment_36	52.0	3785	3836	52	4130787	4170099	39313		Pseudomonas phage vB_Pae-SS2019XII	44795	72597	1	0.0	100.00%	39701	MN536027.1	Negative	NEG	2584
31	CCBH17348	CCBH17348.fna all_bases_fragment_38	25.0	4267	4291	25	4655021	4674427	19407		Caudoviricetes sp.	2761	3924	0.22	0.0	80.79%	33064	BK023725.1	Negative	NEG	2584
31	CCBH17348	CCBH17348.fna all_bases_fragment_44	43.0	4714	4756	43	5142897	5179641	36745		Pseudomonas phage Haddon	25104	33119	0.51	0.0	98.00%	22950	BK050773.1	Negative	NEG	2584
31	CCBH17348	CCBH17348.fna all_bases_fragment_47	35.0	5023	5057	35	5456798	5484790	27993		Bacteriophage sp.	30878	41589	0.82	0.0	99.08%	55497	BK032442.1	Negative	NEG	2584
32	CCBH18249	CCBH18249.fna all_bases_fragment_1	15.0	107	121	15	119703	132942	13240		Pseudomonas phage phi3	761	761	0.07	0.0	81.30%	32637	KT887559.1	Positive	I-C	277
32	CCBH18249	CCBH18249.fna all_bases_fragment_2	13.0	133	145	13	145183	155277	10095		Pseudomonas phage phi297	688	688	0.05	0.0	87.40%	49135	NC_016762.1	Positive	I-C	277
32	CCBH18249	CCBH18249.fna all_bases_fragment_16	11.0	1902	1912	11	2119070	2133592	14523		Pseudomonas phage vB_Pae_U6	20615	20615	0.82	0.0	97.59%	34044	BK020036.1	Positive	I-C	277
32	CCBH18249	CCBH18249.fna all_bases_fragment_38	37.0	3439	3475	37	3748654	3778294	29641		Bacteriophage sp.	40391	42253	0.81	0.0	98.29%	55497	BK032442.1	Positive	I-C	277
32	CCBH18249	CCBH18249.fna all_bases_fragment_39	52.0	3513	3564	52	3822184	3863691	41508		Pseudomonas phage phi3	30088	37453	0.62	0.0	94.83%	32637	KT887559.1	Positive	I-C	277
32	CCBH18249	CCBH18249.fna all_bases_fragment_40	25.0	3751	3775	25	4059683	4077209	17527		Caudoviricetes sp.	17112	25127	0.82	0.0	98.13%	22950	BK050773.1	Positive	I-C	277
32	CCBH18249	CCBH18249.fna all_bases_fragment_46	52.0	4354	4405	52	4671398	4709472	38075		Caudoviricetes (Siphoviridae sp. ctnLs3)	20654	26432	0.45	0.0	94.53%	42124	BK032804.1	Positive	I-C	277
32	CCBH18249	CCBH18249.fna all_bases_fragment_50	44.0	4986	5029	44	5329835	5363865	34031		Pseudomonas phage B3	19509	47116	0.83	0.0	97.63%	38439	NC_006548.1	Positive	I-C	277
32	CCBH18249	CCBH18249.fna all_bases_fragment_54	39.0	5463	5501	39	5828957	5856923	27967		Pseudomonas phage H71	1507	1821	0.05	0.0	92.87%	38223	MH719190.1	Positive	I-C	277
32	CCBH18249	CCBH18249.fna all_bases_fragment_58	59.0	5631	5689	59	5997386	6043659	46274		Caudoviricetes sp.	39744	44268	0.52	0.0	99.41%	25346	BK031884.1	Positive	I-C	277
32	CCBH18249	CCBH18249.fna all_bases_fragment_60	86.0	5804	5889	86	6167214	6238527	71314		Pseudomonas phage UMP151	55108	56129	0.43	0.0	100.00%	41303	MK934841.1	Positive	I-C	277
32	CCBH18249	CCBH18249.fna all_bases_fragment_67	35.0	6166	6200	35	6525454	6548128	22675		Pseudomonas phage UMP151	4761	11178	0.28	0.0	99.62%	41303	MK934841.1	Positive	I-C	277
33	CCBH26428	CCBH26428.fna all_bases_fragment_27	50.0	2637	2686	50	2845325	2881205	35881		Pseudomonas phage JBD68	22894	30024	0.57	0.0	92.98%	39841	KY707339.1	Positive	I-E	2407
33	CCBH26428	CCBH26428.fna all_bases_fragment_35	19.0	3563	3581	19	3819642	3833747	14106		Caudoviricetes sp.	1376	1376	0.05	0.0	96.20%	34044	BK020036.1	Positive	I-E	2407
33	CCBH26428	CCBH26428.fna all_bases_fragment_53	49.0	4994	5042	49	5312179	5351334	39156		Pseudomonas phage UMP151	68541	68541	1	0.0	98.27%	41303	MK934841.1	Positive	I-E	2407
33	CCBH26428	CCBH26428.fna all_bases_fragment_56	50.0	5245	5294	50	5586329	5632113	45785		Pseudomonas phage phi3	37438	38085	0.51	0.0	98.23%	32637	KT887559.1	Positive	I-E	2407
33	CCBH26428	CCBH26428.fna all_bases_fragment_63	39.0	5704	5742	39	6072454	6101734	29281		Pseudomonas phage vB_Pae_BR133a	4442	4442	0.09	0.0	94.96%	41217	MK510990.1	Positive	I-E	2407
33	CCBH26428	CCBH26428.fna all_bases_fragment_68	48.0	6332	6379	48	6775310	6812894	37585		Pseudomonas phage phiCTX	16244	46167	0.76	0.0	97.74%	35580	NC_003278.1	Positive	I-E	2407
33	CCBH26428	CCBH26428.fna all_bases_fragment_64	10.0	5749	5758	10	6107155	6113936	6782		Pseudomonas phage 42-1								Positive	I-E	2407
34	CCBH26694	CCBH26694.fna all_bases_fragment_15	21.0	1472	1492	21	1576398	1592174	15777		Bacteriophage sp.	24347	24347	0.85	0.0	99.27%	55497	BK032442.1	Negative	NEG	NT
34	CCBH26694	CCBH26694.fna all_bases_fragment_49	83.0	4725	4807	83	5079147	5142162	63016		Salmonella phage SJ46	268	327	0	1e-65	90.64%	103445	NC_031129.1	Negative	NEG	NT
35	CCBH26699	CCBH26699.fna all_bases_fragment_2	22.0	319	340	22	351605	367407	15803		Bacteriophage sp.	13703	22176	0.8	0.0	99.10%	55497	BK032442.1	Negative	NEG	111
35	CCBH26699	CCBH26699.fna all_bases_fragment_39	33.0	3095	3127	33	3383170	3400160	16991		Pseudomonas phage phi1	31250	33288	1	0.0	99.84%	57218	KT887557.1	Negative	NEG	111
35	CCBH26699	CCBH26699.fna all_bases_fragment_56	22.0	4373	4394	22	4689362	4704475	15114		Pseudomonas phage phi3	27903	27903	1	0.0	99.99%	32637	KT887559.1	Negative	NEG	111
35	CCBH26699	CCBH26699.fna all_bases_fragment_65	50.0	5359	5408	50	5749691	5787491	37801		Pseudomonas phage phi1	66116	66116	0.94	0.0	99.99%	57218	KT887557.1	Negative	NEG	111
35	CCBH26699	CCBH26699.fna all_bases_fragment_67	12.0	5522	5533	12	5932916	5939971	7056		Pseudomonas phage phi3	1293	1808	0.37	0.0	90.69%	32637	KT887559.1	Negative	NEG	111
35	CCBH26699	CCBH26699.fna all_bases_fragment_77	8.0	6496	6503	8	6956460	6963549	7090		Inoviridae sp.	11258	11258	0.9	0.0	98.36%	12554	BK053085.1	Negative	NEG	111
36	CCBH26703	CCBH26703.fna all_bases_fragment_12	72.0	944	1015	72	1084504	1130802	46299		Pseudomonas phage PP9W	15910	28457	0.4	0.0	94.31%	47985	MZ773939.1	Positive	I-F	244
36	CCBH26703	CCBH26703.fna all_bases_fragment_16	81.0	1606	1686	81	1762566	1830343	67778		Pseudomonas phage PP9W	6517	17320	0.19	0.0	91.23%	47985	MZ773939.1	Positive	I-F	244
36	CCBH26703	CCBH26703.fna all_bases_fragment_30	12.0	2656	2667	12	2878946	2885158	6213		Pseudomonas phage PAN70	2100	5196	0.54	0.0	95.71%	39673	KJ959591.1	Positive	I-F	244
36	CCBH26703	CCBH26703.fna all_bases_fragment_44	38.0	3916	3953	38	4240304	4269768	29465		Pseudomonas phage vB_Pae_BR133a	16639	37255	0.79	0.0	97.12%	41217	MK510990.1	Positive	I-F	244
36	CCBH26703	CCBH26703.fna all_bases_fragment_47	10.0	4368	4377	10	4726064	4730908	4845		Pseudomonas phage F10	2551	4109	0.59	0.0	90.58%	39199	NC_007805.1	Positive	I-F	244
36	CCBH26703	CCBH26703.fna all_bases_fragment_49	31.0	4432	4462	31	4786206	4812035	25830		Pseudomonas phage JBD68	8168	9273	0.24	0.0	96.20%	39841	KY707339.1	Positive	I-F	244
36	CCBH26703	CCBH26703.fna all_bases_fragment_65	34.0	6103	6136	34	6584097	6611981	27885		Bacteriophage sp.	41205	43647	0.87	0.0	98.93%	55497	BK032442.1	Positive	I-F	244
37	CCBH26731	CCBH26731.fna all_bases_fragment_18	63.0	1440	1502	63	1574689	1618973	44285		Pseudomonas phage vB_Pae_CF54a	23178	40908	0.58	0.0	97.16%	41186	MK510967.1	Positive	I-F	233
37	CCBH26731	CCBH26731.fna all_bases_fragment_24	53.0	2049	2101	53	2221629	2261310	39682		Pseudomonas phage phiCTX	16547	41958	0.65	0.0	98.40%	35580	NC_003278.1	Positive	I-F	233
37	CCBH26731	CCBH26731.fna all_bases_fragment_35	35.0	3463	3497	35	3749663	3777572	27910		Bacteriophage sp.	30433	41189	0.83	0.0	98.61%	55497	BK032442.1	Positive	I-F	233
37	CCBH26731	CCBH26731.fna all_bases_fragment_60	189.0	5629	5817	189	6059483	6214137	154655		Salmonella phage SJ46	268	564	0	3e-65	90.64%	103445	NC_031129.1	Positive	I-F	233
38	CCBH27321	CCBH27321.fna all_bases_fragment_12	50.0	1392	1441	50	1499047	1533746	34700		Pseudomonas phage MP38	34860	52217	0.92	0.0	95.93%	36885	NC_011611.1	Positive	I-F	3079
38	CCBH27321	CCBH27321.fna all_bases_fragment_14	22.0	1548	1569	22	1637485	1653287	15803		Bacteriophage sp.	13573	22008	0.8	0.0	98.79%	55497	BK032442.1	Positive	I-F	3079
38	CCBH27321	CCBH27321.fna all_bases_fragment_32	16.0	4038	4053	16	4333878	4344451	10574		Phage PS17	2981	2981	0.16	0.0	97.28%	1757	D26449.1	Positive	I-F	3079
38	CCBH27321	CCBH27321.fna all_bases_fragment_39	58.0	4489	4546	58	4799394	4840715	41322		Pseudomonas phage JBD67	1770	3415	0.07	0.0	92.93%	38232	NC_042135.1	Positive	I-F	3079
38	CCBH27321	CCBH27321.fna all_bases_fragment_47	51.0	5136	5186	51	5476510	5517411	40902		Pseudomonas phage H71	70343	70343	0.93	0.0	99.99%	38223	MH719190.1	Positive	I-F	3079
38	CCBH27321	CCBH27321.fna all_bases_fragment_51	42.0	5407	5448	42	5756963	5788273	31311		Pseudomonas phage vB_PaeP_E220	24317	34829	0.71	0.0	99.11%	62874	NC_073673.1	Positive	I-F	3079
38	CCBH27321	CCBH27321.fna all_bases_fragment_58	61.0	6052	6112	61	6428810	6467871	39062		Pseudomonas phage zjk6	18840	30157	0.46	0.0	98.16%	41186	OP709960.1	Positive	I-F	3079
38	CCBH27321	CCBH27321.fna all_bases_fragment_59	58.0	6197	6254	58	6567619	6615398	47780		Pseudomonas phage AUS531phi	26301	41978	0.54	0.0	96.90%	48430	MN585195.1	Positive	I-F	3079
39	CCBH27337	CCBH27337.fna all_bases_fragment_36	8.0	3189	3196	8	3396284	3401977	5694		Pseudomonas phage 42-1								Positive	I-C	277
39	CCBH27337	CCBH27337.fna all_bases_fragment_4	28.0	237	264	28	235560	255928	20369		Caudoviricetes sp.	22114	30129	0.84	0.0	98.11%	22950	BK050773.1	Positive	I-C	277
39	CCBH27337	CCBH27337.fna all_bases_fragment_21	13.0	1855	1867	13	1972193	1982287	10095		Pseudomonas phage phi297	688	688	0.05	0.0	87.40%	49135	NC_016762.1	Positive	I-C	277
39	CCBH27337	CCBH27337.fna all_bases_fragment_33	27.0	2840	2866	27	3025690	3049007	23318		Caudoviricetes sp.	28443	32966	0.78	0.0	99.41%	25346	BK031884.1	Positive	I-C	277
39	CCBH27337	CCBH27337.fna all_bases_fragment_35	27.0	3046	3072	27	3247579	3266993	19415		Pseudomonas phage H71	1650	1650	0.05	0.0	95.71%	38223	MH719190.1	Positive	I-C	277
39	CCBH27337	CCBH27337.fna all_bases_fragment_51	53.0	4835	4887	53	5162196	5202748	40553		Pseudomonas phage H71	1107	2138	0.05	0.0	93.43%	38223	MH719190.1	Positive	I-C	277
39	CCBH27337	CCBH27337.fna all_bases_fragment_57	31.0	5194	5224	31	5555569	5589484	33916		Caudoviricetes sp.	6407	12818	0.21	0.0	97.72%	34044	BK020036.1	Positive	I-C	277
39	CCBH27337	CCBH27337.fna all_bases_fragment_59	37.0	5459	5495	37	5840208	5869848	29641		Bacteriophage sp.	40379	42240	0.81	0.0	98.28%	55497	BK032442.1	Positive	I-C	277
39	CCBH27337	CCBH27337.fna all_bases_fragment_62	65.0	5644	5708	65	6023880	6066824	42945		Pseudomonas phage F10	15324	41203	0.58	0.0	98.38%	39199	NC_007805.1	Positive	I-C	277
40	CCBH27339	CCBH27339.fna all_bases_fragment_6	8.0	418	425	8	431557	437250	5694		Pseudomonas phage 42-1								Positive	I-C	277
40	CCBH27339	CCBH27339.fna all_bases_fragment_12	13.0	1224	1236	13	1302159	1312253	10095		Pseudomonas phage phi297	688	688	0.05	0.0	87.40%	49135	NC_016762.1	Positive	I-C	277
40	CCBH27339	CCBH27339.fna all_bases_fragment_28	59.0	2721	2779	59	2944180	2987297	43118		Caudoviricetes sp.	25104	33119	0.44	0.0	98.00%	22950	BK050773.1	Positive	I-C	277
40	CCBH27339	CCBH27339.fna all_bases_fragment_52	59.0	4727	4785	59	5088031	5134304	46274		Caudoviricetes sp.	39750	44273	0.52	0.0	99.41%	25346	BK031884.1	Positive	I-C	277
40	CCBH27339	CCBH27339.fna all_bases_fragment_54	42.0	4964	5005	42	5325998	5378363	52366		Caudoviricetes sp.	11042	11042	0.12	0.0	97.06%	34044	BK020036.1	Positive	I-C	277
40	CCBH27339	CCBH27339.fna all_bases_fragment_57	65.0	5215	5279	65	5599240	5642184	42945		Pseudomonas phage F10	15324	41203	0.58	0.0	98.38%	39199	NC_007805.1	Positive	I-C	277
40	CCBH27339	CCBH27339.fna all_bases_fragment_64	37.0	6176	6212	37	6608694	6638334	29641		Bacteriophage sp.	40379	42240	0.81	0.0	98.28%	55497	BK032442.1	Positive	I-C	277
40	CCBH27339	CCBH27339.fna all_bases_fragment_44	11.0	4399	4409	11	4734480	4746175	11696		NO SIGNIFICANT SIMILARITY								Positive	I-C	277
41	CCBH27345	CCBH27345.fna all_bases_fragment_10	26.0	946	971	26	1045549	1069822	24274		Pseudomonas phage vB_PaeP_YA3	23774	33009	0.88	0.0	95.83%	45253	MK819239.1	Negative	NEG	235
41	CCBH27345	CCBH27345.fna all_bases_fragment_14	64.0	1307	1370	64	1431463	1476022	44560		Pseudomonas phage vB_Pae_CF54a	12484	37948	0.57	0.0	93.05%	41186	MK510967.1	Negative	NEG	235
41	CCBH27345	CCBH27345.fna all_bases_fragment_27	79.0	3146	3224	79	3437917	3491716	53800		Pseudomonas phage PP9W2	25433	48852	0.56	0.0	96.86%	54250	NC_074662.1	Negative	NEG	235
41	CCBH27345	CCBH27345.fna all_bases_fragment_54	31.0	4878	4908	31	5272026	5290133	18108		Pseudomonas phage vB_PaS_IME307	3096	5455	0.21	0.0	93.55%	51545	MN096267.1	Negative	NEG	235
41	CCBH27345	CCBH27345.fna all_bases_fragment_55	22.0	5000	5021	22	5380901	5396703	15803		Bacteriophage sp.	13681	21999	0.8	0.0	99.04%	55497	BK032442.1	Negative	NEG	235
42	CCBH27346	CCBH27346.fna all_bases_fragment_1	11.0	1	11	11	2	10938	10937		Pseudomonas phage LKA5	2529	7990	0.42	0.0	99.85%	64746	NC_073675.1	Positive	I-F	3079
42	CCBH27346	CCBH27346.fna all_bases_fragment_3	22.0	223	244	22	224032	239834	15803		Bacteriophage sp.	13575	22010	0.8	0.0	98.79%	55497	BK032442.1	Positive	I-F	3079
42	CCBH27346	CCBH27346.fna all_bases_fragment_5	57.0	349	405	57	342296	381648	39353		Pseudomonas phage MP38	34860	53520	0.84	0.0	95.93%	36885	NC_011611.1	Positive	I-F	3079
42	CCBH27346	CCBH27346.fna all_bases_fragment_11	8.0	1244	1251	8	1324112	1329969	5858		Pseudomonas phage F116	5609	5609	0.54	0.0	98.34%	65195	NC_006552.1	Positive	I-F	3079
42	CCBH27346	CCBH27346.fna all_bases_fragment_18	42.0	1887	1928	42	2020020	2052722	32703		Pseudomonas phage Dobby	60373	60373	1	0.0	99.99%	37152	NC_048109.1	Positive	I-F	3079
42	CCBH27346	CCBH27346.fna all_bases_fragment_36	14.0	3445	3458	14	3699618	3710830	11213		Pseudomonas phage YMC12/01/R24	10979	10979	0.54	0.0	99.28%	46148	NC_061432.1	Positive	I-F	3079
42	CCBH27346	CCBH27346.fna all_bases_fragment_38	9.0	3646	3654	9	3914839	3920227	5389		Pseudomonas phage vB_Pae_BR320a	3374	3374	0.42	0.0	93.46%	61772	MK511048.1	Positive	I-F	3079
42	CCBH27346	CCBH27346.fna all_bases_fragment_46	33.0	4473	4505	33	4761439	4778091	16653		Pseudomonas phage JBD68	8444	13445	0.51	0.0	98.60%	39841	KY707339.1	Positive	I-F	3079
42	CCBH27346	CCBH27346.fna all_bases_fragment_54	47.0	5402	5448	47	5745136	5787326	42191		Pseudomonas phage phiC725A	23630	33037	0.46	0.0	98.46%	64149	NC_073674.1	Positive	I-F	3079
42	CCBH27346	CCBH27346.fna all_bases_fragment_59	16.0	5764	5779	16	6109936	6120509	10574		Phage PS17	2981	2981	0.16	0.0	97.28%	1757	D26449.1	Positive	I-F	3079
42	CCBH27346	CCBH27346.fna all_bases_fragment_60	13.0	5813	5825	13	6163033	6178937	15905		Pseudomonas phage H66	8586	14013	0.49	0.0	99.28%	65270	NC_042342.1	Positive	I-F	3079
42	CCBH27346	CCBH27346.fna all_bases_fragment_61	58.0	5904	5961	58	6265325	6306646	41322		Pseudomonas phage JBD67	1770	3415	0.07	0.0	92.93%	38232	NC_042135.1	Positive	I-F	3079
42	CCBH27346	CCBH27346.fna all_bases_fragment_66	52.0	6337	6388	52	6699407	6742884	43478		Pseudomonas phage Lodos	9249	17980	0.26	0.0	97.00%	47343	BK029897.1	Positive	I-F	3079
43	CCBH27615	CCBH27615.fna all_bases_fragment_32	122.0	2496	2617	122	2656823	2734619	77797		Pseudomonas phage PAP-JP	176	176	0	1e-37	85.06%	87872	MK799650.1	Positive	I-F	3524
43	CCBH27615	CCBH27615.fna all_bases_fragment_51	22.0	4667	4688	22	4969412	4985215	15804		Bacteriophage sp.	13623	22042	0.8	0.0	98.91%	55497	BK032442.1	Positive	I-F	3524
43	CCBH27615	CCBH27615.fna all_bases_fragment_52	50.0	4706	4755	50	4999571	5043342	43772		Pseudomonas phage AUS531phi	18177	35428	0.48	0.0	97.27%	48430	MN585195.1	Positive	I-F	3524
44	CCBH27625	CCBH27625.fna all_bases_fragment_14	35.0	958	992	35	1005403	1033312	27910		Bacteriophage sp.	30433	41187	0.83	0.0	98.61%	55497	BK032442.1	Positive	I-F	233
44	CCBH27625	CCBH27625.fna all_bases_fragment_15	52.0	1067	1118	52	1116491	1154105	37615		Pseudomonas phage phiCTX	16547	41958	0.69	0.0	98.40%	35580	NC_003278.1	Positive	I-F	233
44	CCBH27625	CCBH27625.fna all_bases_fragment_54	43.0	4814	4856	43	5239794	5276908	37115		Pseudomonas phage pf8_ST274-AUS411	3600	4318	0.08	0.0	96.76%	10061	NC_073756.1	Positive	I-F	233
44	CCBH27625	CCBH27625.fna all_bases_fragment_66	63.0	5725	5787	63	6220153	6264437	44285		Pseudomonas phage vB_Pae_CF54a	23178	40908	0.58	0.0	97.16%	41186	MK510967.1	Positive	I-F	233
45	CCBH27629	CCBH27629.fna all_bases_fragment_14	58.0	1696	1753	58	1866441	1904920	38480		Pseudomonas phage vB_Pae_CF54a	12484	33461	0.59	0.0	93.05%	41186	MK510967.1	Negative	NEG	235
45	CCBH27629	CCBH27629.fna all_bases_fragment_27	48.0	2828	2875	48	3064567	3103080	38514		Pseudomonas phage vB_Pae_BR319a	16018	39990	0.66	0.0	98.10%	35343	NC_055793.1	Negative	NEG	235
45	CCBH27629	CCBH27629.fna all_bases_fragment_37	78.0	3762	3839	78	4090502	4141630	51129		Pseudomonas phage PP9W2	25433	44247	0.54	0.0	96.86%	54250	NC_074662.1	Negative	NEG	235
45	CCBH27629	CCBH27629.fna all_bases_fragment_55	22.0	5525	5546	22	5963518	5979320	15803		Bacteriophage sp.	13679	21997	0.8	0.0	99.04%	55497	BK032442.1	Negative	NEG	235
46	CCBH27678	CCBH27678.fna all_bases_fragment_5	61.0	471	531	61	553778	608002	54225		Pseudomonas phage Dobby	54418	54418	0.54	0.0	99.99%	37152	NC_048109.1	Positive	I-F	3079
46	CCBH27678	CCBH27678.fna all_bases_fragment_9	67.0	1370	1436	67	1472902	1521258	48357		Caudoviricetes sp.	7149	8675	0.11	0.0	95.78%	34044	BK020036.1	Positive	I-F	3079
46	CCBH27678	CCBH27678.fna all_bases_fragment_16	34.0	1863	1896	34	1953334	1979780	26447		Pseudomonas phage zjk6	14026	24748	0.56	0.0	98.59%	41186	OP709960.1	Positive	I-F	3079
46	CCBH27678	CCBH27678.fna all_bases_fragment_20	9.0	2267	2275	9	2370120	2376506	6387		Pseudomonas phage F116	6519	6519	0.58	0.0	98.26%	65195	NC_006552.1	Positive	I-F	3079
46	CCBH27678	CCBH27678.fna all_bases_fragment_31	70.0	3336	3405	70	3510874	3562523	51650		Caudoviricetes sp.	9206	17938	0.21	0.0	97.36%	47343	BK029897.1	Positive	I-F	3079
46	CCBH27678	CCBH27678.fna all_bases_fragment_42	38.0	4627	4664	38	4896190	4918090	21901		Pseudomonas phage JBD68	8444	13467	0.39	0.0	98.60%	39841	KY707339.1	Positive	I-F	3079
46	CCBH27678	CCBH27678.fna all_bases_fragment_54	58.0	5889	5946	58	6272762	6314083	41322		Pseudomonas phage JBD67	1770	3415	0.07	0.0	92.93%	38232	NC_042135.1	Positive	I-F	3079
46	CCBH27678	CCBH27678.fna all_bases_fragment_59	35.0	6154	6188	35	6520594	6551520	30927		Pseudomonas phage F116	14301	34884	0.67	0.0	98.01%	65195	NC_006552.1	Positive	I-F	3079
46	CCBH27678	CCBH27678.fna all_bases_fragment_61	11.0	6372	6382	11	6735410	6741479	6070		Pseudomonas phage phi297	2929	3469	0.39	0.0	94.18%	49135	NC_016762.1	Positive	I-F	3079
46	CCBH27678	CCBH27678.fna all_bases_fragment_64	22.0	6454	6475	22	6817797	6833599	15803		Bacteriophage sp.	13575	22010	0.8	0.0	98.79%	55497	BK032442.1	Positive	I-F	3079
46	CCBH27678	CCBH27678.fna all_bases_fragment_66	53.0	6580	6632	53	6936061	6972340	36280		Pseudomonas phage MP38	34860	53374	0.9	0.0	95.93%	36885	NC_011611.1	Positive	I-F	3079
47	CCBH27919	CCBH27919.fna all_bases_fragment_19	58.0	1387	1444	58	1483734	1524764	41031		Pseudomonas phage vB_Pae_CF54a	23178	39316	0.59	0.0	97.16%	41186	MK510967.1	Positive	I-F	233
47	CCBH27919	CCBH27919.fna all_bases_fragment_26	25.0	1749	1773	25	1841857	1853777	11921		Pseudomonas phage JBD93	20074	20074	0.93	0.0	99.31%	36629	KU199709.1	Positive	I-F	233
47	CCBH27919	CCBH27919.fna all_bases_fragment_63	49.0	4643	4691	49	4869884	4904640	34757		Pseudomonas phage phiCTX	16547	41554	0.73	0.0	98.40%	35580	NC_003278.1	Positive	I-F	233
47	CCBH27919	CCBH27919.fna all_bases_fragment_68	30.0	5334	5363	30	5586559	5607537	20979		Bacteriophage sp.	22866	31256	0.83	0.0	98.94%	55497	BK032442.1	Positive	I-F	233
47	CCBH27919	CCBH27919.fna all_bases_fragment_71	42.0	5723	5764	42	6008687	6047297	38611		Pseudomonas phage MP38	29617	36142	0.56	0.0	96.41%	36885	NC_011611.1	Positive	I-F	233
48	CCBH27928	CCBH27928.fna all_bases_fragment_9	21.0	1000	1020	21	1082815	1095615	12801		Pseudomonas phage vB_Pae_BR201a	4835	13523	0.54	0.0	99.25%	38378	MK510993.1	Negative	NEG	179
48	CCBH27928	CCBH27928.fna all_bases_fragment_30	62.0	2469	2530	62	2551286	2613733	62448		Pseudomonas phage H66	53188	73500	0.75	0.0	96.60%	65270	NC_042342.1	Negative	NEG	179
48	CCBH27928	CCBH27928.fna all_bases_fragment_61	22.0	4639	4660	22	4886192	4901990	15799		Bacteriophage sp.	13540	21909	0.77	0.0	98.71%	55497	BK032442.1	Negative	NEG	179
48	CCBH27928	CCBH27928.fna all_bases_fragment_66	52.0	4895	4946	52	5137234	5176910	39677		Caudoviricetes sp.	18111	54690	0.8	0.0	97.21%	47343	BK029897.1	Negative	NEG	179
48	CCBH27928	CCBH27928.fna all_bases_fragment_84	32.0	6419	6450	32	6711672	6737257	25586		Pseudomonas phage PP9W2	10194	18651	0.44	0.0	97.80%	54250	NC_074662.1	Negative	NEG	179
48	CCBH27928	CCBH27928.fna all_bases_fragment_85	31.0	6470	6500	31	6766834	6793424	26591		Pseudomonas phage vB_Pae_CF79a	19789	29036	0.74	0.0	94.33%	41155	MK510971.1	Negative	NEG	179
48	CCBH27928	CCBH27928.fna all_bases_fragment_92	54.0	6909	6962	54	7210407	7250291	39885		Pseudomonas phage Ps60	43234	51336	0.79	0.0	96.60%	39676	MH719194.1	Negative	NEG	179
49	CCBH28143	CCBH28143.fna all_bases_fragment_20	35.0	1628	1662	35	1790842	1818751	27910		Bacteriophage sp.	30433	41189	0.83	0.0	98.61%	55497	BK032442.1	Positive	I-F	233
49	CCBH28143	CCBH28143.fna all_bases_fragment_23	63.0	2352	2414	63	2554370	2598654	44285		Pseudomonas phage vB_Pae_CF54a	23178	40908	0.58	0.0	97.16%	41186	MK510967.1	Positive	I-F	233
49	CCBH28143	CCBH28143.fna all_bases_fragment_58	10.0	5088	5097	10	5514946	5523770	8825		Pseudomonas phage vB_PaeP_FBPa19	2902	5415	0.41	0.0	97.26%	41221	ON857931.1	Positive	I-F	233
49	CCBH28143	CCBH28143.fna all_bases_fragment_70	14.0	6040	6053	14	6512393	6529205	16813		Pseudomonas phage Epa33	375	375	0.01	2e-98	91.27%	64021	NC_073676.1	Positive	I-F	233
50	CCBH28189	CCBH28189.fna all_bases_fragment_11	15.0	973	987	15	1075070	1085136	10067		Caudoviricetes sp.	2134	7421	0.44	0.0	93.46%	34044	BK020036.1	Positive	I-C	277
50	CCBH28189	CCBH28189.fna all_bases_fragment_13	49.0	1074	1122	49	1181986	1221440	39455		Pseudomonas phage UMP151	49524	57746	0.88	0.0	99.52%	41303	MK934841.1	Positive	I-C	277
50	CCBH28189	CCBH28189.fna all_bases_fragment_17	9.0	1435	1443	9	1578053	1584210	6158		Caudoviricetes sp.	1011	5046	0.46	0.0	99.82%	34044	BK020036.1	Positive	I-C	277
50	CCBH28189	CCBH28189.fna all_bases_fragment_21	78.0	1718	1795	78	1865147	1914442	49296		Pseudomonas phage BUCT566	14853	36162	0.45	0.0	95.69%	49154	NC_074664.1	Positive	I-C	277
50	CCBH28189	CCBH28189.fna all_bases_fragment_22	29.0	1818	1846	29	1936525	1956152	19628		Caudoviricetes sp.	6447	6447	0.17	0.0	99.74%	34044	BK020036.1	Positive	I-C	277
50	CCBH28189	CCBH28189.fna all_bases_fragment_40	37.0	3391	3427	37	3573306	3602946	29641		Bacteriophage sp.	40385	42248	0.81	0.0	98.29%	55497	BK032442.1	Positive	I-C	277
50	CCBH28189	CCBH28189.fna all_bases_fragment_41	13.0	3480	3492	13	3658138	3668232	10095		Pseudomonas phage phi297	688	688	0.05	0.0	87.40%	49135	NC_016762.1	Positive	I-C	277
50	CCBH28189	CCBH28189.fna all_bases_fragment_44	23.0	3794	3816	23	3994323	4010135	15813		Caudoviricetes sp.	14127	22142	0.8	0.0	98.00%	22950	BK050773.1	Positive	I-C	277
50	CCBH28189	CCBH28189.fna all_bases_fragment_57	59.0	5659	5717	59	6005870	6052960	47091		Caudoviricetes sp.	39739	44262	0.52	0.0	99.40%	25346	BK031884.1	Positive	I-C	277
50	CCBH28189	CCBH28189.fna all_bases_fragment_63	53.0	6224	6276	53	6595177	6637873	42697		Pseudomonas phage phi3	32275	39640	0.63	0.0	95.12%	32637	KT887559.1	Positive	I-C	277
50	CCBH28189	CCBH28189.fna all_bases_fragment_64	20.0	6281	6300	20	6642368	6665455	23088		Caudoviricetes sp.	4663	4663	0.11	0.0	99.11%	34044	BK020036.1	Positive	I-C	277
50	CCBH28189	CCBH28189.fna all_bases_fragment_66	21.0	6472	6492	21	6847407	6864960	17554		Caudoviricetes sp.	2861	2861	0.09	0.0	98.29%	34044	BK020036.1	Positive	I-C	277
51	CCBH28242	CCBH28242.fna all_bases_fragment_4	35.0	368	402	35	422169	450078	27910		Bacteriophage sp.	30433	41187	0.83	0.0	98.61%	55497	BK032442.1	Positive	I-F	233
51	CCBH28242	CCBH28242.fna all_bases_fragment_22	48.0	1460	1507	48	1577307	1615365	38059		Pseudomonas phage UMP151	70053	70053	1	0.0	99.89%	41303	MK934841.1	Positive	I-F	233
51	CCBH28242	CCBH28242.fna all_bases_fragment_27	49.0	1768	1816	49	1886008	1920764	34757		Pseudomonas phage phiCTX	16547	41554	0.73	0.0	98.40%	35580	NC_003278.1	Positive	I-F	233
51	CCBH28242	CCBH28242.fna all_bases_fragment_40	63.0	2823	2885	63	2987054	3031338	44285		Pseudomonas phage vB_Pae_CF54a	23178	40908	0.58	0.0	97.16%	41186	MK510967.1	Positive	I-F	233
51	CCBH28242	CCBH28242.fna all_bases_fragment_43	10.0	3118	3127	10	3284901	3293725	8825		Pseudomonas phage vB_PaeP_FBPa19	2902	5415	0.41	0.0	97.26%	41221	ON857931.1	Positive	I-F	233
52	CCBH28311	CCBH28311.fna all_bases_fragment_3	52.0	311	362	52	369289	406903	37615		Pseudomonas phage phiCTX	16547	41958	0.69	0.0	98.40%	35580	NC_003278.1	Positive	I-F	233
52	CCBH28311	CCBH28311.fna all_bases_fragment_22	62.0	2094	2155	62	2297227	2341510	44284		Pseudomonas phage vB_Pae_CF54a	23178	40908	0.58	0.0	97.16%	41186	MK510967.1	Positive	I-F	233
52	CCBH28311	CCBH28311.fna all_bases_fragment_44	35.0	4310	4344	35	4681587	4709496	27910		Bacteriophage sp.	30433	41189	0.83	0.0	98.61%	55497	BK032442.1	Positive	I-F	233
53	CCBH28525	CCBH28525.fna all_bases_fragment_1	13.0	120	132	13	133602	143696	10095		Pseudomonas phage phi297	688	688	0.05	0.0	87.40%	49135	NC_016762.1	Positive	I-C	277
53	CCBH28525	CCBH28525.fna all_bases_fragment_8	11.0	924	934	11	1037528	1046450	8923		Caudoviricetes sp.	1587	5799	0.37	0.0	99.88%	34044	BK020036.1	Positive	I-C	277
53	CCBH28525	CCBH28525.fna all_bases_fragment_11	12.0	1103	1114	12	1227917	1236224	8308		Caudoviricetes sp.	2134	4606	0.34	0.0	93.51%	34044	BK020036.1	Positive	I-C	277
53	CCBH28525	CCBH28525.fna all_bases_fragment_13	49.0	1201	1249	49	1333566	1373020	39455		Pseudomonas phage UMP151	49524	57746	0.88	0.0	99.52%	41303	MK934841.1	Positive	I-C	277
53	CCBH28525	CCBH28525.fna all_bases_fragment_25	51.0	2040	2090	51	2211595	2261287	49693		Caudoviricetes sp.	7025	7025	0.07	0.0	99.77%	34044	BK020036.1	Positive	I-C	277
53	CCBH28525	CCBH28525.fna all_bases_fragment_27	78.0	2641	2718	78	2864089	2913384	49296		Pseudomonas phage BUCT566	14853	36162	0.45	0.0	95.69%	49154	NC_074664.1	Positive	I-C	277
53	CCBH28525	CCBH28525.fna all_bases_fragment_33	37.0	3280	3316	37	3487033	3516673	29641		Bacteriophage sp.	40385	42248	0.81	0.0	98.29%	55497	BK032442.1	Positive	I-C	277
53	CCBH28525	CCBH28525.fna all_bases_fragment_46	59.0	4595	4653	59	4856743	4903016	46274		Caudoviricetes sp.	39739	44262	0.52	0.0	99.40%	25346	BK031884.1	Positive	I-C	277
53	CCBH28525	CCBH28525.fna all_bases_fragment_50	23.0	4952	4974	23	5221614	5237426	15813		Pseudomonas phage Haddon	14126	22142	0.8	0.0	98.00%	22950	BK050773.1	Positive	I-C	277
53	CCBH28525	CCBH28525.fna all_bases_fragment_60	54.0	5572	5625	54	5888859	5933375	44517		Pseudomonas phage phi3	32321	39686	0.61	0.0	95.12%	32637	KT887559.1	Positive	I-C	277
54	CCBH28529	CCBH28529.fna all_bases_fragment_2	13.0	127	139	13	140605	150699	10095		Pseudomonas phage phi297	688	688	0.05	0.0	87.40%	49135	NC_016762.1	Positive	I-C	277
54	CCBH28529	CCBH28529.fna all_bases_fragment_12	38.0	941	978	38	1055893	1084827	28935		Caudoviricetes sp.	7025	12018	0.22	0.0	99.77%	34044	BK020036.1	Positive	I-C	277
54	CCBH28529	CCBH28529.fna all_bases_fragment_18	78.0	1311	1388	78	1425636	1474931	49296		Pseudomonas phage BUCT566	14853	36162	0.45	0.0	95.69%	49154	NC_074664.1	Positive	I-C	277
54	CCBH28529	CCBH28529.fna all_bases_fragment_31	37.0	2765	2801	37	2928241	2957881	29641		Bacteriophage sp.	40385	42248	0.81	0.0	98.29%	55497	BK032442.1	Positive	I-C	277
54	CCBH28529	CCBH28529.fna all_bases_fragment_34	23.0	3611	3633	23	3836685	3852497	15813		Pseudomonas phage Haddon	14126	22142	0.8	0.0	98.00%	22950	BK050773.1	Positive	I-C	277
54	CCBH28529	CCBH28529.fna all_bases_fragment_39	49.0	3951	3999	49	4172423	4211877	39455		Pseudomonas phage UMP151	49522	57746	0.88	0.0	99.52%	41303	MK934841.1	Positive	I-C	277
54	CCBH28529	CCBH28529.fna all_bases_fragment_43	59.0	4263	4321	59	4480829	4527102	46274		Caudoviricetes sp.	39739	44262	0.52	0.0	99.40%	25346	BK031884.1	Positive	I-C	277
54	CCBH28529	CCBH28529.fna all_bases_fragment_61	8.0	6074	6081	8	6427075	6431750	4676		Burkholderia phage BcepMu	460	460	0.24	2e-124	74.37%	36748	NC_005882.1	Positive	I-C	277
54	CCBH28529	CCBH28529.fna all_bases_fragment_62	82.0	6232	6313	82	6586699	6656395	69697		Pseudomonas phage phi3	32321	39686	0.39	0.0	95.12%	32637	KT887559.1	Positive	I-C	277
55	CCBH28558	CCBH28558.fna all_bases_fragment_8	213.0	661	873	213	726756	876559	149804		Pseudomonas phage PAP-JP	182	182	0	4e-39	85.63%	87872	MK799650.1	Positive	I-F	233
55	CCBH28558	CCBH28558.fna all_bases_fragment_33	63.0	3371	3433	63	3583359	3627643	44285		Pseudomonas phage vB_Pae_CF54a	23178	40908	0.58	0.0	97.16%	41186	MK510967.1	Positive	I-F	233
55	CCBH28558	CCBH28558.fna all_bases_fragment_49	35.0	4816	4850	35	5117961	5145870	27910		Bacteriophage sp.	30433	41189	0.83	0.0	98.61%	55497	BK032442.1	Positive	I-F	233
56	CCBH28612	CCBH28612.fna all_bases_fragment_2	34.0	227	260	34	242758	270642	27885		Bacteriophage sp.	41205	43645	0.87	0.0	98.93%	55497	BK032442.1	Positive	I-F	244
56	CCBH28612	CCBH28612.fna all_bases_fragment_6	14.0	478	491	14	504009	518556	14548		Pseudomonas phage vB_Pae_BR144a	11509	11509	0.44	0.0	98.99%	39861	MK510992.1	Positive	I-F	244
56	CCBH28612	CCBH28612.fna all_bases_fragment_7	12.0	645	656	12	692439	698849	6411		Pseudomonas phage Fyn8	8115	8115	0.69	0.0	99.60%	45617	OP966821.1	Positive	I-F	244
56	CCBH28612	CCBH28612.fna all_bases_fragment_9	25.0	804	828	25	877981	901178	23198		Pseudomonas phage F10	6065	14209	0.41	0.0	96.44%	39199	NC_007805.1	Positive	I-F	244
56	CCBH28612	CCBH28612.fna all_bases_fragment_12	8.0	1203	1210	8	1325199	1332630	7432		Pseudomonas phage phi297	1626	1626	0.13	0.0	96.18%	49135	NC_016762.1	Positive	I-F	244
56	CCBH28612	CCBH28612.fna all_bases_fragment_16	23.0	1559	1581	23	1695098	1718577	23480		Caudoviricetes sp.	12227	12227	0.31	0.0	96.24%	34044	BK020036.1	Positive	I-F	244
56	CCBH28612	CCBH28612.fna all_bases_fragment_28	10.0	2622	2631	10	2852141	2857641	5501		Pseudomonas phage vB_PaeS-D14L	6663	8518	0.94	0.0	97.82%	42124	BK032804.1	Positive	I-F	244
56	CCBH28612	CCBH28612.fna all_bases_fragment_31	13.0	2778	2790	13	3024190	3032735	8546		Pseudomonas phage vB_Pae_BR141b	2686	3948	0.31	0.0	93.11%	45372	MK511016.1	Positive	I-F	244
56	CCBH28612	CCBH28612.fna all_bases_fragment_38	12.0	3278	3289	12	3546584	3552796	6213		Pseudomonas phage PAN70	2100	5196	0.54	0.0	95.71%	39673	KJ959591.1	Positive	I-F	244
56	CCBH28612	CCBH28612.fna all_bases_fragment_52	45.0	4368	4412	45	4705681	4757650	51970		Pseudomonas phage vB_PaeP_E220	37885	64773	0.73	0.0	98.10%	62874	NC_073673.1	Positive	I-F	244
56	CCBH28612	CCBH28612.fna all_bases_fragment_65	8.0	5516	5523	8	5955677	5959087	3411		Pseudomonas phage F10	2130	3688	0.65	0.0	96.09%	39199	NC_007805.1	Positive	I-F	244
56	CCBH28612	CCBH28612.fna all_bases_fragment_72	26.0	5898	5923	26	6347644	6371121	23478		Pseudomonas phage vB_PaeS_PM105	39990	39990	0.99	0.0	97.42%	39593	LN898172.1	Positive	I-F	244
56	CCBH28612	CCBH28612.fna all_bases_fragment_73	32.0	5955	5986	32	6410418	6435787	25370		Caudoviricetes sp.	6329	10769	0.26	0.0	97.97%	34044	BK020036.1	Positive	I-F	244
56	CCBH28612	CCBH28612.fna all_bases_fragment_77	48.0	6185	6232	48	6645419	6683679	38261		Pseudomonas phage Epa33	12480	22914	0.36	0.0	98.13%	64021	NC_073676.1	Positive	I-F	244
56	CCBH28612	CCBH28612.fna all_bases_fragment_79	71.0	6299	6369	71	6746322	6806646	60325		Pseudomonas phage Fyn8	27154	29629	0.27	0.0	99.46%	45617	OP966821.1	Positive	I-F	244
56	CCBH28612	CCBH28612.fna all_bases_fragment_80	12.0	6512	6523	12	6973014	6979956	6943		Pseudomonas phage MD8	9570	9905	0.88	0.0	95.80%	43277	NC_031091.1	Positive	I-F	244
56	CCBH28612	CCBH28612.fna all_bases_fragment_81	63.0	6566	6628	63	7018244	7059184	40941		Pseudomonas phage JBD25	15895	18967	0.31	0.0	97.02%	39552	NC_027992.1	Positive	I-F	244
57	CCBH28717	CCBH28717.fna all_bases_fragment_9	52.0	929	980	52	995836	1033450	37615		Pseudomonas phage phiCTX	16547	41958	0.69	0.0	98.40%	35580	NC_003278.1	Positive	I-F	233
57	CCBH28717	CCBH28717.fna all_bases_fragment_23	63.0	2158	2220	63	2303983	2348267	44285		Pseudomonas phage vB_Pae_CF54a	23178	40908	0.58	0.0	97.16%	41186	MK510967.1	Positive	I-F	233
57	CCBH28717	CCBH28717.fna all_bases_fragment_43	35.0	4586	4620	35	4939759	4967668	27910		Bacteriophage sp.	30433	41189	0.83	0.0	98.61%	55497	BK032442.1	Positive	I-F	233
57	CCBH28717	CCBH28717.fna all_bases_fragment_45	52.0	4791	4842	52	5143481	5179097	35617		Pseudomonas phage vB_PaeS_PAO1_HW12	38069	52707	0.93	0.0	94.62%	37496	LT999987.1	Positive	I-F	233
58	CCBH28850	CCBH28850.fna all_bases_fragment_9	73.0	810	882	73	925851	983917	58067		Caudoviricetes sp.	7149	8675	0.09	0.0	95.78%	34044	BK020036.1	Positive	I-F	3079
58	CCBH28850	CCBH28850.fna all_bases_fragment_10	13.0	974	986	13	1082196	1094533	12338		Pseudomonas phage vB_PaeP_E220	4030	10296	0.5	0.0	100.00%	62874	NC_073673.1	Positive	I-F	3079
58	CCBH28850	CCBH28850.fna all_bases_fragment_13	17.0	1099	1115	17	1223820	1232633	8814		Pseudomonas phage Dobby	3496	3496	0.21	0.0	100.00%	37152	NC_048109.1	Positive	I-F	3079
58	CCBH28850	CCBH28850.fna all_bases_fragment_16	17.0	1365	1381	17	1491959	1502578	10620		Pseudomonas phage Dobby	2303	3970	0.2	0.0	100.00%	37152	NC_048109.1	Positive	I-F	3079
58	CCBH28850	CCBH28850.fna all_bases_fragment_18	17.0	1489	1505	17	1619096	1630822	11727		Pseudomonas phage vB_PaeP_E220	3334	5458	0.27	0.0	97.68%	62874	NC_073673.1	Positive	I-F	3079
58	CCBH28850	CCBH28850.fna all_bases_fragment_24	22.0	2039	2060	22	2213599	2229401	15803		Bacteriophage sp.	13575	22010	0.8	0.0	98.79%	55497	BK032442.1	Positive	I-F	3079
58	CCBH28850	CCBH28850.fna all_bases_fragment_39	58.0	4087	4144	58	4396793	4437473	40681		Pseudomonas phage MP38	34860	53520	0.81	0.0	95.93%	36885	NC_011611.1	Positive	I-F	3079
58	CCBH28850	CCBH28850.fna all_bases_fragment_47	51.0	4948	4998	51	5292275	5334142	41868		Caudoviricetes sp.	9097	17829	0.26	0.0	97.82%	47343	BK029897.1	Positive	I-F	3079
58	CCBH28850	CCBH28850.fna all_bases_fragment_52	39.0	5499	5537	39	5884558	5912341	27784		Pseudomonas phage zjk6	18840	27067	0.57	0.0	98.16%	41186	OP709960.1	Positive	I-F	3079
58	CCBH28850	CCBH28850.fna all_bases_fragment_63	58.0	6290	6347	58	6700107	6741428	41322		Pseudomonas phage JBD67	1770	3415	0.07	0.0	92.93%	38232	NC_042135.1	Positive	I-F	3079
58	CCBH28850	CCBH28850.fna all_bases_fragment_64	12.0	6387	6398	12	6773837	6781486	7650		Pseudomonas phage vB_Pae_BR133a	4028	5247	0.38	0.0	99.68%	41217	MK510990.1	Positive	I-F	3079
58	CCBH28850	CCBH28850.fna all_bases_fragment_65	20.0	6407	6426	20	6786904	6806842	19939		Pseudomonas phage vB_Pae_BR233a	6924	8470	0.25	0.0	99.35%	40425	MK510987.1	Positive	I-F	3079
59	CCBH28865	CCBH28865.fna all_bases_fragment_2	35.0	228	262	35	246485	274394	27910		Bacteriophage sp.	30433	41187	0.83	0.0	98.61%	55497	BK032442.1	Positive	I-F	233
59	CCBH28865	CCBH28865.fna all_bases_fragment_38	62.0	3389	3450	62	3645040	3689323	44284		Pseudomonas phage vB_Pae_CF54a	23178	40908	0.58	0.0	97.16%	41186	MK510967.1	Positive	I-F	233
59	CCBH28865	CCBH28865.fna all_bases_fragment_56	55.0	5045	5099	55	5424441	5464285	39845		Pseudomonas phage phiCTX	16547	41958	0.65	0.0	98.40%	35580	NC_003278.1	Positive	I-F	233
60	CCBH29235	CCBH29235.fna all_bases_fragment_8	54.0	807	860	54	884899	921904	37006		Pseudomonas phage JBD67	1770	3415	0.08	0.0	92.93%	38232	NC_042135.1	Positive	I-E	773
60	CCBH29235	CCBH29235.fna all_bases_fragment_22	145.0	2404	2548	145	2599114	2720652	121539		Inoviridae sp.	2859	2859	0.02	0.0	87.78%	31450	BK045642.1	Positive	I-E	773
60	CCBH29235	CCBH29235.fna all_bases_fragment_24	19.0	2654	2672	19	2834598	2846171	11574		Pseudomonas phage H71	21361	21361	1	0.0	99.98%	38223	MH719190.1	Positive	I-E	773
60	CCBH29235	CCBH29235.fna all_bases_fragment_66	27.0	5968	5994	27	6311019	6330728	19710		Pseudomonas phage Ps59	17171	32061	0.92	0.0	99.99%	39020	MH719195.1	Positive	I-E	773
60	CCBH29235	CCBH29235.fna all_bases_fragment_73	35.0	6718	6752	35	7101813	7129783	27971		Bacteriophage sp.	31176	40036	0.81	0.0	99.39%	55497	BK032442.1	Positive	I-E	773
61	CCBH29264	CCBH29264.fna all_bases_fragment_16	54.0	1512	1565	54	1633763	1670768	37006		Pseudomonas phage JBD67	1770	3415	0.08	0.0	92.93%	38232	NC_042135.1	Positive	I-E	773
61	CCBH29264	CCBH29264.fna all_bases_fragment_21	136.0	1843	1978	136	1980493	2095476	114984		Inoviridae sp.	2859	2859	0.02	0.0	87.78%	31450	BK045642.1	Positive	I-E	773
61	CCBH29264	CCBH29264.fna all_bases_fragment_34	122.0	3272	3393	122	3473390	3560851	87462		Inoviridae sp.	7443	7657	0.04	0.0	99.70%	31450	BK045642.1	Positive	I-E	773
61	CCBH29264	CCBH29264.fna all_bases_fragment_56	35.0	5605	5639	35	5901175	5929145	27971		Bacteriophage sp.	31176	40036	0.81	0.0	99.39%	55497	BK032442.1	Positive	I-E	773
61	CCBH29264	CCBH29264.fna all_bases_fragment_58	32.0	5884	5915	32	6185735	6208976	23242		Pseudomonas phage Ps59	12907	28969	0.71	0.0	100.00%	39020	MH719195.1	Positive	I-E	773
61	CCBH29264	CCBH29264.fna all_bases_fragment_59	27.0	5926	5952	27	6219910	6239197	19288		Pseudomonas phage H71	19939	19939	0.56	0.0	99.98%	38223	MH719190.1	Positive	I-E	773
61	CCBH29264	CCBH29264.fna all_bases_fragment_60	8.0	5960	5967	8	6256151	6260981	4831		Pseudomonas phage Ps59	8898	8898	1	0.0	99.92%	39020	MH719195.1	Positive	I-E	773
61	CCBH29264	CCBH29264.fna all_bases_fragment_61	15.0	5976	5990	15	6268604	6278345	9742		Caudoviricetes sp.	486	720	0.05	5e-132	94.08%	34044	BK020036.1	Positive	I-E	773
62	CCBH29402	CCBH29402.fna all_bases_fragment_16	52.0	1590	1641	52	1791477	1829091	37615		Pseudomonas phage phiCTX	16547	41958	0.69	0.0	98.40%	35580	NC_003278.1	Positive	I-F	233
62	CCBH29402	CCBH29402.fna all_bases_fragment_20	10.0	2091	2100	10	2321980	2330804	8825		Pseudomonas phage vB_PaeP_FBPa19	2902	5415	0.41	0.0	97.26%	41221	ON857931.1	Positive	I-F	233
62	CCBH29402	CCBH29402.fna all_bases_fragment_27	63.0	2950	3012	63	3270353	3314637	44285		Pseudomonas phage vB_Pae_CF54a	23178	40908	0.58	0.0	97.16%	41186	MK510967.1	Positive	I-F	233
62	CCBH29402	CCBH29402.fna all_bases_fragment_28	35.0	3123	3157	35	3434146	3462055	27910		Bacteriophage sp.	30433	41189	0.83	0.0	98.61%	55497	BK032442.1	Positive	I-F	233
63	D2-463	D2-463.fna all_bases_fragment_7	10.0	580	589	10	619822	625663	5842		Pseudomonas phage YMC11/02/R656	2386	2997	0.32	0.0	95.13%	60919	NC_028657.1	Negative	NEG	235
63	D2-463	D2-463.fna all_bases_fragment_14	37.0	1548	1584	37	1642401	1667203	24803		Caudoviricetes sp.	11489	11489	0.26	0.0	98.09%	34044	BK020036.1	Negative	NEG	235
63	D2-463	D2-463.fna all_bases_fragment_21	8.0	2071	2078	8	2194813	2199263	4451		Pseudomonas phage vB_PaeP_Tr60_Ab31	2230	2698	0.37	0.0	96.21%	45550	NC_023575.1	Negative	NEG	235
63	D2-463	D2-463.fna all_bases_fragment_24	19.0	2207	2225	19	2344486	2364518	20033		Phage PS17	2911	2911	0.08	0.0	96.55%	1757	D26449.1	Negative	NEG	235
63	D2-463	D2-463.fna all_bases_fragment_29	29.0	2537	2565	29	2701498	2725406	23909		Bacteriophage sp.	14113	23020	0.55	0.0	99.00%	55497	BK032442.1	Negative	NEG	235
63	D2-463	D2-463.fna all_bases_fragment_35	19.0	3143	3161	19	3354203	3369017	14815		Bacteriophage sp.	1343	1343	0.04	0.0	100.00%	82546	OP073502.1	Negative	NEG	235
63	D2-463	D2-463.fna all_bases_fragment_53	48.0	5079	5126	48	5367317	5404901	37585		Pseudomonas phage phiCTX	16244	46167	0.76	0.0	97.74%	35580	NC_003278.1	Negative	NEG	235
63	D2-463	D2-463.fna all_bases_fragment_57	9.0	5557	5565	9	5883061	5888766	5706		Pseudomonas phage 42-4	60.2	60.2	0	0.0008	91.11%	60894	MN988462.1	Negative	NEG	235
63	D2-463	D2-463.fna all_bases_fragment_66	9.0	6183	6191	9	6566240	6577988	11749		Dickeya phage phiDP10.3	3011	4919	0.37	0.0	85.48%	5269	KM209255.1	Negative	NEG	235
63	D2-463	D2-463.fna all_bases_fragment_71	54.0	6459	6512	54	6864632	6905730	41099		Caudoviricetes sp.	12901	20831	0.34	0.0	95.22%	38646	BK058256.1	Negative	NEG	235
64	ET02	ET02.fna all_bases_fragment_48	35.0	4387	4421	35	4707922	4735892	27971		Bacteriophage sp.	30672	39527	0.81	0.0	98.86%	55497	BK032442.1	Negative	NEG	2343
65	F2-1206	F2-1206.fna all_bases_fragment_5	26.0	236	261	26	258893	270868	11976		Pseudomonas phage PMG1	3013	4712	0.26	0.0	96.84%	54024	NC_016765.1	Negative	NEG	1602
65	F2-1206	F2-1206.fna all_bases_fragment_6	32.0	349	380	32	355157	382804	27648		Pseudomonas phage phiCTX	16233	30647	0.67	0.0	97.72%	35580	NC_003278.1	Negative	NEG	1602
65	F2-1206	F2-1206.fna all_bases_fragment_9	118.0	478	595	118	482347	568349	86003		Microviridae sp. ctNWS1	281	281	0	2e-69	76.39%	33600	BK015056.1	Negative	NEG	1602
65	F2-1206	F2-1206.fna all_bases_fragment_23	10.0	1530	1539	10	1588574	1594634	6061		Pseudomonas phage 42-4	60.2	60.2	0	0.0009	91.11%	60894	MN988462.1	Negative	NEG	1602
65	F2-1206	F2-1206.fna all_bases_fragment_25	89.0	1749	1837	89	1832764	1889809	57046		Pseudomonas phage ZCPA1	204	204	0	4e-46	98.29%	375	OL597585.1	Negative	NEG	1602
65	F2-1206	F2-1206.fna all_bases_fragment_26	19.0	2006	2024	19	2062534	2073577	11044		Pseudomonas phage Dobby	3356	5624	0.48	0.0	99.67%	37152	NC_048109.1	Negative	NEG	1602
65	F2-1206	F2-1206.fna all_bases_fragment_44	22.0	3535	3556	22	3669145	3684948	15804		Bacteriophage sp.	13540	21981	0.8	0.0	98.71%	55497	BK032442.1	Negative	NEG	1602
65	F2-1206	F2-1206.fna all_bases_fragment_55	50.0	5326	5375	50	5565750	5603853	38104		Pseudomonas phage vB_Pae_LC3I3	13051	29833	0.52	0.0	93.24%	49926	NC_074663.1	Negative	NEG	1602
65	F2-1206	F2-1206.fna all_bases_fragment_57	15.0	5507	5521	15	5740477	5752192	11716		Stenotrophomonas phage vB_SmaS-AXL_1	171	171	0.05	8e-37	72.01%	63962	NC_073034.1	Negative	NEG	1602
65	F2-1206	F2-1206.fna all_bases_fragment_59	8.0	5818	5825	8	6079649	6089619	9971		Pseudomonas phage WX_Y	616	849	0.06	7e-171	87.73%	7205	OQ354711.1	Negative	NEG	1602
66	H2-9me	H2-9me.fna all_bases_fragment_2	22.0	24	45	22	20366	36168	15803		Bacteriophage sp.	13681	21999	0.8	0.0	99.04%	55497	BK032442.1	Negative	NEG	235
66	H2-9me	H2-9me.fna all_bases_fragment_13	9.0	1100	1108	9	1164971	1171699	6729		Pseudomonas phage Dobby	11817	11817	0.99	0.0	98.64%	37152	NC_048109.1	Negative	NEG	235
66	H2-9me	H2-9me.fna all_bases_fragment_18	14.0	1336	1349	14	1413637	1425645	12009		Pseudomonas phage vB_PaeP_E220	2623	2879	0.13	0.0	98.33%	62874	NC_073673.1	Negative	NEG	235
66	H2-9me	H2-9me.fna all_bases_fragment_22	67.0	2146	2212	67	2297015	2353427	56413		Pseudomonas phage H71	68148	68148	0.65	0.0	99.99%	38223	MH719190.1	Negative	NEG	235
66	H2-9me	H2-9me.fna all_bases_fragment_24	24.0	2275	2298	24	2415334	2432220	16887		Pseudomonas phage phi3	28856	28856	0.92	0.0	99.85%	32637	KT887559.1	Negative	NEG	235
66	H2-9me	H2-9me.fna all_bases_fragment_29	14.0	2735	2748	14	2916471	2925383	8913		Pseudomonas phage Dobby	507	1020	0.19	4e-138	94.51%	37152	NC_048109.1	Negative	NEG	235
66	H2-9me	H2-9me.fna all_bases_fragment_32	13.0	2891	2903	13	3089157	3097398	8242		Inoviridae sp.	1589	2740	0.26	0.0	86.39%	31450	BK045642.1	Negative	NEG	235
66	H2-9me	H2-9me.fna all_bases_fragment_48	62.0	4088	4149	62	4365795	4413631	47837		Pseudomonas phage AUS531phi	17991	39223	0.51	0.0	96.40%	48430	MN585195.1	Negative	NEG	235
66	H2-9me	H2-9me.fna all_bases_fragment_54	67.0	4402	4468	67	4661958	4711832	49875		Pseudomonas phage vB_PaeP_YA3	25043	37926	0.49	0.0	95.46%	45253	MK819239.1	Negative	NEG	235
66	H2-9me	H2-9me.fna all_bases_fragment_55	51.0	4514	4564	51	4761392	4797517	36126		Pseudomonas phage DMS3	42045	58044	0.9	0.0	98.90%	36415	NC_008717.1	Negative	NEG	235
66	H2-9me	H2-9me.fna all_bases_fragment_59	35.0	4859	4893	35	5142077	5166946	24870		Caudoviricetes sp.	6802	8321	0.21	0.0	94.37%	34044	BK020036.1	Negative	NEG	235
66	H2-9me	H2-9me.fna all_bases_fragment_72	13.0	5896	5908	13	6245694	6253840	8147		Pseudomonas phage PAN70	5469	8704	0.72	0.0	95.48%	39673	KJ959591.1	Negative	NEG	235
66	H2-9me	H2-9me.fna all_bases_fragment_74	43.0	6036	6078	43	6383314	6420472	37159		Pseudomonas phage F10	19091	21796	0.38	0.0	94.73%	39199	NC_007805.1	Negative	NEG	235
66	H2-9me	H2-9me.fna all_bases_fragment_75	23.0	6178	6200	23	6538541	6557944	19404		Phage PS17	2933	2933	0.09	0.0	96.77%	1757	D26449.1	Negative	NEG	235
66	H2-9me	H2-9me.fna all_bases_fragment_80	15.0	6429	6443	15	6826279	6837574	11296		Pseudomonas phage phi3	8802	9311	0.61	0.0	97.14%	32637	KT887559.1	Negative	NEG	235
66	H2-9me	H2-9me.fna all_bases_fragment_81	17.0	6547	6563	17	6942331	6953607	11277		Pseudomonas phage TC7	4379	8661	0.55	0.0	93.12%	43748	MG707188.1	Negative	NEG	235
67	HIAE_PA01	HIAE_PA01.fna all_bases_fragment_13	50.0	942	991	50	977864	1009746	31883		Pseudomonas phage F10	6436	11629	0.22	0.0	96.28%	39199	NC_007805.1	Positive	I-F	455
67	HIAE_PA01	HIAE_PA01.fna all_bases_fragment_30	67.0	2509	2575	67	2684527	2733546	49020		Pseudomonas phage vB_Pae_BR153a	20397	40824	0.55	0.0	96.07%	50013	MK511012.1	Positive	I-F	455
67	HIAE_PA01	HIAE_PA01.fna all_bases_fragment_31	64.0	2656	2719	64	2821788	2878743	56956		Caudoviricetes sp.	17352	18154	0.18	0.0	98.49%	34044	BK020036.1	Positive	I-F	455
67	HIAE_PA01	HIAE_PA01.fna all_bases_fragment_46	62.0	3957	4018	62	4220283	4269622	49340		Pseudomonas phage UMP151	54087	57224	0.67	0.0	99.85%	41303	MK934841.1	Positive	I-F	455
67	HIAE_PA01	HIAE_PA01.fna all_bases_fragment_57	21.0	5558	5578	21	5998583	6014358	15776		Bacteriophage sp.	24232	24232	0.85	0.0	99.11%	55497	BK032442.1	Positive	I-F	455
67	HIAE_PA01	HIAE_PA01.fna all_bases_fragment_58	49.0	5616	5664	49	6058129	6097197	39069		Pseudomonas phage phi3	28448	35791	0.66	0.0	93.30%	32637	KT887559.1	Positive	I-F	455
68	HIAE_PA02	HIAE_PA02.fna all_bases_fragment_11	51.0	1363	1413	51	1460457	1494161	33705		Caudoviricetes sp.	11175	12450	0.22	0.0	96.45%	34044	BK020036.1	Negative	NEG	381
68	HIAE_PA02	HIAE_PA02.fna all_bases_fragment_32	64.0	3188	3251	64	3447969	3498632	50664		Pseudomonas phage AUS531phi	16752	42620	0.53	0.0	95.86%	48430	MN585195.1	Negative	NEG	381
68	HIAE_PA02	HIAE_PA02.fna all_bases_fragment_35	56.0	3540	3595	56	3864438	3901580	37143		Pseudomonas phage AIIMS-Pa-B1	50431	62435	0.99	0.0	97.66%	37578	NC_061436.1	Negative	NEG	381
68	HIAE_PA02	HIAE_PA02.fna all_bases_fragment_47	56.0	5277	5332	56	5730418	5772247	41830		Pseudomonas phage vB_Pae-SS2019XII	45402	73203	0.94	0.0	100.00%	39701	MN536027.1	Negative	NEG	381
68	HIAE_PA02	HIAE_PA02.fna all_bases_fragment_48	37.0	5358	5394	37	5801509	5831174	29666		Bacteriophage sp.	29630	39959	0.77	0.0	97.76%	55497	BK032442.1	Negative	NEG	381
69	HIAE_PA05	HIAE_PA05.fna all_bases_fragment_19	61.0	2063	2123	61	2320652	2366000	45349		Pseudomonas phage MP38	37065	58764	0.78	0.0	95.95%	36885	NC_011611.1	Positive	I-E	498
69	HIAE_PA05	HIAE_PA05.fna all_bases_fragment_25	23.0	2669	2691	23	2935294	2952806	17513		Bacteriophage sp.	18107	20634	0.68	0.0	97.58%	55497	BK032442.1	Positive	I-E	498
69	HIAE_PA05	HIAE_PA05.fna all_bases_fragment_42	81.0	4673	4753	81	5106602	5156373	49772		Caudoviricetes sp.	45991	63785	0.72	0.0	99.98%	38949	BK043903.1	Positive	I-E	498
70	HIAE_PA06	HIAE_PA06.fna all_bases_fragment_5	23.0	350	372	23	369290	386330	17041		Inoviridae sp.	121	242	0.02	1e-21	77.93%	31450	BK045642.1	Positive	I-E	231
70	HIAE_PA06	HIAE_PA06.fna all_bases_fragment_36	66.0	3783	3848	66	4161307	4208181	46875		Pseudomonas phage vB_Pae_BR153a	20297	45890	0.62	0.0	95.92%	50013	MK511012.1	Positive	I-E	231
70	HIAE_PA06	HIAE_PA06.fna all_bases_fragment_52	21.0	5353	5373	21	5807562	5823449	15888		Bacteriophage sp.	18918	20046	0.7	0.0	98.97%	55497	BK032442.1	Positive	I-E	231
71	HIAE_PA07	HIAE_PA07.fna all_bases_fragment_68	20.0	6475	6494	20	6953730	6969731	16002		NO SIGNIFICANT SIMILARITY								Positive	I-E	252
71	HIAE_PA07	HIAE_PA07.fna all_bases_fragment_10	57.0	1151	1207	57	1285753	1334292	48540		Pseudomonas phage H71	56122	61867	0.73	0.0	97.94%	38223	MH719190.1	Positive	I-E	252
71	HIAE_PA07	HIAE_PA07.fna all_bases_fragment_17	42.0	2103	2144	42	2286417	2321370	34954		Pseudomonas phage LPPA36	38897	49344	0.84	0.0	97.49%	34044	BK020036.1	Positive	I-E	252
71	HIAE_PA07	HIAE_PA07.fna all_bases_fragment_24	23.0	2828	2850	23	3039857	3057369	17513		Bacteriophage sp.	18107	20637	0.68	0.0	97.58%	55497	BK032442.1	Positive	I-E	252
71	HIAE_PA07	HIAE_PA07.fna all_bases_fragment_26	47.0	2913	2959	47	3117228	3157072	39845		Pseudomonas phage Fc22	22232	41161	0.57	0.0	99.32%	38255	MH719191.1	Positive	I-E	252
71	HIAE_PA07	HIAE_PA07.fna all_bases_fragment_46	31.0	5034	5064	31	5447302	5477611	30310		Citexvirus phiCTX	169	169	0	7e-36	92.44%	539	X73064.1	Positive	I-E	252
72	HIAE_PA08	HIAE_PA08.fna all_bases_fragment_5	52.0	532	583	52	603158	638782	35625		Pseudomonas phage F_HA0480sp/Pa1651	23167	50717	0.89	0.0	94.26%	37374	NC_041851.1	Positive	I-E	3573
72	HIAE_PA08	HIAE_PA08.fna all_bases_fragment_7	23.0	704	726	23	760647	778159	17513		Bacteriophage sp.	17741	20244	0.68	0.0	96.96%	55497	BK032442.1	Positive	I-E	3573
72	HIAE_PA08	HIAE_PA08.fna all_bases_fragment_53	50.0	5657	5706	50	6176242	6216250	40009		Pseudomonas phage UMP151	64495	66836	0.96	0.0	98.03%	41303	MK934841.1	Positive	I-E	3573
73	HIAE_PA09	HIAE_PA09.fna all_bases_fragment_30	50.0	2680	2729	50	2971515	3010657	39143		Pseudomonas phage Fc02	70238	70238	0.97	0.0	100.00%	38122	MH719189.1	Negative	NEG	245
73	HIAE_PA09	HIAE_PA09.fna all_bases_fragment_41	59.0	3612	3670	59	3965558	4006997	41440		Pseudomonas phage phi1	10443	12747	0.21	0.0	92.97%	57218	KT887557.1	Negative	NEG	245
73	HIAE_PA09	HIAE_PA09.fna all_bases_fragment_51	20.0	4492	4511	20	4901192	4915758	14567		Caudoviricetes sp.	1310	1310	0.05	0.0	94.78%	34044	BK020036.1	Negative	NEG	245
73	HIAE_PA09	HIAE_PA09.fna all_bases_fragment_53	37.0	4781	4817	37	5210273	5239913	29641		Bacteriophage sp.	40402	42264	0.81	0.0	98.30%	55497	BK032442.1	Negative	NEG	245
74	HIAE_PA10	HIAE_PA10.fna all_bases_fragment_1	45.0	202	246	45	233310	267693	34384		Pseudomonas phage Fc22	33141	47521	0.84	0.0	97.35%	38255	MH719191.1	Negative	NEG	2235
74	HIAE_PA10	HIAE_PA10.fna all_bases_fragment_4	40.0	876	915	40	942354	972648	30295		Pseudomonas phage phi3	51991	52133	0.94	0.0	99.51%	32637	KT887559.1	Negative	NEG	2235
74	HIAE_PA10	HIAE_PA10.fna all_bases_fragment_5	22.0	953	974	22	1016563	1032365	15803		Bacteriophage sp.	13668	22097	0.8	0.0	99.02%	55497	BK032442.1	Negative	NEG	2235
74	HIAE_PA10	HIAE_PA10.fna all_bases_fragment_21	44.0	2721	2764	44	2949137	2983090	33954		Pseudomonas phage Dobby	19928	45395	0.81	0.0	97.99%	37152	NC_048109.1	Negative	NEG	2235
74	HIAE_PA10	HIAE_PA10.fna all_bases_fragment_38	33.0	4066	4098	33	4424352	4450805	26454		Pseudomonas phage AUS531phi	4091	6397	0.16	0.0	96.34%	48430	MN585195.1	Negative	NEG	2235
74	HIAE_PA10	HIAE_PA10.fna all_bases_fragment_39	45.0	4118	4162	45	4477836	4529265	51430		Pseudomonas phage AUS531phi	14763	22721	0.26	0.0	96.77%	48430	MN585195.1	Negative	NEG	2235
74	HIAE_PA10	HIAE_PA10.fna all_bases_fragment_43	22.0	4576	4597	22	4991463	5007688	16226		Pseudomonas phage PP9W	5317	10132	0.4	0.0	95.20%	47985	MZ773939.1	Negative	NEG	2235
74	HIAE_PA10	HIAE_PA10.fna all_bases_fragment_48	58.0	4901	4958	58	5336058	5381515	45458		Pseudomonas phage vB_Pae-SS2019XII	30568	50721	0.7	0.0	95.65%	39701	MN536027.1	Negative	NEG	2235
74	HIAE_PA10	HIAE_PA10.fna all_bases_fragment_49	12.0	4964	4975	12	5386734	5396937	10204		Pseudomonas phage H66	1286	1374	0.09	0.0	93.24%	65270	NC_042342.1	Negative	NEG	2235
75	HIAE_PA11	HIAE_PA11.fna all_bases_fragment_8	67.0	397	463	67	415059	462666	47608		Pseudomonas phage vB_Pae_BR153a	5690	19597	0.3	0.0	88.73%	50013	MK511012.1	Positive	I-F	244
75	HIAE_PA11	HIAE_PA11.fna all_bases_fragment_14	8.0	1025	1032	8	1075910	1087086	11177		Caudoviricetes sp.	11880	11880	0.64	0.0	96.20%	34044	BK020036.1	Positive	I-F	244
75	HIAE_PA11	HIAE_PA11.fna all_bases_fragment_20	46.0	1903	1948	46	2029216	2066556	37341		Bacteriophage sp.	41212	44444	0.69	0.0	98.94%	55497	BK032442.1	Positive	I-F	244
75	HIAE_PA11	HIAE_PA11.fna all_bases_fragment_31	12.0	2695	2706	12	2963199	2975739	12541		Pseudomonas phage YMC12/01/R24	10970	10970	0.48	0.0	99.26%	46148	NC_061432.1	Positive	I-F	244
75	HIAE_PA11	HIAE_PA11.fna all_bases_fragment_32	34.0	2953	2986	34	3238936	3259893	20958		Pseudomonas phage JBD68	8312	13687	0.42	0.0	98.04%	39841	KY707339.1	Positive	I-F	244
75	HIAE_PA11	HIAE_PA11.fna all_bases_fragment_34	54.0	3077	3130	54	3351447	3393751	42305		Pseudomonas phage JBD68	7461	13657	0.2	0.0	98.22%	39841	KY707339.1	Positive	I-F	244
75	HIAE_PA11	HIAE_PA11.fna all_bases_fragment_37	58.0	3208	3265	58	3449868	3512824	62957		Pseudomonas phage LKA5	43666	77080	0.73	0.0	98.66%	64746	NC_073675.1	Positive	I-F	244
75	HIAE_PA11	HIAE_PA11.fna all_bases_fragment_42	8.0	3831	3838	8	4107986	4113360	5375		Caudoviricetes sp.	6647	6647	0.79	0.0	94.64%	34044	BK020036.1	Positive	I-F	244
75	HIAE_PA11	HIAE_PA11.fna all_bases_fragment_59	39.0	4910	4948	39	5276227	5303930	27704		Pseudomonas phage phi3	38152	38667	0.84	0.0	98.52%	32637	KT887559.1	Positive	I-F	244
76	HIAE_PA12	HIAE_PA12.fna all_bases_fragment_7	52.0	588	639	52	610078	651559	41482		Pseudomonas phage Lodos	20818	37910	0.52	0.0	97.73%	34044	BK020036.1	Negative	NEG	10
76	HIAE_PA12	HIAE_PA12.fna all_bases_fragment_43	62.0	4415	4476	62	4767367	4809400	42034		Pseudomonas phage vB_Pae_CF54a	13609	21488	0.41	0.0	95.56%	41186	MK510967.1	Negative	NEG	10
76	HIAE_PA12	HIAE_PA12.fna all_bases_fragment_53	19.0	5506	5524	19	5956426	5972623	16198		Bacteriophage sp.	17797	18378	0.67	0.0	97.05%	55497	BK032442.1	Negative	NEG	10
77	HIAE_PA13	HIAE_PA13.fna all_bases_fragment_4	40.0	188	227	40	210743	240863	30121		Pseudomonas phage MD8	17147	33620	0.72	0.0	96.28%	43277	NC_031091.1	Positive	I-F	244
77	HIAE_PA13	HIAE_PA13.fna all_bases_fragment_9	43.0	966	1008	43	1026736	1059930	33195		Pseudomonas phage vB_Pae_CF54a	12903	26077	0.62	0.0	94.07%	41186	MK510967.1	Positive	I-F	244
77	HIAE_PA13	HIAE_PA13.fna all_bases_fragment_26	12.0	2557	2568	12	2753856	2766396	12541		Pseudomonas phage YMC12/01/R24	10972	10972	0.48	0.0	99.26%	46148	NC_061432.1	Positive	I-F	244
77	HIAE_PA13	HIAE_PA13.fna all_bases_fragment_32	81.0	2976	3056	81	3243778	3304051	60274		Caudoviricetes sp.	1973	1973	0.01	0.0	99.81%	32412	BK028718.1	Positive	I-F	244
77	HIAE_PA13	HIAE_PA13.fna all_bases_fragment_54	8.0	4516	4523	8	4884333	4889352	5020		Pseudomonas phage PAN70	3192	3952	0.47	0.0	98.04%	39673	KJ959591.1	Positive	I-F	244
77	HIAE_PA13	HIAE_PA13.fna all_bases_fragment_57	74.0	4825	4898	74	5201362	5249924	48563		Pseudomonas phage PP9W	20295	31297	0.42	0.0	93.36%	47985	MZ773939.1	Positive	I-F	244
77	HIAE_PA13	HIAE_PA13.fna all_bases_fragment_69	60.0	5735	5794	60	6173889	6222866	48978		Pseudomonas phage vB_Pae_BR153a	5696	15422	0.24	0.0	88.75%	50013	MK511012.1	Positive	I-F	244
77	HIAE_PA13	HIAE_PA13.fna all_bases_fragment_72	34.0	6031	6064	34	6445244	6473128	27885		Bacteriophage sp.	41194	43636	0.87	0.0	98.92%	55497	BK032442.1	Positive	I-F	244
77	HIAE_PA13	HIAE_PA13.fna all_bases_fragment_1	11.0	25	35	11	26086	37392	11307		NO SIGNIFICANT SIMILARITY								Positive	I-F	244
78	HIAE_PA14	HIAE_PA14.fna all_bases_fragment_7	60.0	716	775	60	790505	832681	42177		Pseudomonas phage F10	13985	24782	0.42	0.0	92.80%	39199	NC_007805.1	Positive	I-F	1290
78	HIAE_PA14	HIAE_PA14.fna all_bases_fragment_50	37.0	5653	5689	37	6188776	6218418	29643		Bacteriophage sp.	40032	41900	0.81	0.0	98.01%	55497	BK032442.1	Positive	I-F	1290
79	HIAE_PA15	HIAE_PA15.fna all_bases_fragment_41	46.0	3955	4000	46	4287405	4323414	36010		Pseudomonas phage vB_Pae_BR319a	3109	7715	0.3	0.0	85.22%	35343	NC_055793.1	Positive	I-F / I-E	1993
79	HIAE_PA15	HIAE_PA15.fna all_bases_fragment_50	22.0	5143	5164	22	5611016	5626814	15799		Bacteriophage sp.	13570	21938	0.77	0.0	98.78%	55497	BK032442.1	Positive	I-F / I-E	1993
80	ICBBVIM-2	ICBBVIM-2.fna all_bases_fragment_9	14.0	768	781	14	824636	836777	12142		Pseudomonas phage vB_Pae_BR320a	13256	14334	0.67	0.0	99.76%	61772	MK511048.1	Positive	I-F / IV-A2	233
80	ICBBVIM-2	ICBBVIM-2.fna all_bases_fragment_38	17.0	3115	3131	17	3294167	3305634	11468		Pseudomonas phage YMC11/02/R656	2603	3604	0.19	0.0	96.97%	60919	NC_028657.1	Positive	I-F / IV-A2	233
80	ICBBVIM-2	ICBBVIM-2.fna all_bases_fragment_40	120.0	3170	3289	120	3343356	3443568	100213		Pseudomonas phage AUS531phi	4983	9848	0.05	0.0	98.48%	48430	MN585195.1	Positive	I-F / IV-A2	233
80	ICBBVIM-2	ICBBVIM-2.fna all_bases_fragment_49	35.0	4171	4205	35	4402508	4430417	27910		Bacteriophage sp.	30433	41189	0.83	0.0	98.61%	55497	BK032442.1	Positive	I-F / IV-A2	233
80	ICBBVIM-2	ICBBVIM-2.fna all_bases_fragment_61	54.0	5195	5248	54	5514923	5567897	52975		Pseudomonas phage LKA5	55819	85225	0.9	0.0	99.01%	64746	NC_073675.1	Positive	I-F / IV-A2	233
80	ICBBVIM-2	ICBBVIM-2.fna all_bases_fragment_67	49.0	5876	5924	49	6261560	6296316	34757		Pseudomonas phage phiCTX	16547	41554	0.73	0.0	98.40%	35580	NC_003278.1	Positive	I-F / IV-A2	233
81	ICBDVIM-2	ICBDVIM-2.fna all_bases_fragment_10	12.0	864	875	12	964327	970453	6127		Pseudomonas phage phi297	2507	3868	0.46	0.0	89.56%	49135	NC_016762.1	Positive	I-F / IV-A2	233
81	ICBDVIM-2	ICBDVIM-2.fna all_bases_fragment_14	22.0	1226	1247	22	1334780	1352120	17341		Pseudomonas phage AUS531phi	7057	17852	0.61	0.0	96.36%	48430	MN585195.1	Positive	I-F / IV-A2	233
81	ICBDVIM-2	ICBDVIM-2.fna all_bases_fragment_17	34.0	1646	1679	34	1777077	1803021	25945		Pseudomonas phage AUS531phi	16986	21703	0.49	0.0	97.66%	48430	MN585195.1	Positive	I-F / IV-A2	233
81	ICBDVIM-2	ICBDVIM-2.fna all_bases_fragment_29	29.0	2827	2855	29	2980591	3000625	20035		Pseudomonas phage Dobby	10892	23416	0.72	0.0	95.93%	37152	NC_048109.1	Positive	I-F / IV-A2	233
81	ICBDVIM-2	ICBDVIM-2.fna all_bases_fragment_35	35.0	3088	3122	35	3238207	3266116	27910		Bacteriophage sp.	30433	41187	0.83	0.0	98.61%	55497	BK032442.1	Positive	I-F / IV-A2	233
81	ICBDVIM-2	ICBDVIM-2.fna all_bases_fragment_38	60.0	3218	3277	60	3364507	3409011	44505		Pseudomonas phage Epa33	156	253	0.01	8e-32	84.05%	64021	NC_073676.1	Positive	I-F / IV-A2	233
81	ICBDVIM-2	ICBDVIM-2.fna all_bases_fragment_41	63.0	3712	3774	63	3872621	3934570	61950		Pseudomonas phage LKA5	55819	91241	0.84	0.0	99.01%	64746	NC_073675.1	Positive	I-F / IV-A2	233
81	ICBDVIM-2	ICBDVIM-2.fna all_bases_fragment_56	24.0	5010	5033	24	5225728	5244630	18903		Pseudomonas phage phiCTX	16547	20023	0.65	0.0	98.40%	35580	NC_003278.1	Positive	I-F / IV-A2	233
82	ICBRVIM-2	ICBRVIM-2.fna all_bases_fragment_16	18.0	1359	1376	18	1359381	1366516	7136		NO SIGNIFICANT SIMILARITY								Positive	I-F / IV-A2	NT
82	ICBRVIM-2	ICBRVIM-2.fna all_bases_fragment_6	9.0	475	483	9	472290	479594	7305		Pseudomonas phage phiCTX	7025	7025	0.55	0.0	98.02%	35580	NC_003278.1	Positive	I-F / IV-A2	NT
82	ICBRVIM-2	ICBRVIM-2.fna all_bases_fragment_18	10.0	1449	1458	10	1427171	1433533	6363		Pseudomonas phage vB_PaeP_E220	3771	4856	0.49	0.0	97.26%	62874	NC_073673.1	Positive	I-F / IV-A2	NT
82	ICBRVIM-2	ICBRVIM-2.fna all_bases_fragment_80	17.0	6252	6268	17	5775907	5793090	17184		Pseudomonas phage LKA5	30995	30995	1	0.0	99.23%	64746	NC_073675.1	Positive	I-F / IV-A2	NT
83	IHMA_1709299	IHMA_1709299.fna all_bases_fragment_5	65.0	363	427	65	395171	436756	41586		Pseudomonas phage phi2	26714	41735	0.66	0.0	94.71%	41871	NC_030931.1	Negative	NEG	245
83	IHMA_1709299	IHMA_1709299.fna all_bases_fragment_20	73.0	2107	2179	73	2262079	2313087	51009		Pseudomonas phage PP9W	20061	36193	0.47	0.0	93.66%	47985	MZ773939.1	Negative	NEG	245
83	IHMA_1709299	IHMA_1709299.fna all_bases_fragment_30	37.0	3135	3171	37	3325835	3355475	29641		Bacteriophage sp.	40402	42262	0.81	0.0	98.30%	55497	BK032442.1	Negative	NEG	245
83	IHMA_1709299	IHMA_1709299.fna all_bases_fragment_43	52.0	4368	4419	52	4652310	4693688	41379		Pseudomonas phage Fc02	70168	70168	0.91	0.0	100.00%	38122	MH719189.1	Negative	NEG	245
84	JM03	JM03.fna all_bases_fragment_3	22.0	120	141	22	133998	149111	15114		Pseudomonas phage phi3	27909	27909	1	0.0	100.00%	32637	KT887559.1	Positive	I-F	244
84	JM03	JM03.fna all_bases_fragment_29	28.0	2456	2483	28	2629442	2648959	19518		Pseudomonas phage vB_Pae_BR153a	5685	12402	0.46	0.0	88.71%	50013	MK511012.1	Positive	I-F	244
84	JM03	JM03.fna all_bases_fragment_31	23.0	2517	2539	23	2680546	2699178	18633		Pseudomonas phage D3	14683	17379	0.62	0.0	95.59%	56426	NC_002484.2	Positive	I-F	244
84	JM03	JM03.fna all_bases_fragment_38	33.0	2858	2890	33	3025116	3046069	20954		Pseudomonas phage D3	7066	8477	0.27	0.0	95.70%	56426	NC_002484.2	Positive	I-F	244
84	JM03	JM03.fna all_bases_fragment_42	20.0	3153	3172	20	3308664	3323337	14674		Pseudomonas phage phi3	9934	10581	0.55	0.0	97.08%	32637	KT887559.1	Positive	I-F	244
84	JM03	JM03.fna all_bases_fragment_43	11.0	3204	3214	11	3359665	3366470	6806		Pseudomonas phage JBD44	5179	5876	0.52	0.0	97.05%	49033	NC_030929.1	Positive	I-F	244
84	JM03	JM03.fna all_bases_fragment_44	8.0	3262	3269	8	3417977	3422996	5020		Pseudomonas phage PAN70	3192	3952	0.47	0.0	98.04%	39673	KJ959591.1	Positive	I-F	244
84	JM03	JM03.fna all_bases_fragment_46	8.0	3367	3374	8	3525125	3528994	3870		Pseudomonas phage YMC11/02/R656	1964	3913	0.72	0.0	91.90%	60919	NC_028657.1	Positive	I-F	244
84	JM03	JM03.fna all_bases_fragment_74	69.0	5882	5950	69	6118986	6161147	42162		Ralstonia phage Dina	612	612	0.03	4e-169	74.70%	39161	NC_055026.1	Positive	I-F	244
84	JM03	JM03.fna all_bases_fragment_77	32.0	6140	6171	32	6351321	6377448	26128		Bacteriophage sp.	41188	41188	0.88	0.0	98.94%	55497	BK032442.1	Positive	I-F	244
84	JM03	JM03.fna all_bases_fragment_81	10.0	6731	6740	10	6961851	6970873	9023		Pseudomonas phage phi3	761	761	0.1	0.0	81.30%	32637	KT887559.1	Positive	I-F	244
84	JM03	JM03.fna all_bases_fragment_82	13.0	6783	6795	13	7017822	7027553	9732		Bacteriophage sp.	2678	2678	0.25	0.0	86.22%	55497	BK032442.1	Positive	I-F	244
84	JM03	JM03.fna all_bases_fragment_35	10.0	2804	2813	10	2974266	2984468	10203		NO SIGNIFICANT SIMILARITY								Positive	I-F	244
85	JX05	JX05.fna all_bases_fragment_18	37.0	1863	1899	37	2023131	2052771	29641		Bacteriophage sp.	40391	42253	0.81	0.0	98.29%	55497	BK032442.1	Positive	I-C	277
85	JX05	JX05.fna all_bases_fragment_19	52.0	1937	1988	52	2096661	2138168	41508		Pseudomonas phage phi3	30071	37437	0.62	0.0	94.81%	32637	KT887559.1	Positive	I-C	277
85	JX05	JX05.fna all_bases_fragment_20	61.0	2055	2115	61	2195379	2240975	45597		Pseudomonas phage Ps60	42559	61353	0.85	0.0	99.02%	39676	MH719194.1	Positive	I-C	277
85	JX05	JX05.fna all_bases_fragment_27	47.0	2413	2459	47	2537277	2573255	35979		Caudoviricetes sp.	1212	1212	0.02	0.0	87.46%	17171	BK035681.1	Positive	I-C	277
85	JX05	JX05.fna all_bases_fragment_28	67.0	2552	2618	67	2661831	2723987	62157		Pseudomonas phage AUS531phi	3131	3538	0.03	0.0	94.05%	48430	MN585195.1	Positive	I-C	277
85	JX05	JX05.fna all_bases_fragment_35	20.0	3511	3530	20	3672186	3693529	21344		Caudoviricetes sp.	19887	28036	0.75	0.0	98.13%	34044	BK020036.1	Positive	I-C	277
85	JX05	JX05.fna all_bases_fragment_37	18.0	3647	3664	18	3837251	3848852	11602		Caudoviricetes sp.	9145	13370	0.66	0.0	97.83%	22950	BK050773.1	Positive	I-C	277
85	JX05	JX05.fna all_bases_fragment_46	59.0	4183	4241	59	4371414	4417276	45863		Caudoviricetes sp.	39733	44257	0.53	0.0	99.40%	25346	BK031884.1	Positive	I-C	277
85	JX05	JX05.fna all_bases_fragment_48	67.0	4292	4358	67	4470363	4520126	49764		Pseudomonas phage YMC11/07/P54_PAE_BP	7664	17584	0.23	0.0	96.32%	50183	NC_030909.1	Positive	I-C	277
85	JX05	JX05.fna all_bases_fragment_64	13.0	5727	5739	13	5911115	5921209	10095		Pseudomonas phage phi297	688	688	0.05	0.0	87.40%	49135	NC_016762.1	Positive	I-C	277
85	JX05	JX05.fna all_bases_fragment_69	47.0	6267	6313	47	6504995	6530015	25021		Pseudomonas phage D3112	23470	39701	0.92	0.0	98.69%	37611	NC_005178.1	Positive	I-C	277
85	JX05	JX05.fna all_bases_fragment_36	10.0	3605	3614	10	3781686	3794229	12544		NO SIGNIFICANT SIMILARITY								Positive	I-C	277
86	LIM1030	LIM1030.fna all_bases_fragment_1	27.0	2	28	27	232	18377	18146		Pseudomonas phage vB_Pae_BR153a	5020	10216	0.39	0.0	98.93%	50013	MK511012.1	Negative	NEG	308
86	LIM1030	LIM1030.fna all_bases_fragment_3	19.0	121	139	19	100710	111197	10488		Caudoviricetes sp.	4872	10905	0.63	0.0	95.69%	22950	BK050773.1	Negative	NEG	308
86	LIM1030	LIM1030.fna all_bases_fragment_5	43.0	279	321	43	294254	324146	29893		Pseudomonas phage MP42	43122	43122	0.8	0.0	98.99%	36847	NC_018274.1	Negative	NEG	308
86	LIM1030	LIM1030.fna all_bases_fragment_7	98.0	418	515	98	430168	516171	86004		Pseudomonas phage phiCTX	16238	46167	0.33	0.0	97.73%	35580	NC_003278.1	Negative	NEG	308
86	LIM1030	LIM1030.fna all_bases_fragment_8	35.0	533	567	35	530561	558531	27971		Bacteriophage sp.	31137	39981	0.81	0.0	99.35%	55497	BK032442.1	Negative	NEG	308
86	LIM1030	LIM1030.fna all_bases_fragment_13	33.0	865	897	33	865737	895083	29347		Inoviridae sp.	20428	20428	0.4	0.0	97.93%	31450	BK045642.1	Negative	NEG	308
86	LIM1030	LIM1030.fna all_bases_fragment_15	18.0	1005	1022	18	1008067	1022507	14441		Caudoviricetes (Siphoviridae sp. ctnLs3)	5131	5396	0.22	0.0	97.54%	42124	BK032804.1	Negative	NEG	308
86	LIM1030	LIM1030.fna all_bases_fragment_39	30.0	3011	3040	30	3082010	3098239	16230		Pseudomonas phage PP9W2	4266	9454	0.36	0.0	97.93%	54250	NC_074662.1	Negative	NEG	308
86	LIM1030	LIM1030.fna all_bases_fragment_43	17.0	3254	3270	17	3338436	3353766	15331		Pseudomonas phage vB_Pae_BR153a	23532	23532	1	0.0	94.40%	50013	MK511012.1	Negative	NEG	308
86	LIM1030	LIM1030.fna all_bases_fragment_45	9.0	3430	3438	9	3519350	3525865	6516		Inoviridae sp.	1511	1511	0.22	0.0	85.45%	31450	BK045642.1	Negative	NEG	308
86	LIM1030	LIM1030.fna all_bases_fragment_69	42.0	5913	5954	42	6196245	6237738	41494		Bacteriophage sp.	3524	4796	0.06	0.0	99.90%	82546	OP073502.1	Negative	NEG	308
86	LIM1030	LIM1030.fna all_bases_fragment_70	27.0	6000	6026	27	6286765	6303897	17133		Pseudomonas phage JBD44	4554	7542	0.25	0.0	98.83%	49033	NC_030929.1	Negative	NEG	308
86	LIM1030	LIM1030.fna all_bases_fragment_80	45.0	6672	6716	45	7012788	7046243	33456		Pseudomonas phage H72	31578	38726	0.73	0.0	99.31%	38579	MH719193.1	Negative	NEG	308
87	LIM1136	LIM1136.fna all_bases_fragment_37	13.0	4036	4048	13	4394831	4404925	10095		Pseudomonas phage phi297	688	688	0.05	0.0	87.40%	49135	NC_016762.1	Positive	I-C	277
87	LIM1136	LIM1136.fna all_bases_fragment_40	41.0	4464	4504	41	4854054	4884480	30427		Burkholderia phage BcepMu	460	709	0.05	1e-123	74.37%	36748	NC_005882.1	Positive	I-C	277
87	LIM1136	LIM1136.fna all_bases_fragment_44	37.0	5007	5043	37	5372573	5402213	29641		Bacteriophage sp.	40391	42253	0.81	0.0	98.29%	55497	BK032442.1	Positive	I-C	277
87	LIM1136	LIM1136.fna all_bases_fragment_45	52.0	5081	5132	52	5446103	5487610	41508		Pseudomonas phage phi3	30088	37514	0.62	0.0	94.83%	32637	KT887559.1	Positive	I-C	277
87	LIM1136	LIM1136.fna all_bases_fragment_46	35.0	5201	5235	35	5545537	5575737	30201		Caudoviricetes sp.	39739	44262	0.81	0.0	99.40%	25346	BK031884.1	Positive	I-C	277
87	LIM1136	LIM1136.fna all_bases_fragment_52	35.0	5450	5484	35	5785645	5817394	31750		Caudoviricetes sp.	25104	27882	0.5	0.0	98.00%	22950	BK050773.1	Positive	I-C	277
88	LIM1166	LIM1166.fna all_bases_fragment_3	13.0	89	101	13	97600	107694	10095		Pseudomonas phage phi297	688	688	0.05	0.0	87.40%	49135	NC_016762.1	Positive	I-C	277
88	LIM1166	LIM1166.fna all_bases_fragment_52	10.0	5228	5237	10	5614580	5621348	6769		Pseudomonas phage H71	1031	1031	0.19	0.0	81.24%	38223	MH719190.1	Positive	I-C	277
88	LIM1166	LIM1166.fna all_bases_fragment_54	39.0	5315	5353	39	5704432	5734428	29997		Pseudomonas phage phi3	30086	30086	0.64	0.0	94.83%	32637	KT887559.1	Positive	I-C	277
88	LIM1166	LIM1166.fna all_bases_fragment_55	37.0	5391	5427	37	5778318	5807958	29641		Bacteriophage sp.	40391	42251	0.81	0.0	98.29%	55497	BK032442.1	Positive	I-C	277
88	LIM1166	LIM1166.fna all_bases_fragment_59	43.0	5844	5886	43	6239509	6276253	36745		Pseudomonas phage Haddon	25104	33113	0.51	0.0	98.00%	22950	BK050773.1	Positive	I-C	277
88	LIM1166	LIM1166.fna all_bases_fragment_60	19.0	5975	5993	19	6365295	6381654	16360		Pseudomonas phage phi3	3565	4239	0.21	0.0	87.21%	32637	KT887559.1	Positive	I-C	277
88	LIM1166	LIM1166.fna all_bases_fragment_65	59.0	6235	6293	59	6608318	6655408	47091		Caudoviricetes sp.	39744	44268	0.52	0.0	99.41%	25346	BK031884.1	Positive	I-C	277
89	LIM1209	LIM1209.fna all_bases_fragment_41	13.0	3980	3992	13	4326165	4336259	10095		Pseudomonas phage phi297	688	688	0.05	0.0	87.40%	49135	NC_016762.1	Positive	I-C	277
89	LIM1209	LIM1209.fna all_bases_fragment_42	39.0	4251	4289	39	4620502	4646626	26125		Pseudomonas phage H71	1031	1031	0.04	0.0	81.24%	38223	MH719190.1	Positive	I-C	277
89	LIM1209	LIM1209.fna all_bases_fragment_43	54.0	4317	4370	54	4678465	4720350	41886		Caudoviricetes sp.	25104	30037	0.41	0.0	98.00%	22950	BK050773.1	Positive	I-C	277
89	LIM1209	LIM1209.fna all_bases_fragment_44	42.0	4400	4441	42	4753425	4786718	33294		Caudoviricetes sp.	9507	9507	0.15	0.0	99.35%	25346	BK031884.1	Positive	I-C	277
89	LIM1209	LIM1209.fna all_bases_fragment_45	47.0	4499	4545	47	4844571	4883024	38454		Escherichia phage P1	1722	4661	0.05	0.0	99.79%	126505	MH445380.1	Positive	I-C	277
89	LIM1209	LIM1209.fna all_bases_fragment_46	16.0	4593	4608	16	4933683	4941642	7960		Caudoviricetes sp.	117	117	0.02	7e-21	79.10%	37103	BK054928.1	Positive	I-C	277
89	LIM1209	LIM1209.fna all_bases_fragment_48	21.0	4916	4936	21	5266107	5283525	17419		Pseudomonas phage phi3	3570	4245	0.2	0.0	87.21%	32637	KT887559.1	Positive	I-C	277
89	LIM1209	LIM1209.fna all_bases_fragment_49	48.0	5077	5124	48	5425651	5466777	41127		Pseudomonas phage phi3	30086	30086	0.46	0.0	94.83%	32637	KT887559.1	Positive	I-C	277
89	LIM1209	LIM1209.fna all_bases_fragment_50	37.0	5162	5198	37	5510667	5540307	29641		Bacteriophage sp.	40391	42251	0.81	0.0	98.29%	55497	BK032442.1	Positive	I-C	277
89	LIM1209	LIM1209.fna all_bases_fragment_51	29.0	5216	5244	29	5554707	5581843	27137		Caudoviricetes sp.	27237	31760	0.64	0.0	99.40%	25346	BK031884.1	Positive	I-C	277
89	LIM1209	LIM1209.fna all_bases_fragment_53	10.0	5293	5302	10	5629919	5641522	11604		Pseudomonas phage vB_Pae_U6	13963	13963	0.7	0.0	97.50%	34044	BK020036.1	Positive	I-C	277
90	LIM1256	LIM1256.fna all_bases_fragment_30	8.0	2184	2191	8	2313787	2319480	5694		Pseudomonas phage 42-1								Positive	I-C	277
90	LIM1256	LIM1256.fna all_bases_fragment_4	38.0	112	149	38	108676	136550	27875		Caudoviricetes sp.	12658	12658	0.25	0.0	99.40%	25346	BK031884.1	Positive	I-C	277
90	LIM1256	LIM1256.fna all_bases_fragment_39	25.0	2965	2989	25	3120918	3143378	22461		Caudoviricetes sp.	26877	31400	0.77	0.0	99.40%	25346	BK031884.1	Positive	I-C	277
90	LIM1256	LIM1256.fna all_bases_fragment_40	52.0	3209	3260	52	3386909	3423894	36986		Pseudomonas phage H71	1507	2539	0.06	0.0	92.87%	38223	MH719190.1	Positive	I-C	277
90	LIM1256	LIM1256.fna all_bases_fragment_57	56.0	5703	5758	56	6038850	6085335	46486		Caudoviricetes sp.	25104	33121	0.4	0.0	98.00%	22950	BK050773.1	Positive	I-C	277
90	LIM1256	LIM1256.fna all_bases_fragment_61	13.0	6041	6053	13	6391375	6401469	10095		Pseudomonas phage phi297	688	688	0.05	0.0	87.40%	49135	NC_016762.1	Positive	I-C	277
90	LIM1256	LIM1256.fna all_bases_fragment_63	37.0	6260	6296	37	6617720	6647360	29641		Bacteriophage sp.	40391	42251	0.81	0.0	98.29%	55497	BK032442.1	Positive	I-C	277
91	LIM1303	LIM1303.fna all_bases_fragment_23	12.0	2344	2355	12	1980962	1989922	8961		Pseudomonas phage phi297	688	688	0.06	0.0	87.40%	49135	NC_016762.1	Positive	I-C	NT
91	LIM1303	LIM1303.fna all_bases_fragment_47	8.0	4601	4608	8	3918961	3923769	4809		Bacteriophage sp.	2265	2541	0.32	0.0	98.23%	55497	BK032442.1	Positive	I-C	NT
92	LIM1410	LIM1410.fna all_bases_fragment_50	10.0	4297	4306	10	4020811	4028598	7788		Pseudomonas phage phi3	11555	11555	0.8	0.0	99.97%	32637	KT887559.1	Positive	I-C	NT
92	LIM1410	LIM1410.fna all_bases_fragment_52	13.0	4500	4512	13	4224786	4234880	10095		Pseudomonas phage phi297	688	688	0.05	0.0	87.40%	49135	NC_016762.1	Positive	I-C	NT
92	LIM1410	LIM1410.fna all_bases_fragment_59	218.0	5080	5297	218	4762951	4941513	178563		Bacteriophage sp.	16170	22306	0.07	0.0	99.32%	55497	BK032442.1	Positive	I-C	NT
92	LIM1410	LIM1410.fna all_bases_fragment_60	44.0	5313	5356	44	4958413	4998075	39663		Bacteriophage sp.	9199	11641	0.17	0.0	98.56%	55497	BK032442.1	Positive	I-C	NT
93	LIM1547	LIM1547.fna all_bases_fragment_11	12.0	1620	1631	12	1707919	1719653	11735		Pseudomonas phage vB_PaeS_PM105	283	283	0.01	9e-71	89.95%	39593	LN898172.1	Positive	I-C	277
93	LIM1547	LIM1547.fna all_bases_fragment_12	16.0	1639	1654	16	1725905	1735605	9701		Bacteriophage sp.	1605	2088	0.11	0.0	99.89%	82546	OP073502.1	Positive	I-C	277
93	LIM1547	LIM1547.fna all_bases_fragment_14	10.0	1723	1732	10	1795555	1800513	4959		Burkholderia phage phiE255	100	100	0.03	4e-16	78.57%	37446	NC_009237.1	Positive	I-C	277
93	LIM1547	LIM1547.fna all_bases_fragment_16	13.0	1838	1850	13	1915194	1925288	10095		Pseudomonas phage phi297	688	688	0.05	0.0	87.40%	49135	NC_016762.1	Positive	I-C	277
93	LIM1547	LIM1547.fna all_bases_fragment_19	37.0	2016	2052	37	2087272	2116912	29641		Bacteriophage sp.	40391	42253	0.81	0.0	98.29%	55497	BK032442.1	Positive	I-C	277
93	LIM1547	LIM1547.fna all_bases_fragment_38	23.0	3315	3337	23	3397695	3417857	20163		Caudoviricetes sp.	22661	27184	0.75	0.0	99.33%	25346	BK031884.1	Positive	I-C	277
93	LIM1547	LIM1547.fna all_bases_fragment_54	34.0	4986	5019	34	5099427	5125484	26058		Caudoviricetes sp.	25104	33115	0.73	0.0	98.00%	22950	BK050773.1	Positive	I-C	277
93	LIM1547	LIM1547.fna all_bases_fragment_55	57.0	5078	5134	57	5176986	5227871	50886		Pseudomonas phage phi3	32321	39747	0.53	0.0	95.12%	32637	KT887559.1	Positive	I-C	277
94	LIM1595	LIM1595.fna all_bases_fragment_3	12.0	140	151	12	137880	144146	6267		Pseudomonas phage H66	1007	1007	0.1	0.0	95.55%	65270	NC_042342.1	Positive	I-C	277
94	LIM1595	LIM1595.fna all_bases_fragment_5	13.0	351	363	13	342185	352279	10095		Pseudomonas phage phi297	688	688	0.05	0.0	87.40%	49135	NC_016762.1	Positive	I-C	277
94	LIM1595	LIM1595.fna all_bases_fragment_7	13.0	442	454	13	430001	439557	9557		Pseudomonas phage phi3	6333	10578	0.72	0.0	100.00%	32637	KT887559.1	Positive	I-C	277
94	LIM1595	LIM1595.fna all_bases_fragment_8	37.0	493	529	37	483541	513181	29641		Bacteriophage sp.	40391	42251	0.81	0.0	98.29%	55497	BK032442.1	Positive	I-C	277
94	LIM1595	LIM1595.fna all_bases_fragment_18	34.0	1124	1157	34	1121165	1147066	25902		Caudoviricetes sp.	25104	33113	0.73	0.0	98.00%	22950	BK050773.1	Positive	I-C	277
94	LIM1595	LIM1595.fna all_bases_fragment_57	9.0	5247	5255	9	5497477	5508271	10795		Pseudomonas phage Haddon	14157	14157	0.76	0.0	97.54%	34044	BK020036.1	Positive	I-C	277
94	LIM1595	LIM1595.fna all_bases_fragment_64	30.0	6000	6029	30	6310592	6336671	26080		Caudoviricetes sp.	26917	31441	0.67	0.0	99.30%	25346	BK031884.1	Positive	I-C	277
94	LIM1595	LIM1595.fna all_bases_fragment_68	15.0	6244	6258	15	6560889	6570585	9697		Pseudomonas phage H71	1031	1031	0.13	0.0	81.24%	38223	MH719190.1	Positive	I-C	277
94	LIM1595	LIM1595.fna all_bases_fragment_70	44.0	6356	6399	44	6682427	6716625	34199		Pseudomonas phage H71	342	606	0.01	4e-88	97.50%	38223	MH719190.1	Positive	I-C	277
94	LIM1595	LIM1595.fna all_bases_fragment_71	16.0	6405	6420	16	6723673	6732157	8485		Pseudomonas phage H71	348	348	0.02	2e-90	98.00%	38223	MH719190.1	Positive	I-C	277
95	LIM1680	LIM1680.fna all_bases_fragment_22	9.0	1671	1679	9	1575685	1585212	9528		Bacteriophage sp.	6320	8081	0.53	0.0	94.39%	55497	BK032442.1	Positive	I-C	277
95	LIM1680	LIM1680.fna all_bases_fragment_41	12.0	4073	4084	12	3913637	3923799	10163		Pseudomonas phage phi297	688	688	0.05	0.0	87.40%	49135	NC_016762.1	Positive	I-C	277
95	LIM1680	LIM1680.fna all_bases_fragment_47	103.0	4600	4702	103	4417098	4499032	81935		Caudoviricetes sp.	18271	20823	0.14	0.0	99.66%	25346	BK031884.1	Positive	I-C	277
96	LIM4285	LIM4285.fna all_bases_fragment_18	12.0	1447	1458	12	1353070	1367495	14426		NO SIGNIFICANT SIMILARITY								Positive	I-C	NT
96	LIM4285	LIM4285.fna all_bases_fragment_23	9.0	1748	1756	9	1597754	1604074	6321		Bacteriophage sp.	10342	10342	0.91	0.0	98.88%	55497	BK032442.1	Positive	I-C	NT
96	LIM4285	LIM4285.fna all_bases_fragment_24	10.0	1773	1782	10	1617943	1627250	9308		Pseudomonas phage PP9W2	5433	5614	0.33	0.0	98.98%	54250	NC_074662.1	Positive	I-C	NT
96	LIM4285	LIM4285.fna all_bases_fragment_50	12.0	4607	4618	12	4260234	4268344	8111		Pseudomonas phage phi297	688	688	0.07	0.0	87.40%	49135	NC_016762.1	Positive	I-C	NT
96	LIM4285	LIM4285.fna all_bases_fragment_69	16.0	5559	5574	16	5121194	5132813	11620		Pseudomonas phage phi3	1129	1129	0.09	0.0	85.85%	32637	KT887559.1	Positive	I-C	NT
96	LIM4285	LIM4285.fna all_bases_fragment_72	20.0	5720	5739	20	5240235	5253675	13441		Caudoviricetes sp.	987	987	0.04	0.0	98.06%	22950	BK050773.1	Positive	I-C	NT
97	LIM4293	LIM4293.fna all_bases_fragment_3	22.0	243	264	22	251964	267767	15804		Bacteriophage sp.	13631	21938	0.8	0.0	98.92%	55497	BK032442.1	Negative	NEG	446
97	LIM4293	LIM4293.fna all_bases_fragment_4	21.0	276	296	21	279545	294937	15393		Pseudomonas phage Dobby	8986	15551	0.7	0.0	96.10%	37152	NC_048109.1	Negative	NEG	446
97	LIM4293	LIM4293.fna all_bases_fragment_20	48.0	1621	1668	48	1676836	1714482	37647		Pseudomonas phage H71	69509	69509	1	0.0	99.99%	38223	MH719190.1	Negative	NEG	446
97	LIM4293	LIM4293.fna all_bases_fragment_64	26.0	5884	5909	26	6210349	6230389	20041		Pseudomonas phage Dobby	15167	31914	0.97	0.0	95.56%	37152	NC_048109.1	Negative	NEG	446
98	LIM4308	LIM4308.fna all_bases_fragment_7	19.0	387	405	19	382408	398767	16360		Pseudomonas phage phi3	3565	4239	0.21	0.0	87.21%	32637	KT887559.1	Negative	NEG	NT
98	LIM4308	LIM4308.fna all_bases_fragment_8	54.0	475	528	54	459169	504274	45106		Bacteriophage sp.	40391	42253	0.53	0.0	98.29%	55497	BK032442.1	Negative	NEG	NT
98	LIM4308	LIM4308.fna all_bases_fragment_15	34.0	946	979	34	935844	961334	25491		Caudoviricetes sp.	25104	33099	0.74	0.0	98.00%	22950	BK050773.1	Negative	NEG	NT
98	LIM4308	LIM4308.fna all_bases_fragment_31	49.0	2676	2724	49	2752028	2791688	39661		Caudoviricetes sp.	39739	44262	0.61	0.0	99.40%	25346	BK031884.1	Negative	NEG	NT
98	LIM4308	LIM4308.fna all_bases_fragment_59	34.0	6193	6226	34	6535831	6558829	22999		Pseudomonas phage phi3	30088	30088	0.83	0.0	94.83%	32637	KT887559.1	Negative	NEG	NT
99	LIM4320	LIM4320.fna all_bases_fragment_13	24.0	1950	1973	24	2051411	2068050	16640		Pseudomonas phage Dobby	11420	26378	0.97	0.0	95.83%	37152	NC_048109.1	Negative	NEG	446
99	LIM4320	LIM4320.fna all_bases_fragment_22	22.0	2706	2727	22	2812952	2828755	15804		Bacteriophage sp.	13631	21938	0.8	0.0	98.92%	55497	BK032442.1	Negative	NEG	446
99	LIM4320	LIM4320.fna all_bases_fragment_54	49.0	4987	5035	49	5105113	5143124	38012		Pseudomonas phage H71	70183	70183	1	0.0	99.99%	38223	MH719190.1	Negative	NEG	446
99	LIM4320	LIM4320.fna all_bases_fragment_65	24.0	6172	6195	24	6324175	6342006	17832		Pseudomonas phage Dobby	8986	18368	0.7	0.0	96.10%	37152	NC_048109.1	Negative	NEG	446
100	LIM4447	LIM4447.fna all_bases_fragment_1	16.0	191	206	16	199797	215046	15250		Caudoviricetes sp.	17258	24142	0.9	0.0	98.31%	34044	BK020036.1	Negative	NEG	245
100	LIM4447	LIM4447.fna all_bases_fragment_5	37.0	464	500	37	465169	494809	29641		Bacteriophage sp.	40391	42251	0.81	0.0	98.29%	55497	BK032442.1	Negative	NEG	245
100	LIM4447	LIM4447.fna all_bases_fragment_14	38.0	1001	1038	38	1061617	1097193	35577		Pseudomonas phage H66	1347	1723	0.03	0.0	92.80%	65270	NC_042342.1	Negative	NEG	245
100	LIM4447	LIM4447.fna all_bases_fragment_22	67.0	1921	1987	67	2001082	2056547	55466		Pseudomonas phage PMG1	8920	11310	0.13	0.0	93.86%	54024	NC_016765.1	Negative	NEG	245
100	LIM4447	LIM4447.fna all_bases_fragment_30	27.0	2426	2452	27	2532627	2553058	20432		Phage PS17	2916	2916	0.08	0.0	96.60%	1757	D26449.1	Negative	NEG	245
100	LIM4447	LIM4447.fna all_bases_fragment_38	10.0	3017	3026	10	3149663	3155550	5888		Pseudomonas phage Dobby	10298	10298	1	0.0	98.25%	37152	NC_048109.1	Negative	NEG	245
100	LIM4447	LIM4447.fna all_bases_fragment_43	57.0	3563	3619	57	3704586	3745155	40570		Pseudomonas phage JBD24	37454	51583	0.75	0.0	97.33%	37095	NC_020203.1	Negative	NEG	245
100	LIM4447	LIM4447.fna all_bases_fragment_45	21.0	3729	3749	21	3873806	3889348	15543		Pseudomonas phage phi2	24291	24291	0.99	0.0	94.96%	41871	NC_030931.1	Negative	NEG	245
100	LIM4447	LIM4447.fna all_bases_fragment_46	9.0	3882	3890	9	4026311	4031840	5530		Caudoviricetes sp.	3243	4184	0.47	0.0	97.33%	33530	BK031473.1	Negative	NEG	245
100	LIM4447	LIM4447.fna all_bases_fragment_48	34.0	3961	3994	34	4105102	4131060	25959		Pseudomonas phage Dobby	11695	23711	0.56	0.0	96.69%	37152	NC_048109.1	Negative	NEG	245
100	LIM4447	LIM4447.fna all_bases_fragment_50	27.0	4486	4512	27	4662869	4679636	16768		Caudoviricetes sp.	3882	10903	0.4	0.0	96.70%	33530	BK031473.1	Negative	NEG	245
100	LIM4447	LIM4447.fna all_bases_fragment_61	29.0	5931	5959	29	6186728	6201672	14945		Pseudomonas phage F10	6469	11282	0.45	0.0	96.43%	39199	NC_007805.1	Negative	NEG	245
101	LIM4519	LIM4519.fna all_bases_fragment_26	9.0	2280	2288	9	2377551	2388345	10795		Pseudomonas phage Haddon	14157	14157	0.76	0.0	97.54%	34044	BK020036.1	Positive	I-C	277
101	LIM4519	LIM4519.fna all_bases_fragment_29	31.0	2460	2490	31	2581795	2603842	22048		Pseudomonas phage phi3	30088	32538	0.97	0.0	94.83%	32637	KT887559.1	Positive	I-C	277
101	LIM4519	LIM4519.fna all_bases_fragment_46	41.0	5028	5068	41	5271549	5302138	30590		Caudoviricetes sp.	25104	33110	0.62	0.0	98.00%	22950	BK050773.1	Positive	I-C	277
101	LIM4519	LIM4519.fna all_bases_fragment_53	14.0	5860	5873	14	6163677	6171812	8136		Caudoviricetes sp.	143	143	0.05	1e-28	72.63%	37538	BK018047.1	Positive	I-C	277
101	LIM4519	LIM4519.fna all_bases_fragment_54	16.0	5888	5903	16	6185613	6198281	12669		Bacteriophage sp.	483	483	0.02	9e-131	99.62%	82546	OP073502.1	Positive	I-C	277
101	LIM4519	LIM4519.fna all_bases_fragment_56	13.0	6068	6080	13	6368477	6378571	10095		Pseudomonas phage phi297	688	688	0.05	0.0	87.40%	49135	NC_016762.1	Positive	I-C	277
101	LIM4519	LIM4519.fna all_bases_fragment_58	15.0	6213	6227	15	6518514	6528129	9616		Pseudomonas phage phi3	3570	4245	0.36	0.0	87.21%	32637	KT887559.1	Positive	I-C	277
101	LIM4519	LIM4519.fna all_bases_fragment_59	37.0	6240	6276	37	6541584	6571224	29641		Bacteriophage sp.	40391	42251	0.81	0.0	98.29%	55497	BK032442.1	Positive	I-C	277
101	LIM4519	LIM4519.fna all_bases_fragment_60	59.0	6301	6359	59	6594898	6641951	47054		Caudoviricetes sp.	26986	44195	0.52	0.0	99.40%	25346	BK031884.1	Positive	I-C	277
102	MIMA_PA2_1	MIMA_PA2_1.fna all_bases_fragment_40	9.0	3229	3237	9	3398140	3409698	11559		NO SIGNIFICANT SIMILARITY								Positive	I-F	312
102	MIMA_PA2_1	MIMA_PA2_1.fna all_bases_fragment_26	23.0	2319	2341	23	2466216	2483727	17512		Bacteriophage sp.	17808	20283	0.68	0.0	97.07%	55497	BK032442.1	Positive	I-F	312
102	MIMA_PA2_1	MIMA_PA2_1.fna all_bases_fragment_38	72.0	3122	3193	72	3308444	3365029	56586		Pseudomonas phage B3	34880	42808	0.52	0.0	95.50%	38439	NC_006548.1	Positive	I-F	312
102	MIMA_PA2_1	MIMA_PA2_1.fna all_bases_fragment_59	9.0	5912	5920	9	6357440	6367974	10535		Inoviridae sp.	10408	10408	0.56	0.0	98.11%	12554	BK053085.1	Positive	I-F	312
103	Newton	Newton.fna all_bases_fragment_10	22.0	1260	1281	22	1369261	1384423	15163		Pseudomonas phage phi3	13714	14228	0.64	0.0	97.38%	32637	KT887559.1	Positive	I-F	244
103	Newton	Newton.fna all_bases_fragment_21	62.0	2503	2564	62	2693833	2758185	64353		Pseudomonas phage LKA5	44680	78171	0.72	0.0	98.68%	64746	NC_073675.1	Positive	I-F	244
103	Newton	Newton.fna all_bases_fragment_24	21.0	2637	2657	21	2811769	2830410	18642		Caudoviricetes (uncultured Caudovirales phage)	1022	1095	0.09	0.0	77.30%	57508	MF417867.1	Positive	I-F	244
103	Newton	Newton.fna all_bases_fragment_35	13.0	3193	3205	13	3445218	3456025	10808		Bacteriophage sp.	2684	3232	0.26	0.0	86.26%	55497	BK032442.1	Positive	I-F	244
103	Newton	Newton.fna all_bases_fragment_43	109.0	3937	4045	109	4259708	4348561	88854		Pseudomonas phage MD8	17180	35230	0.24	0.0	96.34%	43277	NC_031091.1	Positive	I-F	244
103	Newton	Newton.fna all_bases_fragment_44	22.0	4051	4072	22	4354845	4371000	16156		Pseudomonas phage phi3	15392	20419	0.86	0.0	94.24%	32637	KT887559.1	Positive	I-F	244
103	Newton	Newton.fna all_bases_fragment_45	31.0	4113	4143	31	4417625	4443433	25809		Bacteriophage sp.	41212	41212	0.89	0.0	98.94%	55497	BK032442.1	Positive	I-F	244
103	Newton	Newton.fna all_bases_fragment_48	71.0	4306	4376	71	4628132	4677131	49000		Pseudomonas phage D3	14694	24070	0.32	0.0	95.61%	56426	NC_002484.2	Positive	I-F	244
103	Newton	Newton.fna all_bases_fragment_51	21.0	4697	4717	21	5008153	5026465	18313		Pseudomonas phage phi3	21473	21473	0.63	0.0	100.00%	32637	KT887559.1	Positive	I-F	244
103	Newton	Newton.fna all_bases_fragment_64	51.0	5588	5638	51	5960337	5999909	39573		Pseudomonas phage JD18	41838	51434	0.87	0.0	95.93%	39014	NC_027986.1	Positive	I-F	244
103	Newton	Newton.fna all_bases_fragment_65	63.0	5739	5801	63	6103632	6155785	52154		Caudoviricetes sp.	23400	24682	0.28	0.0	96.30%	34044	BK020036.1	Positive	I-F	244
104	P600	P600.fna all_bases_fragment_46	14.0	5155	5168	14	5545558	5557759	12202		NO SIGNIFICANT SIMILARITY								Positive	I-C	277
104	P600	P600.fna all_bases_fragment_1	13.0	120	132	13	133602	143696	10095		Pseudomonas phage phi297	688	688	0.05	0.0	87.40%	49135	NC_016762.1	Positive	I-C	277
104	P600	P600.fna all_bases_fragment_9	37.0	962	998	37	1052225	1081865	29641		Bacteriophage sp.	40391	42251	0.81	0.0	98.29%	55497	BK032442.1	Positive	I-C	277
104	P600	P600.fna all_bases_fragment_11	43.0	1417	1459	43	1529119	1565863	36745		Pseudomonas phage Haddon	25104	33121	0.51	0.0	98.00%	22950	BK050773.1	Positive	I-C	277
104	P600	P600.fna all_bases_fragment_30	100.0	3573	3672	100	3819225	3905070	85846		Pseudomonas phage PMG1	9561	10545	0.08	0.0	95.65%	54024	NC_016765.1	Positive	I-C	277
104	P600	P600.fna all_bases_fragment_51	35.0	5617	5651	35	6032140	6055540	23401		Pseudomonas phage H71	1507	2539	0.09	0.0	92.87%	38223	MH719190.1	Positive	I-C	277
104	P600	P600.fna all_bases_fragment_57	25.0	5938	5962	25	6342180	6364640	22461		Caudoviricetes sp.	26879	31402	0.77	0.0	99.40%	25346	BK031884.1	Positive	I-C	277
105	PA404	PA404.fna all_bases_fragment_2	54.0	257	310	54	282997	322262	39266		Pseudomonas phage Ps60	24391	59855	0.92	0.0	95.23%	39676	MH719194.1	Negative	NEG	235
105	PA404	PA404.fna all_bases_fragment_12	48.0	1132	1179	48	1235924	1273508	37585		Pseudomonas phage phiCTX	16244	46167	0.76	0.0	97.74%	35580	NC_003278.1	Negative	NEG	235
105	PA404	PA404.fna all_bases_fragment_22	30.0	2186	2215	30	2397864	2419902	22039		Pseudomonas phage zjk6	18576	29383	0.79	0.0	98.41%	41186	OP709960.1	Negative	NEG	235
105	PA404	PA404.fna all_bases_fragment_23	31.0	2294	2324	31	2499888	2527117	27230		Pseudomonas phage vB_Pae_CF54a	11213	12809	0.3	0.0	94.78%	41186	MK510967.1	Negative	NEG	235
105	PA404	PA404.fna all_bases_fragment_52	22.0	4569	4590	22	4880816	4896618	15803		Bacteriophage sp.	13681	21999	0.8	0.0	99.04%	55497	BK032442.1	Negative	NEG	235
105	PA404	PA404.fna all_bases_fragment_64	44.0	5333	5376	44	5667400	5694005	26606		Pseudomonas phage JBD44	4058	8810	0.21	0.0	97.91%	49033	NC_030929.1	Negative	NEG	235
105	PA404	PA404.fna all_bases_fragment_67	14.0	5826	5839	14	6190108	6206415	16308		Pseudomonas phage vB_PaeP_YA3	22447	22760	0.85	0.0	96.72%	45253	MK819239.1	Negative	NEG	235
106	PA834	PA834.fna all_bases_fragment_11	63.0	1002	1064	63	1066094	1109338	43245		Pseudomonas phage vB_Pae_CF79a	27610	50254	0.68	0.0	98.42%	41155	MK510971.1	Negative	NEG	309
106	PA834	PA834.fna all_bases_fragment_18	13.0	2291	2303	13	2413563	2422531	8969		Bacteriophage sp.	8495	12075	0.79	0.0	96.52%	55497	BK032442.1	Negative	NEG	309
106	PA834	PA834.fna all_bases_fragment_25	13.0	3090	3102	13	3264135	3275872	11738		Caudoviricetes sp.	1565	1565	0.09	0.0	91.18%	34044	BK020036.1	Negative	NEG	309
106	PA834	PA834.fna all_bases_fragment_43	38.0	4522	4559	38	4781210	4810641	29432		Pseudomonas phage Dobby	36394	52639	0.96	0.0	99.98%	37152	NC_048109.1	Negative	NEG	309
106	PA834	PA834.fna all_bases_fragment_46	38.0	5097	5134	38	5372259	5404761	32503		Caudoviricetes sp.	32590	44148	0.76	0.0	98.85%	34044	BK020036.1	Negative	NEG	309
107	PA1088	PA1088.fna all_bases_fragment_6	37.0	631	667	37	678497	708137	29641		Bacteriophage sp.	40391	42251	0.81	0.0	98.29%	55497	BK032442.1	Positive	I-C	277
107	PA1088	PA1088.fna all_bases_fragment_16	43.0	2170	2212	43	2342568	2379312	36745		Pseudomonas phage Haddon	25104	33121	0.51	0.0	98.00%	22950	BK050773.1	Positive	I-C	277
107	PA1088	PA1088.fna all_bases_fragment_43	59.0	4415	4473	59	4774773	4821046	46274		Caudoviricetes sp.	39744	44268	0.52	0.0	99.41%	25346	BK031884.1	Positive	I-C	277
107	PA1088	PA1088.fna all_bases_fragment_49	103.0	5053	5155	103	5445368	5528580	83213		Pseudomonas phage H71	1507	2539	0.02	0.0	92.87%	38223	MH719190.1	Positive	I-C	277
107	PA1088	PA1088.fna all_bases_fragment_56	13.0	5776	5788	13	6233154	6243248	10095		Pseudomonas phage phi297	688	688	0.05	0.0	87.40%	49135	NC_016762.1	Positive	I-C	277
108	PA4722	PA4722.fna all_bases_fragment_43	8.0	4261	4268	8	4565483	4571176	5694		Pseudomonas phage 42-1								Positive	I-C	277
108	PA4722	PA4722.fna all_bases_fragment_5	13.0	369	381	13	419505	429599	10095		Pseudomonas phage phi297	688	688	0.05	0.0	87.40%	49135	NC_016762.1	Positive	I-C	277
108	PA4722	PA4722.fna all_bases_fragment_21	43.0	2423	2465	43	2670954	2707698	36745		Pseudomonas phage Haddon	25104	33121	0.51	0.0	98.00%	22950	BK050773.1	Positive	I-C	277
108	PA4722	PA4722.fna all_bases_fragment_30	53.0	3033	3085	53	3301080	3342712	41633		Pseudomonas phage H71	1502	1815	0.03	0.0	92.77%	38223	MH719190.1	Positive	I-C	277
108	PA4722	PA4722.fna all_bases_fragment_40	77.0	4054	4130	77	4377681	4425667	47987		Pseudomonas phage BUCT566	14997	36777	0.48	0.0	94.73%	49154	NC_074664.1	Positive	I-C	277
108	PA4722	PA4722.fna all_bases_fragment_52	59.0	4913	4971	59	5262949	5309222	46274		Caudoviricetes sp.	39750	44273	0.52	0.0	99.41%	25346	BK031884.1	Positive	I-C	277
108	PA4722	PA4722.fna all_bases_fragment_57	52.0	5769	5820	52	6176645	6218152	41508		Pseudomonas phage phi3	30081	37446	0.62	0.0	94.82%	32637	KT887559.1	Positive	I-C	277
108	PA4722	PA4722.fna all_bases_fragment_58	37.0	5858	5894	37	6262042	6291682	29641		Bacteriophage sp.	40391	42251	0.81	0.0	98.29%	55497	BK032442.1	Positive	I-C	277
109	PA8281	PA8281.fna all_bases_fragment_5	52.0	583	634	52	623819	665326	41508		Pseudomonas phage phi3	30086	37451	0.62	0.0	94.83%	32637	KT887559.1	Positive	I-C	277
109	PA8281	PA8281.fna all_bases_fragment_6	37.0	672	708	37	709216	738856	29641		Bacteriophage sp.	40391	42251	0.81	0.0	98.29%	55497	BK032442.1	Positive	I-C	277
109	PA8281	PA8281.fna all_bases_fragment_16	45.0	2211	2255	45	2373309	2411293	37985		Caudoviricetes sp.	25104	33129	0.5	0.0	98.00%	22950	BK050773.1	Positive	I-C	277
109	PA8281	PA8281.fna all_bases_fragment_27	48.0	3087	3134	48	3322701	3357533	34833		Pseudomonas phage H71	1507	2539	0.06	0.0	92.87%	38223	MH719190.1	Positive	I-C	277
109	PA8281	PA8281.fna all_bases_fragment_28	38.0	3175	3212	38	3404912	3431925	27014		Inoviridae sp.	2507	3480	0.08	0.0	97.99%	31450	BK045642.1	Positive	I-C	277
109	PA8281	PA8281.fna all_bases_fragment_50	53.0	5255	5307	53	5627025	5665956	38932		Pseudomonas phage B3	18207	53237	0.87	0.0	92.44%	38439	NC_006548.1	Positive	I-C	277
109	PA8281	PA8281.fna all_bases_fragment_58	13.0	5988	6000	13	6425557	6435651	10095		Pseudomonas phage phi297	688	688	0.05	0.0	87.40%	49135	NC_016762.1	Positive	I-C	277
110	PA11803	PA11803.fna all_bases_fragment_6	37.0	631	667	37	678490	708130	29641		Bacteriophage sp.	40391	42251	0.81	0.0	98.29%	55497	BK032442.1	Negative	NEG	277
110	PA11803	PA11803.fna all_bases_fragment_7	121.0	831	951	121	891990	975578	83589		Pseudomonas phage vB_Pae_CF79a	19789	72857	0.58	0.0	94.33%	41155	MK510971.1	Negative	NEG	277
110	PA11803	PA11803.fna all_bases_fragment_12	129.0	1268	1396	129	1317607	1401339	83733		Caudoviricetes sp.	17631	73654	0.54	0.0	95.98%	41397	BK031427.1	Negative	NEG	277
110	PA11803	PA11803.fna all_bases_fragment_18	43.0	2420	2462	43	2509542	2546286	36745		Pseudomonas phage Haddon	25104	33121	0.51	0.0	98.00%	22950	BK050773.1	Negative	NEG	277
110	PA11803	PA11803.fna all_bases_fragment_29	48.0	3228	3275	48	3403228	3438060	34833		Pseudomonas phage H71	1507	2539	0.06	0.0	92.87%	38223	MH719190.1	Negative	NEG	277
110	PA11803	PA11803.fna all_bases_fragment_30	55.0	3286	3340	55	3450330	3487148	36819		Pseudomonas phage vB_PaeS_PAO1_HW12	39896	55107	0.94	0.0	94.90%	37496	LT999987.1	Negative	NEG	277
110	PA11803	PA11803.fna all_bases_fragment_45	72.0	4679	4750	72	4925189	4971897	46709		Caudoviricetes sp.	15226	37080	0.49	0.0	96.74%	38579	BK032416.1	Negative	NEG	277
110	PA11803	PA11803.fna all_bases_fragment_48	59.0	4852	4910	59	5071270	5117543	46274		Caudoviricetes sp.	39750	44273	0.52	0.0	99.41%	25346	BK031884.1	Negative	NEG	277
110	PA11803	PA11803.fna all_bases_fragment_54	52.0	5607	5658	52	5893736	5932364	38629		Pseudomonas phage B3	18207	52856	0.87	0.0	92.44%	38439	NC_006548.1	Negative	NEG	277
110	PA11803	PA11803.fna all_bases_fragment_60	13.0	6175	6187	13	6518229	6528323	10095		Pseudomonas phage phi297	688	688	0.05	0.0	87.40%	49135	NC_016762.1	Negative	NEG	277
111	PA12117	PA12117.fna all_bases_fragment_6	37.0	632	668	37	678549	708189	29641		Bacteriophage sp.	40391	42251	0.81	0.0	98.29%	55497	BK032442.1	Negative	NEG	277
111	PA12117	PA12117.fna all_bases_fragment_8	52.0	978	1029	52	1044617	1081602	36986		Pseudomonas phage H71	1507	2539	0.06	0.0	92.87%	38223	MH719190.1	Negative	NEG	277
111	PA12117	PA12117.fna all_bases_fragment_17	43.0	2223	2265	43	2379128	2415872	36745		Pseudomonas phage Haddon	25104	33121	0.51	0.0	98.00%	22950	BK050773.1	Negative	NEG	277
111	PA12117	PA12117.fna all_bases_fragment_44	59.0	4451	4509	59	4800167	4846440	46274		Caudoviricetes sp.	39750	44273	0.52	0.0	99.41%	25346	BK031884.1	Negative	NEG	277
111	PA12117	PA12117.fna all_bases_fragment_53	52.0	5337	5388	52	5763263	5801829	38567		Pseudomonas phage B3	18207	52574	0.87	0.0	92.44%	38439	NC_006548.1	Negative	NEG	277
111	PA12117	PA12117.fna all_bases_fragment_56	13.0	5693	5705	13	6155425	6165519	10095		Pseudomonas phage phi297	688	688	0.05	0.0	87.40%	49135	NC_016762.1	Negative	NEG	277
112	PA36721	PA36721.fna all_bases_fragment_15	58.0	2103	2160	58	2346804	2385681	38878		Pseudomonas phage JBD26	36354	53605	0.82	0.0	96.56%	37840	NC_061435.1	Negative	NEG	803
112	PA36721	PA36721.fna all_bases_fragment_18	19.0	2450	2468	19	2712274	2728517	16244		Bacteriophage sp.	17824	18422	0.67	0.0	97.09%	55497	BK032442.1	Negative	NEG	803
113	Pae12	1_fragment_2	85.0	31	115	85	31507	86020	54514		Pseudomonas phage D3	14689	25868	0.32	0.0	95.60%	56426	NC_002484.2	Positive	I-F	244
113	Pae12	1_fragment_51	30.0	4827	4856	30	5212825	5233177	20353		Pseudomonas phage phi3	28749	28749	0.76	0.0	99.88%	32637	KT887559.1	Positive	I-F	244
113	Pae12	1_fragment_65	93.0	5814	5906	93	6263074	6341982	78909		Bacteriophage sp.	41212	44444	0.32	0.0	98.94%	55497	BK032442.1	Positive	I-F	244
113	Pae12	1_fragment_67	51.0	5964	6014	51	6401187	6440177	38991		Pseudomonas phage UMP151	42542	63484	0.94	0.0	97.27%	41303	MK934841.1	Positive	I-F	244
113	Pae12	1_fragment_72	41.0	6259	6299	41	6677243	6703537	26295		Pseudomonas phage phi3	9923	10565	0.3	0.0	97.08%	32637	KT887559.1	Positive	I-F	244
113	Pae12	1_fragment_79	11.0	6552	6562	11	6949390	6958457	9068		Caudoviricetes sp.	1182	4602	0.29	0.0	99.09%	34044	BK020036.1	Positive	I-F	244
114	Pae21	21_fragment_6	12.0	552	563	12	572337	582914	10578		Caudoviricetes sp.	3439	4509	0.25	0.0	99.52%	41397	BK031427.1	Positive	I-F	1394
114	Pae21	21_fragment_23	23.0	2415	2437	23	2601869	2619382	17514		Bacteriophage sp.	18124	20667	0.68	0.0	97.61%	55497	BK032442.1	Positive	I-F	1394
114	Pae21	21_fragment_26	66.0	2883	2948	66	3102755	3153303	50549		Pseudomonas phage AUS531phi	30934	47557	0.58	0.0	97.49%	48430	MN585195.1	Positive	I-F	1394
115	Pae22	22_fragment_19	66.0	1876	1941	66	2043427	2094169	50743		Pseudomonas phage AUS531phi	24851	48547	0.59	0.0	96.41%	48430	MN585195.1	Positive	I-F I-E	252
115	Pae22	22_fragment_56	23.0	5538	5560	23	5989268	6006780	17513		Bacteriophage sp.	18107	20639	0.68	0.0	97.58%	55497	BK032442.1	Positive	I-F I-E	252
116	Pae28	28.gff all_bases_fragment_29	13.0	3272	3284	13	3520418	3528100	7683		Bacteriophage sp.								Positive	I-F	3079
116	Pae28	28.gff all_bases_fragment_24	15.0	2645	2659	15	2866120	2875066	8947		Pseudomonas phage phi3	647	783	0.27	2e-180	72.62%	32637	KT887559.1	Positive	I-F	3079
116	Pae28	28.gff all_bases_fragment_27	16.0	2852	2867	16	3084618	3095674	11057		Pseudomonas phage vB_PaeP_E220	3339	4331	0.23	0.0	97.45%	62874	NC_073673.1	Positive	I-F	3079
116	Pae28	28.gff all_bases_fragment_41	22.0	4571	4592	22	4950490	4966292	15803		Bacteriophage sp.	13575	22010	0.8	0.0	98.79%	55497	BK032442.1	Positive	I-F	3079
116	Pae28	28.gff all_bases_fragment_43	35.0	4700	4734	35	5086315	5109267	22953		Pseudomonas phage JBD44	2662	6204	0.17	0.0	98.60%	49033	NC_030929.1	Positive	I-F	3079
116	Pae28	28.gff all_bases_fragment_45	14.0	4813	4826	14	5188756	5199779	11024		Pseudomonas phage YMC12/01/R24	10977	10977	0.55	0.0	99.28%	46148	NC_061432.1	Positive	I-F	3079
116	Pae28	28.gff all_bases_fragment_47	15.0	4956	4970	15	5336152	5348698	12547		Pseudomonas phage vB_Pae_BR320a	8512	12622	0.59	0.0	98.18%	61772	MK511048.1	Positive	I-F	3079
116	Pae28	28.gff all_bases_fragment_52	39.0	5571	5609	39	5966220	5994587	28368		Pseudomonas phage vB_PaeP_YA3	25121	30784	0.69	0.0	95.55%	45253	MK819239.1	Positive	I-F	3079
116	Pae28	28.gff all_bases_fragment_58	16.0	5871	5886	16	6278361	6286067	7707		Pseudomonas phage vB_Pae_BR233a	6924	8299	0.61	0.0	99.35%	40425	MK510987.1	Positive	I-F	3079
116	Pae28	28.gff all_bases_fragment_60	8.0	5973	5980	8	6389647	6395727	6081		Pseudomonas phage phi3	11195	11195	0.99	0.0	100.00%	32637	KT887559.1	Positive	I-F	3079
116	Pae28	28.gff all_bases_fragment_61	33.0	6024	6056	33	6448218	6472777	24560		Pseudomonas phage zjk6	18840	27066	0.64	0.0	98.16%	41186	OP709960.1	Positive	I-F	3079
116	Pae28	28.gff all_bases_fragment_63	18.0	6156	6173	18	6577066	6590240	13175		Pseudomonas phage phiCTX	7016	7366	0.35	0.0	95.12%	35580	NC_003278.1	Positive	I-F	3079
116	Pae28	28.gff all_bases_fragment_64	9.0	6186	6194	9	6601428	6606638	5211		Pseudomonas phage Dobby	9539	9539	0.99	0.0	99.90%	37152	NC_048109.1	Positive	I-F	3079
116	Pae28	28.gff all_bases_fragment_65	42.0	6208	6249	42	6625028	6664344	39317		Pseudomonas phage PA8	5698	13517	0.19	0.0	99.90%	63654	NC_073672.1	Positive	I-F	3079
116	Pae28	28.gff all_bases_fragment_66	8.0	6257	6264	8	6677133	6681992	4860		Pseudomonas phage vB_Pae_BR320a	3513	6849	0.77	0.0	100.00%	61772	MK511048.1	Positive	I-F	3079
116	Pae28	28.gff all_bases_fragment_67	41.0	6272	6312	41	6688621	6721317	32697		Pseudomonas phage phi3	2824	15171	0.27	0.0	99.87%	32637	KT887559.1	Positive	I-F	3079
117	Pae29	29.gff all_bases_fragment_13	59.0	1278	1336	59	1373425	1433028	59604		Pseudomonas phage vB_Pae-SS2019XII	20851	21190	0.22	0.0	95.82%	39701	MN536027.1	Positive	I-F	357
117	Pae29	29.gff all_bases_fragment_24	14.0	2675	2688	14	2896083	2910117	14035		Pseudomonas phage Ps60	22448	22448	1	0.0	95.54%	39676	MH719194.1	Positive	I-F	357
117	Pae29	29.gff all_bases_fragment_37	22.0	3722	3743	22	4052063	4067866	15804		Bacteriophage sp.	13618	22036	0.8	0.0	98.90%	55497	BK032442.1	Positive	I-F	357
117	Pae29	29.gff all_bases_fragment_46	11.0	4749	4759	11	5173387	5183415	10029		Caudoviricetes (uncultured Caudovirales phage)	1048	1048	0.19	0.0	76.60%	57508	MF417867.1	Positive	I-F	357
117	Pae29	29.gff all_bases_fragment_65	54.0	5952	6005	54	6428048	6470460	42413		Pseudomonas phage AUS531phi	18183	35428	0.5	0.0	97.28%	48430	MN585195.1	Positive	I-F	357
117	Pae29	29.gff all_bases_fragment_71	63.0	6316	6378	63	6801209	6862713	61505		Inoviridae sp.	22458	22458	0.19	0.0	99.83%	31450	BK045642.1	Positive	I-F	357
117	Pae29	29.gff all_bases_fragment_72	31.0	6407	6437	31	6900177	6921239	21063		Pseudomonas phage Ps60	2608	16303	0.45	0.0	99.93%	39676	MH719194.1	Positive	I-F	357
118	Pae39	39.gff all_bases_fragment_1	42.0	117	158	42	131405	164107	32703		Pseudomonas phage Dobby	60379	60379	1	0.0	99.99%	37152	NC_048109.1	Positive	I-F	3079
118	Pae39	39.gff all_bases_fragment_16	17.0	1520	1536	17	1639762	1652056	12295		Pseudomonas phage vB_PaeP_E220	3339	4646	0.28	0.0	97.45%	62874	NC_073673.1	Positive	I-F	3079
118	Pae39	39.gff all_bases_fragment_25	12.0	3374	3385	12	3653776	3660432	6657		Pseudomonas phage phi3	579	1093	0.34	6e-160	84.95%	32637	KT887559.1	Positive	I-F	3079
118	Pae39	39.gff all_bases_fragment_26	69.0	3658	3726	69	3961951	4007666	45716		Pseudomonas phage vB_PaeP_YA3	25115	35541	0.5	0.0	95.54%	45253	MK819239.1	Positive	I-F	3079
118	Pae39	39.gff all_bases_fragment_29	8.0	3889	3896	8	4196309	4202244	5936		Pseudomonas phage Epa33	6032	6032	0.55	0.0	99.97%	64021	NC_073676.1	Positive	I-F	3079
118	Pae39	39.gff all_bases_fragment_39	14.0	4668	4681	14	5026507	5037530	11024		Pseudomonas phage YMC12/01/R24	10977	10977	0.55	0.0	99.28%	46148	NC_061432.1	Positive	I-F	3079
118	Pae39	39.gff all_bases_fragment_43	17.0	4861	4877	17	5200516	5210962	10447		Pseudomonas phage phi3	10726	10726	0.65	0.0	95.03%	32637	KT887559.1	Positive	I-F	3079
118	Pae39	39.gff all_bases_fragment_44	22.0	4915	4936	22	5254066	5269869	15804		Bacteriophage sp.	13573	22003	0.8	0.0	98.79%	55497	BK032442.1	Positive	I-F	3079
118	Pae39	39.gff all_bases_fragment_49	18.0	5188	5205	18	5519193	5532851	13659		Pseudomonas phage Epa33	3934	14030	0.64	0.0	96.74%	64021	NC_073676.1	Positive	I-F	3079
118	Pae39	39.gff all_bases_fragment_53	73.0	5657	5729	73	6016029	6077306	61278		Pseudomonas phage JBD5	1701	1701	0.01	0.0	93.93%	37740	NC_020202.1	Positive	I-F	3079
118	Pae39	39.gff all_bases_fragment_57	34.0	5958	5991	34	6343354	6375722	32369		Pseudomonas phage vB_Pae_BR233a	6924	8974	0.17	0.0	99.35%	40425	MK510987.1	Positive	I-F	3079
118	Pae39	39.gff all_bases_fragment_58	15.0	6011	6025	15	6394129	6416749	22621		Pseudomonas phage phi3	11191	11191	0.26	0.0	100.00%	32637	KT887559.1	Positive	I-F	3079
118	Pae39	39.gff all_bases_fragment_59	31.0	6068	6098	31	6466174	6489078	22905		Pseudomonas phage zjk6	18840	26898	0.68	0.0	98.16%	41186	OP709960.1	Positive	I-F	3079
118	Pae39	39.gff all_bases_fragment_61	21.0	6186	6206	21	6596463	6622965	26503		Pseudomonas phage Epa33	11171	26734	0.56	0.0	99.59%	64021	NC_073676.1	Positive	I-F	3079
118	Pae39	39.gff all_bases_fragment_64	60.0	6306	6365	60	6730811	6767285	36475		Pseudomonas phage Epa33	1365	26004	0.42	0.0	100.00%	64021	NC_073676.1	Positive	I-F	3079
119	Pae42	42_fragment_14	22.0	1520	1541	22	1670299	1686102	15804		Bacteriophage sp.	13620	22038	0.8	0.0	98.90%	55497	BK032442.1	Positive	I-F	357
119	Pae42	42_fragment_39	48.0	4459	4506	48	4868818	4906269	37452		Pseudomonas phage Dobby	18430	36139	0.63	0.0	95.55%	37152	NC_048109.1	Positive	I-F	357
119	Pae42	42_fragment_43	44.0	4730	4773	44	5151778	5183092	31315		Pseudomonas phage YMC/01/01/P52_PAE_BP	17608	27225	0.6	0.0	94.13%	49381	JX403939.1	Positive	I-F	357
119	Pae42	42_fragment_55	122.0	5644	5765	122	6070349	6157138	86790		Pseudomonas phage vB_Pae_CF125a	42337	60231	0.43	0.0	96.03%	39659	MK511061.1	Positive	I-F	357
119	Pae42	42_fragment_56	65.0	5900	5964	65	6313049	6366913	53865		Pseudomonas phage AUS531phi	18183	31734	0.35	0.0	97.28%	48430	MN585195.1	Positive	I-F	357
119	Pae42	42_fragment_63	35.0	6243	6277	35	6655893	6681871	25979		Pseudomonas phage vB_PaeP_Tr60_Ab31	22354	27944	0.74	0.0	92.84%	45550	NC_023575.1	Positive	I-F	357
119	Pae42	42_fragment_64	57.0	6295	6351	57	6699906	6741422	41517		Caudoviricetes (uncultured Caudovirales phage)	2073	5635	0.23	0.0	78.36%	12559	MF417971.1	Positive	I-F	357
119	Pae42	42_fragment_67	48.0	6622	6669	48	7024470	7078616	54147		Inoviridae sp.	19666	19666	0.19	0.0	99.80%	31450	BK045642.1	Positive	I-F	357
119	Pae42	42_fragment_68	16.0	6682	6697	16	7093043	7106164	13122		Pseudomonas phage vB_PeaS_FBPa47	1389	2158	0.09	0.0	96.65%	49135	ON857940.1	Positive	I-F	357
119	Pae42	42_fragment_69	12.0	6710	6721	12	7122366	7132784	10419		Inoviridae sp.	2165	3869	0.21	0.0	97.12%	12554	BK053085.1	Positive	I-F	357
120	Pae66	66.gff all_bases_fragment_2	56.0	509	564	56	546985	598324	51340		Caudoviricetes sp.	39039	47626	0.55	0.0	97.59%	34044	BK020036.1	Positive	I-F	3078
120	Pae66	66.gff all_bases_fragment_21	22.0	2468	2489	22	2666837	2682639	15803		Bacteriophage sp.	13725	22027	0.8	0.0	99.15%	55497	BK032442.1	Positive	I-F	3078
121	Pae70	70.gff all_bases_fragment_19	40.0	1917	1956	40	2021318	2055298	33981		Pseudomonas phage vB_Pae_BR141a	3927	6055	0.15	0.0	90.15%	38304	MK510991.1	Positive	I-F	275
121	Pae70	70.gff all_bases_fragment_27	43.0	3047	3089	43	3281019	3314261	33243		Caudoviricetes sp.	894	1744	0.09	0.0	78.99%	21200	BK023740.1	Positive	I-F	275
121	Pae70	70.gff all_bases_fragment_40	96.0	4712	4807	96	5126135	5213693	87559		Caudoviricetes sp.	18707	23108	0.16	0.0	96.85%	34044	BK020036.1	Positive	I-F	275
121	Pae70	70.gff all_bases_fragment_43	46.0	4949	4994	46	5370991	5404972	33982		Pseudomonas phage Dobby	15941	38867	0.72	0.0	97.84%	37152	NC_048109.1	Positive	I-F	275
121	Pae70	70.gff all_bases_fragment_46	12.0	5446	5457	12	5885742	5897071	11330		Pseudomonas phage phi297	3530	6541	0.46	0.0	94.15%	49135	NC_016762.1	Positive	I-F	275
121	Pae70	70.gff all_bases_fragment_47	11.0	5509	5519	11	5953544	5959937	6394		Bacteriophage sp.	6237	6237	0.54	0.0	99.25%	55497	BK032442.1	Positive	I-F	275
121	Pae70	70.gff all_bases_fragment_49	25.0	5726	5750	25	6186492	6205639	19148		Caudoviricetes sp.	2590	5656	0.2	0.0	96.72%	47343	BK029897.1	Positive	I-F	275
122	Pae74	74.gff all_bases_fragment_24	53.0	1965	2017	53	2132829	2183561	50733		Bacteriophage sp.	41199	45950	0.52	0.0	98.93%	55497	BK032442.1	Positive	I-F	244
122	Pae74	74.gff all_bases_fragment_27	38.0	2337	2374	38	2520867	2551964	31098		Pseudomonas phage AUS531phi	21422	30690	0.58	0.0	96.98%	48430	MN585195.1	Positive	I-F	244
122	Pae74	74.gff all_bases_fragment_34	42.0	3497	3538	42	3788663	3819959	31297		Pseudomonas phage Dobby	14316	37242	0.75	0.0	98.19%	37152	NC_048109.1	Positive	I-F	244
122	Pae74	74.gff all_bases_fragment_37	26.0	3804	3829	26	4117616	4142413	24798		Pseudomonas phage AUS531phi	2961	2961	0.07	0.0	95.71%	48430	MN585195.1	Positive	I-F	244
122	Pae74	74.gff all_bases_fragment_41	61.0	3960	4020	61	4287338	4339334	51997		Caudoviricetes sp.	18707	23108	0.27	0.0	96.85%	34044	BK020036.1	Positive	I-F	244
122	Pae74	74.gff all_bases_fragment_44	32.0	4213	4244	32	4531047	4552097	21051		Pseudomonas phage vB_Pae_BR153a	6174	16728	0.52	0.0	91.24%	50013	MK511012.1	Positive	I-F	244
122	Pae74	74.gff all_bases_fragment_54	32.0	5305	5336	32	5734462	5763741	29280		Caudoviricetes sp.	4807	11851	0.24	0.0	97.92%	47343	BK029897.1	Positive	I-F	244
123	Pae81	81.gff all_bases_fragment_14	61.0	1754	1814	61	1929106	1968073	38968		Pseudomonas phage phi2	33067	33291	0.52	0.0	96.04%	41871	NC_030931.1	Positive	I-E	3080
123	Pae81	81.gff all_bases_fragment_23	11.0	2598	2608	11	2816183	2827435	11253		Caudoviricetes sp.	1507	1690	0.18	0.0	81.04%	14886	BK035945.1	Positive	I-E	3080
123	Pae81	81.gff all_bases_fragment_52	35.0	5211	5245	35	5681133	5709060	27928		Bacteriophage sp.	30535	39392	0.79	0.0	98.72%	55497	BK032442.1	Positive	I-E	3080
124	Pae83	83.gff all_bases_fragment_27	17.0	2661	2677	17	2886348	2898642	12295		Pseudomonas phage vB_PaeP_E220	3339	4646	0.28	0.0	97.45%	62874	NC_073673.1	Positive	I-F	3079
124	Pae83	83.gff all_bases_fragment_30	15.0	3203	3217	15	3430473	3439419	8947		Pseudomonas phage phi3	647	783	0.27	2e-180	72.62%	32637	KT887559.1	Positive	I-F	3079
124	Pae83	83.gff all_bases_fragment_35	9.0	3972	3980	9	4282051	4288515	6465		Pseudomonas phage Epa33	7009	7009	0.58	0.0	99.97%	64021	NC_073676.1	Positive	I-F	3079
124	Pae83	83.gff all_bases_fragment_42	9.0	4509	4517	9	4856870	4863596	6727		Caudoviricetes (Siphoviridae sp. ctnLs3)	4615	4615	0.38	0.0	98.77%	42124	BK032804.1	Positive	I-F	3079
124	Pae83	83.gff all_bases_fragment_48	13.0	4968	4980	13	5344088	5352268	8181		Pseudomonas phage phi3	10671	10671	0.83	0.0	95.01%	32637	KT887559.1	Positive	I-F	3079
124	Pae83	83.gff all_bases_fragment_49	22.0	5018	5039	22	5395372	5411174	15803		Bacteriophage sp.	13573	22008	0.8	0.0	98.79%	55497	BK032442.1	Positive	I-F	3079
124	Pae83	83.gff all_bases_fragment_50	33.0	5057	5089	33	5425530	5446879	21350		Pseudomonas phage JBD44	2660	6202	0.18	0.0	98.60%	49033	NC_030929.1	Positive	I-F	3079
124	Pae83	83.gff all_bases_fragment_53	14.0	5216	5229	14	5586661	5597780	11120		Pseudomonas phage YMC12/01/R24	10979	10979	0.54	0.0	99.28%	46148	NC_061432.1	Positive	I-F	3079
124	Pae83	83.gff all_bases_fragment_55	18.0	5315	5332	18	5677559	5691217	13659		Pseudomonas phage Epa33	3936	14030	0.64	0.0	96.74%	64021	NC_073676.1	Positive	I-F	3079
124	Pae83	83.gff all_bases_fragment_65	33.0	6096	6128	33	6501617	6526182	24566		Pseudomonas phage zjk6	18840	27066	0.64	0.0	98.16%	41186	OP709960.1	Positive	I-F	3079
124	Pae83	83.gff all_bases_fragment_67	53.0	6195	6247	53	6599982	6644069	44088		Pseudomonas phage Dobby	30869	50502	0.66	0.0	99.99%	37152	NC_048109.1	Positive	I-F	3079
124	Pae83	83.gff all_bases_fragment_68	15.0	6256	6270	15	6656496	6675659	19164		Pseudomonas phage Epa33	8624	9292	0.26	0.0	99.31%	64021	NC_073676.1	Positive	I-F	3079
124	Pae83	83.gff all_bases_fragment_69	30.0	6299	6328	30	6723527	6746817	23291		Pseudomonas phage Dobby	8032	8032	0.18	0.0	100.00%	37152	NC_048109.1	Positive	I-F	3079
125	Pae90	PA_90.gff all_bases_fragment_32	54.0	3357	3410	54	3667996	3706053	38058		Caudoviricetes sp.	15826	28835	0.48	0.0	95.19%	38949	BK043903.1	Positive	I-F	1239
125	Pae90	PA_90.gff all_bases_fragment_50	20.0	5466	5485	20	5956628	5972487	15860		Bacteriophage sp.	18872	19969	0.7	0.0	98.89%	55497	BK032442.1	Positive	I-F	1239
126	Pae93	PA_93.gff all_bases_fragment_15	37.0	1695	1731	37	1867608	1897251	29644		Bacteriophage sp.	40293	42153	0.81	0.0	98.21%	55497	BK032442.1	Positive	I-E	3383
126	Pae93	PA_93.gff all_bases_fragment_49	68.0	4670	4737	68	5138476	5197734	59259		Pseudomonas phage AUS531phi	11068	33234	0.34	0.0	98.14%	48430	MN585195.1	Positive	I-E	3383
127	Pae94	PA_94.gff all_bases_fragment_29	35.0	2935	2969	35	3262719	3290632	27914		Bacteriophage sp.	30627	41444	0.84	0.0	98.81%	55497	BK032442.	Positive	I-E	620
127	Pae94	PA_94.gff all_bases_fragment_59	71.0	5763	5833	71	6322615	6380387	57773		Pseudomonas phage AUS531phi	11247	33177	0.34	0.0	97.55%	48430	MN585195.1	Positive	I-E	620
128	Pae104	PA_104.gff all_bases_fragment_7	62.0	338	399	62	331482	375663	44182		Pseudomonas phage vB_Pae_BR141a	7195	11601	0.17	0.0	97.98%	38304	MK510991.1	Positive	I-F	244
128	Pae104	PA_104.gff all_bases_fragment_39	58.0	3891	3948	58	4244005	4284354	40350		Pseudomonas phage MD8	17269	33712	0.53	0.0	96.49%	43277	NC_031091.1	Positive	I-F	244
128	Pae104	PA_104.gff all_bases_fragment_46	51.0	4432	4482	51	4829822	4868254	38433		Pseudomonas phage UMP151	58953	62715	0.95	0.0	97.45%	41303	MK934841.1	Positive	I-F	244
128	Pae104	PA_104.gff all_bases_fragment_57	34.0	5332	5365	34	5774993	5802877	27885		Bacteriophage sp.	41183	43625	0.87	0.0	98.92%	55497	BK032442.1	Positive	I-F	244
129	Pae105	PA_105.gff all_bases_fragment_8	62.0	665	726	62	692102	736202	44101		Pseudomonas phage vB_Pae_BR141a	7195	11601	0.17	0.0	97.98%	38304	MK510991.1	Positive	I-F	244
129	Pae105	PA_105.gff all_bases_fragment_35	99.0	3303	3401	99	3607177	3695263	88087		Pseudomonas phage MD8	17269	33712	0.24	0.0	96.49%	43277	NC_031091.1	Positive	I-F	244
129	Pae105	PA_105.gff all_bases_fragment_41	51.0	3846	3896	51	4181834	4220266	38433		Pseudomonas phage UMP151	58953	62715	0.95	0.0	97.45%	41303	MK934841.1	Positive	I-F	244
129	Pae105	PA_105.gff all_bases_fragment_51	34.0	5137	5170	34	5593032	5620916	27885		Bacteriophage sp.	41183	43623	0.87	0.0	98.92%	55497	BK032442.1	Positive	I-F	244
130	Pae107	PA_107.gff all_bases_fragment_3	26.0	141	166	26	157059	183285	26227		Caudoviricetes sp.	3441	4387	0.12	0.0	99.63%	41397	BK031427.1	Positive	I-F	3384
130	Pae107	PA_107.gff all_bases_fragment_14	32.0	1393	1424	32	1507533	1522782	15250		Pseudomonas phage vB_Pae_BR141b	2634	6059	0.25	0.0	98.53%	45372	MK511016.1	Positive	I-F	3384
130	Pae107	PA_107.gff all_bases_fragment_17	45.0	1754	1798	45	1865961	1902985	37025		Pseudomonas phage PAJU2	9657	17750	0.41	0.0	87.64%	46872	NC_011373.1	Positive	I-F	3384
130	Pae107	PA_107.gff all_bases_fragment_27	21.0	3058	3078	21	3296752	3312524	15773		Bacteriophage sp.	24162	24162	0.85	0.0	99.02%	55497	BK032442.1	Positive	I-F	3384
131	Pae108	PA_108.gff all_bases_fragment_3	52.0	115	166	52	130831	174757	43927		Pseudomonas phage Lodos	17141	37097	0.49	0.0	98.10%	34044	BK020036.1	Positive	I-F	1076
131	Pae108	PA_108.gff all_bases_fragment_6	60.0	347	406	60	373847	415909	42063		Pseudomonas phage vB_Pae_CF54a	12490	25963	0.45	0.0	93.06%	41186	MK510967.1	Positive	I-F	1076
131	Pae108	PA_108.gff all_bases_fragment_44	18.0	4326	4343	18	4789661	4803858	14198		Pseudomonas phage pf8_ST274-AUS411	3762	6182	0.3	0.0	97.14%	10061	NC_073756.1	Positive	I-F	1076
131	Pae108	PA_108.gff all_bases_fragment_62	22.0	5901	5922	22	6439742	6455544	15803		Bacteriophage sp.	13706	22008	0.8	0.0	99.11%	55497	BK032442.1	Positive	I-F	1076
132	Pae110	PA_110.gff all_bases_fragment_40	62.0	4184	4245	62	4600345	4648302	47958		Caudoviricetes sp.	6211	17060	0.24	0.0	91.98%	47343	BK029897.1	Positive	I-F	2234
132	Pae110	PA_110.gff all_bases_fragment_43	22.0	4733	4754	22	5191659	5207457	15799		Bacteriophage sp.	13573	21942	0.77	0.0	98.79%	55497	BK032442.1	Positive	I-F	2234
133	Pae113	113.gff all_bases_fragment_16	23.0	2023	2045	23	2233782	2251293	17512		Bacteriophage sp.	17780	20257	0.68	0.0	97.03%	55497	BK032442.1	Positive	I-F I-E	3137
134	Pae114	PA_114.gff all_bases_fragment_2	62.0	338	399	62	356645	397476	40832		Pseudomonas phage F10	19965	24768	0.45	0.0	92.54%	39199	NC_007805.1	Positive	I-F	850
134	Pae114	PA_114.gff all_bases_fragment_33	54.0	4034	4087	54	4411031	4452922	41892		Pseudomonas phage Ps59	45602	59307	0.84	0.0	97.03%	39020	MH719195.1	Positive	I-F	850
134	Pae114	PA_114.gff all_bases_fragment_45	21.0	5278	5298	21	5694291	5710066	15776		Bacteriophage sp.	24214	24214	0.85	0.0	99.09%	55497	BK032442.1	Positive	I-F	850
135	Pae115	PA_115.gff all_bases_fragment_5	63.0	488	550	63	535312	577654	42343		Pseudomonas phage F10	19965	24768	0.43	0.0	92.54%	39199	NC_007805.1	Positive	I-F	850
135	Pae115	PA_115.gff all_bases_fragment_32	76.0	3349	3424	76	3683911	3738700	54790		Pseudomonas phage Ps59	45602	59306	0.64	0.0	97.03%	39020	MH719195.1	Positive	I-F	850
135	Pae115	PA_115.gff all_bases_fragment_46	21.0	4734	4754	21	5117601	5133376	15776		Bacteriophage sp.	24216	24216	0.85	0.0	99.09%	55497	BK032442.1	Positive	I-F	850
136	Pae116	PA_116.gff all_bases_fragment_2	48.0	113	160	48	126371	165103	38733		Pseudomonas phage Dobby	15845	43977	0.72	0.0	97.72%	37152	NC_048109.1	Positive	I-F	360
136	Pae116	PA_116.gff all_bases_fragment_32	57.0	3368	3424	57	3683149	3727996	44848		Pseudomonas phage H72	68918	68918	0.85	0.0	99.24%	38579	MH719193.1	Positive	I-F	360
136	Pae116	PA_116.gff all_bases_fragment_40	74.0	4142	4215	74	4566376	4618257	51882		Pseudomonas phage phi297	23111	45289	0.58	0.0	96.04%	49135	NC_016762.1	Positive	I-F	360
136	Pae116	PA_116.gff all_bases_fragment_43	21.0	4511	4531	21	4929392	4942463	13072		Pseudomonas phage WX_Y	5725	5725	0.27	0.0	94.94%	7205	OQ354711.1	Positive	I-F	360
136	Pae116	PA_116.gff all_bases_fragment_51	60.0	5112	5171	60	5564008	5610146	46139		Caudoviricetes sp.	19638	23965	0.31	0.0	98.06%	34044	BK020036.1	Positive	I-F	360
136	Pae116	PA_116.gff all_bases_fragment_55	37.0	5572	5608	37	6038679	6068319	29641		Bacteriophage sp.	40396	42251	0.81	0.0	98.30%	55497	BK032442.1	Positive	I-F	360
137	Pae127	PA_127.fasta all_bases_fragment_10	43.0	1181	1223	43	1297437	1327784	30348		Pseudomonas phage phi3	38765	39413	0.78	0.0	99.03%	32637	KT887559.1	Positive	I-F	244
137	Pae127	PA_127.fasta all_bases_fragment_11	16.0	1282	1297	16	1401063	1412981	11919		Caudoviricetes sp.	869	869	0.04	0.0	95.26%	34044	BK020036.1	Positive	I-F	244
137	Pae127	PA_127.fasta all_bases_fragment_33	15.0	3546	3560	15	3882151	3895390	13240		Pseudomonas phage phi3	761	761	0.07	0.0	81.30%	32637	KT887559.1	Positive	I-F	244
137	Pae127	PA_127.fasta all_bases_fragment_47	46.0	4662	4707	46	5025846	5063186	37341		Bacteriophage sp.	41212	44444	0.69	0.0	98.94%	55497	BK032442.1	Positive	I-F	244
137	Pae127	PA_127.fasta all_bases_fragment_50	11.0	5147	5157	11	5526747	5537527	10781		Pseudomonas phage YMC12/01/R24	10972	10972	0.56	0.0	99.26%	46148	NC_061432.1	Positive	I-F	244
137	Pae127	PA_127.fasta all_bases_fragment_59	14.0	5966	5979	14	6437696	6445002	7307		Pseudomonas phage PAN70	3192	6051	0.51	0.0	98.04%	39673	KJ959591.1	Positive	I-F	244
137	Pae127	PA_127.fasta all_bases_fragment_61	15.0	6056	6070	15	6524190	6532426	8237		Caudoviricetes sp.	4495	8307	0.59	0.0	99.76%	41397	BK031427.1	Positive	I-F	244
137	Pae127	PA_127.fasta all_bases_fragment_64	9.0	6137	6145	9	6586445	6592068	5624		Pseudomonas phage WX_Y	228	228	0.09	2e-54	74.86%	7205	OQ354711.1	Positive	I-F	244
137	Pae127	PA_127.fasta all_bases_fragment_65	23.0	6154	6176	23	6598707	6618032	19326		Caudoviricetes sp.	2501	3798	0.13	0.0	94.16%	33530	BK031473.1	Positive	I-F	244
138	UFMG-H6	UFMG-H6.fna all_bases_fragment_4	37.0	398	434	37	419123	448763	29641		Bacteriophage sp.	40219	42079	0.81	0.0	98.16%	55497	BK032442.1	Negative	NEG	549
139	UFMG-H7	UFMG-H7.fna all_bases_fragment_5	37.0	384	420	37	399044	428684	29641		Bacteriophage sp.	40219	42079	0.81	0.0	98.16%	55497	BK032442.1	Negative	NEG	549
140	UFMG-H9	UFMG-H9.fna all_bases_fragment_4	37.0	398	434	37	419123	448763	29641		Bacteriophage sp.	40219	42079	0.81	0.0	98.16%	55497	BK032442.1	Negative	NEG	549
141	UFMG-H10	UFMG-H10.fna all_bases_fragment_4	37.0	398	434	37	419895	449535	29641		Bacteriophage sp.	40219	42079	0.81	0.0	98.16%	55497	BK032442.1	Negative	NEG	549

## Sheet: taxonomy
Code	Name	taxonomy id	superkingdom	clade	kingdom	phylum	class	family	genus	species
KT887559.1	Pseudomonas phage phi3	﻿txid1754217	﻿Viruses	Duplodnaviria	Heunggongvirae	Uroviricota	Caudoviricetes	Peduoviridae	Phitrevirus	Phitrevirus phi3
NC_016762.1	Pseudomonas phage phi297	﻿txid1129145	﻿Viruses	Duplodnaviria	Heunggongvirae	Uroviricota	Caudoviricetes	unclassified Caudoviricetes	unclassified Caudoviricetes
MH719190.1	Pseudomonas phage H71	﻿txid2301636	﻿Viruses	Duplodnaviria	Heunggongvirae	Uroviricota	Caudoviricetes	unclassified Caudoviricetes	unclassified Caudoviricetes
NC_048109.1	Pseudomonas phage Dobby	﻿txid2483611	﻿Viruses	Duplodnaviria	Heunggongvirae	Uroviricota	Caudoviricetes	Peduoviridae	Citexvirus	Citexvirus dobby
MN585195.1	Pseudomonas phage AUS531phi	t﻿xid2663264	﻿Viruses	Duplodnaviria	Heunggongvirae	Uroviricota	Caudoviricetes	unclassified Caudoviricetes	unclassified Caudoviricetes
NC_003278.1	Pseudomonas phage phiCTX	﻿txid2993857	﻿Viruses	Duplodnaviria	Heunggongvirae	Uroviricota	Caudoviricetes	Peduoviridae	Citexvirus	Citexvirus phiCTX
MK510967.1	Pseudomonas phage vB_Pae_CF54a	﻿txid2563575	﻿Viruses	Duplodnaviria	Heunggongvirae	Uroviricota	Caudoviricetes	unclassified Caudoviricetes	unclassified Caudoviricetes
MK934841.1	Pseudomonas phage UMP151	﻿txid2580353	﻿Viruses	Duplodnaviria	Heunggongvirae	Uroviricota	Caudoviricetes	unclassified Caudoviricetes	unclassified Caudoviricetes
NC_007805.1	Pseudomonas phage F10	﻿txid347324	﻿Viruses	Duplodnaviria	Heunggongvirae	Uroviricota	Caudoviricetes	unclassified Caudoviricetes	unclassified Caudoviricetes
NC_073676.1	Pseudomonas phage Epa33	﻿txid2719194	﻿Viruses	Duplodnaviria	Heunggongvirae	Uroviricota	Caudoviricetes		Hollowayvirus	unclassified Hollowayvirus
NC_073673.1	Pseudomonas phage vB_PaeP_E220	﻿txid2034343	﻿Viruses	Duplodnaviria	Heunggongvirae	Uroviricota	Caudoviricetes		Hollowayvirus	unclassified Hollowayvirus
NC_074662.1	Pseudomonas phage PP9W2	﻿txid2914450	﻿Viruses	Duplodnaviria	Heunggongvirae	Uroviricota	Caudoviricetes	unclassified Caudoviricetes	unclassified Caudoviricetes
NC_042135.1	Pseudomonas phage JBD67	﻿txid1225793	﻿Viruses	Duplodnaviria	Heunggongvirae	Uroviricota	Caudoviricetes		Beetrevirus	Beetrevirus JBD67
OP709960.1	Pseudomonas phage zjk6	﻿txid2996180	﻿Viruses	Duplodnaviria	Heunggongvirae	Uroviricota	Caudoviricetes	unclassified Caudoviricetes	unclassified Caudoviricetes
MK511012.1	Pseudomonas phage vB_Pae_BR153a	﻿txid2563500	﻿Viruses	Duplodnaviria	Heunggongvirae	Uroviricota	Caudoviricetes	unclassified Caudoviricetes	unclassified Caudoviricetes
KJ959591.1	Pseudomonas phage PAN70	﻿txid1548421	﻿Viruses	Duplodnaviria	Heunggongvirae	Uroviricota	Caudoviricetes	unclassified Caudoviricetes	unclassified Caudoviricetes
NC_006548.1	Pseudomonas phage B3	﻿txid151599	﻿Viruses	Duplodnaviria	Heunggongvirae	Uroviricota	Caudoviricetes		Beetrevirus	Beetrevirus B3
NC_042342.1	Pseudomonas phage H66	﻿txid2928683	﻿Viruses	Duplodnaviria	Heunggongvirae	Uroviricota	Caudoviricetes		Hollowayvirus	Hollowayvirus H66
NC_073675.1	Pseudomonas phage LKA5	t﻿xid1327940	﻿Viruses	Duplodnaviria	Heunggongvirae	Uroviricota	Caudoviricetes		Hollowayvirus	unclassified Hollowayvirus
NC_061432.1	Pseudomonas phage YMC12/01/R24	﻿txid2283028	﻿Viruses	Duplodnaviria	Heunggongvirae	Uroviricota	Caudoviricetes		Casadabanvirus	unclassified Casadabanvirus
MH719194.1	Pseudomonas phage Ps60	﻿txid2301640	﻿Viruses	Duplodnaviria	Heunggongvirae	Uroviricota	Caudoviricetes		Beetrevirus	unclassified Beetrevirus
MH719195.1	Pseudomonas phage Ps59	﻿txid2301639	﻿Viruses	Duplodnaviria	Heunggongvirae	Uroviricota	Caudoviricetes	unclassified Caudoviricetes	unclassified Caudoviricetes
NC_028657.1	Pseudomonas phage YMC11/02/R656	﻿txid1755689	﻿Viruses	Duplodnaviria	Heunggongvirae	Uroviricota	Caudoviricetes	unclassified Caudoviricetes	unclassified Caudoviricetes
MK511048.1	Pseudomonas phage vB_Pae_BR320a	﻿txid2563527	﻿Viruses	Duplodnaviria	Heunggongvirae	Uroviricota	Caudoviricetes		Hollowayvirus	unclassified Hollowayvirus
D26449.1	Phage PS17	﻿txid33710	﻿Viruses	Duplodnaviria	Heunggongvirae	Uroviricota	Caudoviricetes	unclassified Caudoviricetes	unclassified Caudoviricetes
KY707339.1	Pseudomonas phage JBD68	﻿txid1542116	﻿Viruses	Duplodnaviria	Heunggongvirae	Uroviricota	Caudoviricetes	unclassified Caudoviricetes	unclassified Caudoviricetes
NC_011611.1	Pseudomonas phage MP38	﻿txid2914009	﻿Viruses	Duplodnaviria	Heunggongvirae	Uroviricota	Caudoviricetes		Casadabanvirus	Casadabanvirus MP38
MN536027.1	Pseudomonas phage vB_Pae-SS2019XII	﻿txid2660689	﻿Viruses	Duplodnaviria	Heunggongvirae	Uroviricota	Caudoviricetes		Beetrevirus	unclassified Beetrevirus
MK510971.1	Pseudomonas phage vB_Pae_CF79a	﻿txid2563593	﻿Viruses	Duplodnaviria	Heunggongvirae	Uroviricota	Caudoviricetes	unclassified Caudoviricetes	unclassified Caudoviricetes
BK032804.1	Siphoviridae sp. ctnLs3	﻿txid2827937	﻿Viruses	Duplodnaviria	Heunggongvirae	Uroviricota	Caudoviricetes	unclassified Caudoviricetes	unclassified Caudoviricetes
MZ773939.1	Pseudomonas phage PP9W	﻿txid2873345	﻿Viruses	Duplodnaviria	Heunggongvirae	Uroviricota	Caudoviricetes	unclassified Caudoviricetes	unclassified Caudoviricetes
MK819239.1	Pseudomonas phage vB_PaeP_YA3	﻿txid2588095	﻿Viruses	Duplodnaviria	Heunggongvirae	Uroviricota	Caudoviricetes	unclassified Caudoviricetes	unclassified Caudoviricetes
NC_031091.1	Pseudomonas phage MD8	﻿txid1868596	﻿Viruses	Duplodnaviria	Heunggongvirae	Uroviricota	Caudoviricetes	unclassified Caudoviricetes	unclassified Caudoviricetes
NC_030929.1	Pseudomonas phage JBD44	﻿txid1777052	﻿Viruses	Duplodnaviria	Heunggongvirae	Uroviricota	Caudoviricetes	unclassified Caudoviricetes	unclassified Caudoviricetes
NC_016765.1	Pseudomonas phage PMG1	﻿txid2992927	﻿Viruses	Duplodnaviria	Heunggongvirae	Uroviricota	Caudoviricetes		Detrevirus	Detrevirus PMG1
NC_030931.1	Pseudomonas phage phi2	﻿txid1450169	﻿Viruses	Duplodnaviria	Heunggongvirae	Uroviricota	Caudoviricetes	unclassified Caudoviricetes	unclassified Caudoviricetes
MK510987.1	Pseudomonas phage vB_Pae_BR233a	﻿txid2563517	﻿Viruses	Duplodnaviria	Heunggongvirae	Uroviricota	Caudoviricetes	unclassified Caudoviricetes	unclassified Caudoviricetes
KT887557.1	Pseudomonas phage phi1	﻿txid1754216	﻿Viruses	Duplodnaviria	Heunggongvirae	Uroviricota	Caudoviricetes		Detrevirus	unclassified Detrevirus
NC_074664.1	Pseudomonas phage BUCT566	﻿txid2829367	﻿Viruses	Duplodnaviria	Heunggongvirae	Uroviricota	Caudoviricetes	unclassified Caudoviricetes	unclassified Caudoviricetes
NC_002484.2	Pseudomonas phage D3	﻿txid2932880	﻿Viruses	Duplodnaviria	Heunggongvirae	Uroviricota	Caudoviricetes		Detrevirus	Detrevirus D3
MH719193.1	Pseudomonas phage H72	﻿txid2301637	﻿Viruses	Duplodnaviria	Heunggongvirae	Uroviricota	Caudoviricetes	unclassified Caudoviricetes	unclassified Caudoviricetes
NC_055793.1	Pseudomonas phage vB_Pae_BR319a	﻿txid2563525	﻿Viruses	Duplodnaviria	Heunggongvirae	Uroviricota	Caudoviricetes	Peduoviridae	Citexvirus	Citexvirus BR319A
MK510990.1	Pseudomonas phage vB_Pae_BR133a	﻿txid2563492	﻿Viruses	Duplodnaviria	Heunggongvirae	Uroviricota	Caudoviricetes	unclassified Caudoviricetes	unclassified Caudoviricetes
NC_006552.1	Pseudomonas phage F116	﻿txid2679904	﻿Viruses	Duplodnaviria	Heunggongvirae	Uroviricota	Caudoviricetes		Hollowayvirus	Hollowayvirus F116
ON857931.1	Pseudomonas phage vB_PaeP_FBPa19	﻿txid2969612	﻿Viruses	Duplodnaviria	Heunggongvirae	Uroviricota	Caudoviricetes	unclassified Caudoviricetes	unclassified Caudoviricetes
OQ354711.1	Pseudomonas phage WX_Y	﻿txid3025420	﻿Viruses	Duplodnaviria	Heunggongvirae	Uroviricota	Caudoviricetes	unclassified Caudoviricetes	unclassified Caudoviricetes
MK510991.1	Pseudomonas phage vB_Pae_BR141a	﻿txid2563493	﻿Viruses	Duplodnaviria	Heunggongvirae	Uroviricota	Caudoviricetes	unclassified Caudoviricetes	unclassified Caudoviricetes
NC_073674.1	Pseudomonas phage phiC725A	﻿txid1921524	﻿Viruses	Duplodnaviria	Heunggongvirae	Uroviricota	Caudoviricetes		Hollowayvirus	unclassified Hollowayvirus
NC_027992.1	Pseudomonas phage JBD25	﻿txid1225792	Viruses	Duplodnaviria	Heunggongvirae	Uroviricota	Caudoviricetes	unclassified Caudoviricetes	unclassified Caudoviricetes
NC_020203.1	Pseudomonas phage JBD24	﻿txid1223259	﻿Viruses	Duplodnaviria	Heunggongvirae	Uroviricota	Caudoviricetes		Casadabanvirus	unclassified Casadabanvirus
NC_008717.1	Pseudomonas phage DMS3	﻿txid2913973	﻿Viruses	Duplodnaviria	Heunggongvirae	Uroviricota	Caudoviricetes		Casadabanvirus	Casadabanvirus DMS3
MK510993.1	Pseudomonas phage vB_Pae_BR201a	﻿txid2563510	﻿Viruses	Duplodnaviria	Heunggongvirae	Uroviricota	Caudoviricetes	unclassified Caudoviricetes	unclassified Caudoviricetes
NC_031129.1	Salmonella phage SJ46	﻿txid1815968	﻿Viruses	Duplodnaviria	Heunggongvirae	Uroviricota	Caudoviricetes		Punavirus	Punavirus SJ46
MK799650.1	Pseudomonas phage PAP-JP	﻿txid2583508	﻿Viruses	Duplodnaviria	Heunggongvirae	Uroviricota	Caudoviricetes		Nankokuvirus	Nankokuvirus KPP10
NC_005882.1	Burkholderia phage BcepMu	﻿txid2881392	﻿Viruses	Duplodnaviria	Heunggongvirae	Uroviricota	Caudoviricetes		Bcepmuvirus	Bcepmuvirus bcepMu
OP966821.1	Pseudomonas phage Fyn8	﻿txid3003696	﻿Viruses	Duplodnaviria	Heunggongvirae	Uroviricota	Caudoviricetes	unclassified Caudoviricetes	unclassified Caudoviricetes
MK511016.1	Pseudomonas phage vB_Pae_BR141b	﻿txid2563494	﻿Viruses	Duplodnaviria	Heunggongvirae	Uroviricota	Caudoviricetes	unclassified Caudoviricetes	unclassified Caudoviricetes
LN898172.1	Pseudomonas phage vB_PaeS_PM105	﻿txid1743016	﻿Viruses	Duplodnaviria	Heunggongvirae	Uroviricota	Caudoviricetes		Beetrevirus	Beetrevirus PM105
LT999987.1	Pseudomonas phage vB_PaeS_PAO1_HW12	﻿txid1928621	﻿Viruses	Duplodnaviria	Heunggongvirae	Uroviricota	Caudoviricetes		Casadabanvirus	unclassified Casadabanvirus
NC_023575.1	Pseudomonas phage vB_PaeP_Tr60_Ab31	﻿txid1449437	﻿Viruses	Duplodnaviria	Heunggongvirae	Uroviricota	Caudoviricetes	unclassified Caudoviricetes	unclassified Caudoviricetes
MN988462.1	Rhizobium phage RHph_TM27B	﻿txid2509760	﻿Viruses	Duplodnaviria	Heunggongvirae	Uroviricota	Caudoviricetes	unclassified Caudoviricetes	unclassified Caudoviricetes
MH719191.1	Pseudomonas phage Fc22	﻿txid2301635	﻿Viruses	Duplodnaviria	Heunggongvirae	Uroviricota	Caudoviricetes	unclassified Caudoviricetes	unclassified Caudoviricetes
MH719189.1	Pseudomonas phage Fc02	﻿txid2301634	﻿Viruses	Duplodnaviria	Heunggongvirae	Uroviricota	Caudoviricetes	unclassified Caudoviricetes	unclassified Caudoviricetes
MK511004.1	Pseudomonas phage vB_Pae_CF74b	﻿txid2563589	﻿Viruses	Duplodnaviria	Heunggongvirae	Uroviricota	Caudoviricetes	unclassified Caudoviricetes	unclassified Caudoviricetes
MK510985.1	Pseudomonas phage vB_Pae_BR204a	﻿txid2563511	﻿Viruses	Duplodnaviria	Heunggongvirae	Uroviricota	Caudoviricetes	unclassified Caudoviricetes	unclassified Caudoviricetes
MK511040.1	Pseudomonas phage vB_Pae_CF63a	﻿txid2563582	﻿Viruses	Duplodnaviria	Heunggongvirae	Uroviricota	Caudoviricetes		Hollowayvirus	unclassified Hollowayvirus
MT121966.1	Pseudomonas phage SC_8_H2H8_2017	﻿txid2723240	﻿Viruses	Duplodnaviria	Heunggongvirae	Uroviricota	Caudoviricetes	unclassified Caudoviricetes	unclassified Caudoviricetes
NC_053013.1	Pseudomonas phage vB_Pae-SS2019XI	﻿txid2660688	﻿Viruses	Duplodnaviria	Heunggongvirae	Uroviricota	Caudoviricetes	Casjensviridae	Maxdohrnvirus	Maxdohrnvirus SS2019XI
MK511014.1	Pseudomonas phage vB_Pae_BR243a	﻿txid2563518	﻿Viruses	Duplodnaviria	Heunggongvirae	Uroviricota	Caudoviricetes	unclassified Caudoviricetes	unclassified Caudoviricetes
MK511038.1	Pseudomonas phage vB_Pae_BR58b	﻿txid2563534	﻿Viruses	Duplodnaviria	Heunggongvirae	Uroviricota	Caudoviricetes		Casadabanvirus	unclassified Casadabanvirus
MK511035.1	Pseudomonas phage vB_Pae_BR313b	﻿txid2563523	﻿Viruses	Duplodnaviria	Heunggongvirae	Uroviricota	Caudoviricetes		Casadabanvirus	unclassified Casadabanvirus
MN096267.1	Pseudomonas phage vB_PaS_IME307	﻿txid2591408	﻿Viruses	Duplodnaviria	Heunggongvirae	Uroviricota	Caudoviricetes		Detrevirus	unclassified Detrevirus
KU199709.1	Pseudomonas phage JBD93	﻿txid1777054	﻿Viruses	Duplodnaviria	Heunggongvirae	Uroviricota	Caudoviricetes		Casadabanvirus	unclassified Casadabanvirus
MK510992.1	Pseudomonas phage vB_Pae_BR144a	﻿txid1777054	﻿Viruses	Duplodnaviria	Heunggongvirae	Uroviricota	Caudoviricetes		Casadabanvirus	unclassified Casadabanvirus
KM209255.1	Dickeya phage phiDP10.3	﻿txid1542132	﻿Viruses	Duplodnaviria	Heunggongvirae	Uroviricota	Caudoviricetes	Ackermannviridae	Aglimvirinae	unclassified Aglimvirinae
OL597585.1	Pseudomonas phage ZCPA1	﻿txid2966556	﻿Viruses	Duplodnaviria	Heunggongvirae	Uroviricota	Caudoviricetes		Casadabanvirus	unclassified Casadabanvirus
NC_074663.1	Pseudomonas phage vB_Pae_LC3I3	﻿txid2961988	﻿Viruses	Duplodnaviria	Heunggongvirae	Uroviricota	Caudoviricetes	unclassified Caudoviricetes	unclassified Caudoviricetes
NC_073034.1	Stenotrophomonas phage vB_SmaS-AXL_1	﻿txid2909581	﻿Viruses	Duplodnaviria	Heunggongvirae	Uroviricota	Caudoviricetes	Mesyanzhinovviridae	Bosavirus	unclassified Bosavirus
MG707188.1	Pseudomonas phage TC7	﻿txid2065330	﻿Viruses	Duplodnaviria	Heunggongvirae	Uroviricota	Caudoviricetes	unclassified Caudoviricetes	unclassified Caudoviricetes
NC_061436.1	Pseudomonas phage AIIMS-Pa-B1	﻿txid2801525	﻿Viruses	Duplodnaviria	Heunggongvirae	Uroviricota	Caudoviricetes		Casadabanvirus	unclassified Casadabanvirus
X73064.1	Citexvirus phiCTX	﻿txid2993857	﻿Viruses	Duplodnaviria	Heunggongvirae	Uroviricota	Caudoviricetes	Peduoviridae	Citexvirus	Citexvirus phiCTX
NC_041851.1	Pseudomonas phage F_HA0480sp/Pa1651	﻿txid2923005	﻿Viruses	Duplodnaviria	Heunggongvirae	Uroviricota	Caudoviricetes		Casadabanvirus	Casadabanvirus FHA0480
NC_055026.1	Ralstonia phage Dina	﻿txid2759732	﻿Viruses	Duplodnaviria	Heunggongvirae	Uroviricota	Caudoviricetes		Dinavirus	Dinavirus dina
NC_030909.1	Pseudomonas phage YMC11/07/P54_PAE_BP	﻿txid1777064	﻿Viruses	Duplodnaviria	Heunggongvirae	Uroviricota	Caudoviricetes	unclassified Caudoviricetes	unclassified Caudoviricetes
NC_005178.1	Pseudomonas phage D3112	﻿txid2907964	﻿Viruses	Duplodnaviria	Heunggongvirae	Uroviricota	Caudoviricetes		Casadabanvirus	Casadabanvirus D3112
NC_018274.1	Pseudomonas phage MP42	﻿txid1161903	﻿Viruses	Duplodnaviria	Heunggongvirae	Uroviricota	Caudoviricetes		Casadabanvirus	unclassified Casadabanvirus
MH445380.1	Escherichia phage P1	﻿txid2886926	﻿Viruses	Duplodnaviria	Heunggongvirae	Uroviricota	Caudoviricetes		Punavirus	Punavirus P1
NC_009237.1	Burkholderia phage phiE255	﻿txid2883942	﻿Viruses	Duplodnaviria	Heunggongvirae	Uroviricota	Caudoviricetes		Bcepmuvirus	Bcepmuvirus E255
NC_027986.1	Pseudomonas phage JD18	﻿txid1225791	﻿Viruses	Duplodnaviria	Heunggongvirae	Uroviricota	Caudoviricetes		Beetrevirus	Beetrevirus JD18
NC_061435.1	Pseudomonas phage JBD26	﻿txid1093672	﻿Viruses	Duplodnaviria	Heunggongvirae	Uroviricota	Caudoviricetes		Casadabanvirus	Casadabanvirus D3112
NC_073672.1	Pseudomonas phage PA8	﻿txid2860997	﻿Viruses	Duplodnaviria	Heunggongvirae	Uroviricota	Caudoviricetes		Hollowayvirus	unclassified Hollowayvirus
NC_020202.1	Pseudomonas phage JBD5	﻿txid1223261	﻿Viruses	Duplodnaviria	Heunggongvirae	Uroviricota	Caudoviricetes		Casadabanvirus	unclassified Casadabanvirus
JX403939.1	Pseudomonas phage YMC/01/01/P52_PAE_BP	﻿txid1191380	﻿Viruses	Duplodnaviria	Heunggongvirae	Uroviricota	Caudoviricetes	unclassified Caudoviricetes	unclassified Caudoviricetes
MK511061.1	Pseudomonas phage vB_Pae_CF125a	﻿txid2563543	﻿Viruses	Duplodnaviria	Heunggongvirae	Uroviricota	Caudoviricetes		Beetrevirus	unclassified Beetrevirus
ON857940.1	Pseudomonas phage vB_PeaS_FBPa47	﻿txid2969619	﻿Viruses	Duplodnaviria	Heunggongvirae	Uroviricota	Caudoviricetes		Detrevirus	unclassified Detrevirus
NC_011373.1	Pseudomonas phage PAJU2	﻿txid504346	﻿Viruses	Duplodnaviria	Heunggongvirae	Uroviricota	Caudoviricetes		Detrevirus	unclassified Detrevirus
NC_073756.1	Pseudomonas phage pf8_ST274-AUS411	﻿txid2686285	﻿Viruses	Monodnaviria	Loebvirae	Hofneiviricota	Faserviricetes	Tubulavirales	Primolicivirus	Primolicivirus Pf8
NC_001331.1	Primolicivirus Pf1	﻿txid2011081	﻿Viruses	Monodnaviria	Loebvirae	Hofneiviricota	Faserviricetes		Tubulavirales	Inoviridae
BK015056.1	Microviridae sp. ctNWS1	﻿txid2826733	﻿Viruses	Monodnaviria	Sangervirae	Phixviricota	Malgrandaviricetes	Petitvirales	Microviridae	unclassified Microviridae
BK032442.1	Bacteriophage sp.
BK020036.1	Caudoviricetes sp.
BK031884.1	Caudoviricetes sp.
BK050773.1	Caudoviricetes sp.
BK045642.1	Inoviridae sp.						Faserviricetes	Inoviridade
BK043903.1	Caudoviricetes sp.
BK031427.1	Caudoviricetes sp.
BK029897.1	Caudoviricetes sp.
BK058256.1	Caudoviricetes sp.
BK031473.1	Caudoviricetes sp.
OP073502.1	Bacteriophage sp.
BK053085.1	Inoviridae sp.						Faserviricetes	Inoviridae
MF417971.1	uncultured Caudovirales phage
BK023725.1	Caudoviricetes sp.
MF417867.1	uncultured Caudovirales phage
BK028718.1	Caudoviricetes sp.
BK035681.1	Caudoviricetes sp.
BK054928.1	Caudoviricetes sp.
BK018047.1	Caudoviricetes sp.
BK032416.1	Caudoviricetes sp.
BK023740.1	Caudoviricetes sp.
BK035945.1	Caudoviricetes sp.
BK032442.	Bacteriophage sp.
