# Supplementary material for: Diversity and Role of Prophages in Pseudomonas aeruginosa: Resistance Genes and Bacterial Interactions
Source: Genes (Basel). 2025 May 29;16(6):656. doi: 10.3390/genes16060656 (PMC12192079; doi:10.3390/genes16060656)
Supplement: Supplementary file 1 [file genes-16-00656-s001.zip › Supplementary Material S3.xlsx]

## Sheet: CheckV
contig_id	contig_length	provirus	proviral_length	gene_count	viral_genes	host_genes	checkv_quality	miuvig_quality	completeness	completeness_method	contamination	kmer_freq	warnings
UFMG-H10_	29640	No	NA	36	29	1	Medium-quality	Genome-fragment	64.48	AAI-based (medium-confidence)	0.0	1.0
UFMG-H9_	29640	No	NA	36	29	1	Medium-quality	Genome-fragment	64.48	AAI-based (medium-confidence)	0.0	1.0
UFMG-H7_	29640	No	NA	36	29	1	Medium-quality	Genome-fragment	64.48	AAI-based (medium-confidence)	0.0	1.0
UFMG-H6_	29640	No	NA	36	29	1	Medium-quality	Genome-fragment	64.48	AAI-based (medium-confidence)	0.0	1.0
pae28_	39316	No	NA	44	18	3	Medium-quality	Genome-fragment	59.93	HMM-based (lower-bound)	0.0	1.0
pae22_fragment_56	17512	No	NA	23	17	1	Low-quality	Genome-fragment	37.42	AAI-based (medium-confidence)	0.0	1.0
PA36721_	16243	No	NA	19	13	1	Low-quality	Genome-fragment	35.55	AAI-based (medium-confidence)	0.0	1.0
PA36721_	38877	No	NA	58	53	0	High-quality	High-quality	100.0	AAI-based (high-confidence)	0.0	1.0
PA12117_	10094	No	NA	16	2	0	Low-quality	Genome-fragment	12.7	HMM-based (lower-bound)	0.0	1.0
PA12117_	38566	No	NA	56	41	1	High-quality	High-quality	98.63	AAI-based (high-confidence)	0.0	1.0
PA12117_	46273	No	NA	62	28	3	High-quality	High-quality	100.0	AAI-based (high-confidence)	0.0	1.0
PA12117_	36744	No	NA	43	15	0	Medium-quality	Genome-fragment	73.1	AAI-based (medium-confidence)	0.0	1.0
PA12117_	36985	No	NA	54	34	0	High-quality	High-quality	97.32	AAI-based (medium-confidence)	0.0	1.0
PA12117_	29640	No	NA	37	29	1	Medium-quality	Genome-fragment	64.48	AAI-based (medium-confidence)	0.0
PA11803_	10094	No	NA	16	2	0	Low-quality	Genome-fragment	12.7	HMM-based (lower-bound)	0.0	1.0
PA11803_	38628	No	NA	56	41	1	High-quality	High-quality	98.78	AAI-based (high-confidence)	0.0	1.0
PA11803_	46273	No	NA	62	28	3	High-quality	High-quality	100.0	AAI-based (high-confidence)	0.0	1.0
PA11803_	46708	No	NA	77	52	1	High-quality	High-quality	92.17	AAI-based (high-confidence)	0.0	1.0
PA11803_	46708	No	NA	77	52	1	High-quality	High-quality	92.17	AAI-based (high-confidence)	0.0	1.0
PA11803_	36818	No	NA	55	50	0	High-quality	High-quality	96.48	AAI-based (high-confidence)	0.0	1.0
PA11803_	34832	No	NA	51	33	0	High-quality	High-quality	93.93	AAI-based (medium-confidence)	0.0	1.0
PA11803_	34832	No	NA	51	33	0	High-quality	High-quality	93.93	AAI-based (medium-confidence)	0.0	1.0
PA11803_	36744	No	NA	43	15	0	Medium-quality	Genome-fragment	72.8	AAI-based (medium-confidence)	0.0	1.0
PA11803_	36744	No	NA	43	15	0	Medium-quality	Genome-fragment	72.8	AAI-based (medium-confidence)	0.0	1.0
PA11803_	83732	No	NA	133	78	0	High-quality	High-quality	100.0	AAI-based (high-confidence)	0.0	1.98	high kmer_freq may indicate large duplication; contig >1.5x longer than expected genome length; low-confidence DTR
PA11803_	83588	No	NA	131	72	1	High-quality	High-quality	100.0	AAI-based (high-confidence)	0.0	1.97	high kmer_freq may indicate large duplication; contig >1.5x longer than expected genome length
PA11803_	29640	No	NA	37	29	1	Medium-quality	Genome-fragment	64.48	AAI-based (medium-confidence)	0.0	1.0
PA8281_	10094	No	NA	16	2	0	Low-quality	Genome-fragment	12.7	HMM-based (lower-bound)	0.0	1.0
PA8281_	38931	No	NA	57	42	1	High-quality	High-quality	99.56	AAI-based (high-confidence)	0.0	1.0
PA8281_	27013	No	NA	42	3	3	High-quality	High-quality	100.0	AAI-based (high-confidence)	0.0	2.12	high kmer_freq may indicate large duplication; contig >1.5x longer than expected genome length
PA8281_	34832	No	NA	51	33	0	High-quality	High-quality	93.93	AAI-based (medium-confidence)
PA8281_	37984	No	NA	45	15	0	Medium-quality	Genome-fragment	75.24	AAI-based (medium-confidence)	0.0	1.0
PA8281_	29640	No	NA	37	29	1	Medium-quality	Genome-fragment	64.48	AAI-based (medium-confidence)	0.0	1.0
PA8281_	41507	No	NA	51	20	2	High-quality	High-quality	100.0	AAI-based (high-confidence)	0.0	1.0
PA4722_	29640	No	NA	37	29	1	Medium-quality	Genome-fragment	64.48	AAI-based (medium-confidence)	0.0	1.0
PA4722_	41507	No	NA	51	20	2	High-quality	High-quality	100.0	AAI-based (high-confidence)	0.0	1.0
PA4722_	46273	No	NA	62	28	3	High-quality	High-quality	100.0	AAI-based (high-confidence)	0.0	1.0
PA4722_	5693	No	NA	9	1	0	Medium-quality	Genome-fragment	82.09	AAI-based (high-confidence)	0.0	1.0
PA4722_	47986	No	NA	83	51	0	High-quality	High-quality	95.96	AAI-based (high-confidence)	0.0	1.0
PA4722_	41632	Yes	31876	58	29	7	Medium-quality	Genome-fragment	85.41	AAI-based (medium-confidence)	23.43	1.0
PA4722_	36744	No	NA	43	15	0	Medium-quality	Genome-fragment	72.8	AAI-based (medium-confidence)	0.0	1.0
PA4722_	10094	No	NA	16	2	0	Low-quality	Genome-fragment	12.7	HMM-based (lower-bound)	0.0	1.0
PA1088_	83212	No	NA	107	34	15	High-quality	High-quality	100.0	AAI-based (medium-confidence)	0.0	1.0	contig >1.5x longer than expected genome length
PA1088_	46273	No	NA	62	28	3	High-quality	High-quality	100.0	AAI-based (high-confidence)	0.0	1.0
PA1088_	46273	No	NA	62	28	3	High-quality	High-quality	100.0	AAI-based (high-confidence)	0.0	1.0
PA1088_	36744	No	NA	43	15	0	Medium-quality	Genome-fragment	72.8	AAI-based (medium-confidence)	0.0	1.0
PA1088_	29640	No	NA	37	29	1	Medium-quality	Genome-fragment	64.48	AAI-based (medium-confidence)	0.0	1.0
PA834_	32502	No	NA	38	12	1	Medium-quality	Genome-fragment	67.13	AAI-based (medium-confidence)	0.0	1.0
PA834_	29431	No	NA	38	28	0	Medium-quality	Genome-fragment	81.12	AAI-based (high-confidence)	0.0	1.0
PA834_	11737	Yes	6945	16	3	3	Low-quality	Genome-fragment	7.93	AAI-based (medium-confidence)	40.83	1.0
PA834_	8968	No	NA	13	10	1	Low-quality	Genome-fragment	22.88	AAI-based (medium-confidence)	0.0	1.0
PA834_	43244	No	NA	66	36	0	High-quality	High-quality	100.0	AAI-based (high-confidence)	0.0	1.0
PA404_	16307	No	NA	15	13	0	Low-quality	Genome-fragment	36.47	AAI-based (high-confidence)	0.0	1.0
PA404_	26605	No	NA	51	27	0	Medium-quality	Genome-fragment	50.97	AAI-based (high-confidence)	0.0	1.0
PA404_	15802	No	NA	22	15	1	Low-quality	Genome-fragment	39.84	AAI-based (medium-confidence)	0.0	1.0
PA404_	27229	No	NA	32	22	0	Medium-quality	Genome-fragment	50.14	AAI-based (high-confidence)	0.0	1.0
PA404_	22038	No	NA	32	24	1	Medium-quality	Genome-fragment	53.4	AAI-based (high-confidence)	0.0	1.0
PA404_	37584	No	NA	48	35	0	High-quality	High-quality	100.0	AAI-based (high-confidence)	0.0	1.0
PA404_	39265	No	NA	55	41	0	High-quality	High-quality	99.52	AAI-based (high-confidence)	0.0	1.0
PA404_	39265	No	NA	55	41	0	High-quality	High-quality	99.52	AAI-based (high-confidence)	0.0	1.0
PA_127.fasta	19325	No	NA	25	11	1	Low-quality	Genome-fragment	47.42	AAI-based (high-confidence)	0.0	1.07
PA_127.fasta	5623	No	NA	9	2	0	Medium-quality	Genome-fragment	79.75	AAI-based (high-confidence)	0.0	1.0
PA_127.fasta	8236	No	NA	15	5	0	Low-quality	Genome-fragment	20.86	AAI-based (high-confidence)	0.0	1.0
PA_127.fasta	7306	No	NA	15	6	1	Low-quality	Genome-fragment	18.5	AAI-based (high-confidence)	0.0	1.0
PA_127.fasta	10780	Yes	5287	12	2	3	Low-quality	Genome-fragment	11.46	AAI-based (high-confidence)	50.96	1.0
PA_127.fasta	37340	No	NA	46	28	1	Medium-quality	Genome-fragment	78.91	AAI-based (high-confidence)	0.0	1.0
PA_127.fasta	13239	Yes	9852	15	3	4	Low-quality	Genome-fragment	5.26	AAI-based (medium-confidence)	25.58	1.0
PA_127.fasta	11918	No	NA	19	0	0	Not-determined	Genome-fragment	NA	NA	0.0	1.0	no viral genes detected
PA_127.fasta	30347	Yes	29184	43	22	2	High-quality	High-quality	92.18	AAI-based (high-confidence)	3.83	1.0
PA_116_	29640	No	NA	37	29	1	Medium-quality	Genome-fragment	64.48	AAI-based (medium-confidence)	0.0	1.0
PA_116_	46138	No	NA	61	28	0	High-quality	High-quality	100.0	AAI-based (high-confidence)	0.0	1.0
PA_116_	13071	No	NA	20	4	0	High-quality	High-quality	100.0	AAI-based (high-confidence)	0.0	1.0	contig >1.5x longer than expected genome length
PA_116_	51881	No	NA	73	46	3	High-quality	High-quality	100.0	AAI-based (high-confidence)	0.0	1.0
PA_116_	51881	No	NA	73	46	3	High-quality	High-quality	100.0	AAI-based (high-confidence)	0.0	1.0
PA_116_	44847	Yes	38113	61	40	6	High-quality	High-quality	97.53	AAI-based (high-confidence)	15.02	1.0
PA_116_	38732	Yes	33804	48	29	4	High-quality	High-quality	93.51	AAI-based (high-confidence)	12.72	1.0
PA_115_	15775	No	NA	22	15	1	Low-quality	Genome-fragment	39.76	AAI-based (medium-confidence)	0.0	1.0
PA_115_	54789	Yes	39359	82	39	10	High-quality	High-quality	100.0	AAI-based (medium-confidence)	28.16	1.0
PA_115_	42342	No	NA	65	41	0	High-quality	High-quality	100.0	AAI-based (high-confidence)	0.0	1.0
PA_114_	15775	No	NA	22	15	1	Low-quality	Genome-fragment	39.76	AAI-based (medium-confidence)	0.0	1.0
PA_114_	41891	No	NA	60	38	2	High-quality	High-quality	100.0	AAI-based (high-confidence)	0.0	1.0
PA_114_	40831	No	NA	63	41	0	High-quality	High-quality	99.29	AAI-based (high-confidence)	0.0	1.0
PA_110_	15798	No	NA	22	15	1	Low-quality	Genome-fragment	39.84	AAI-based (medium-confidence)	0.0	1.0
PA_110_	47957	No	NA	65	40	2	High-quality	High-quality	97.77	AAI-based (high-confidence)	0.0	1.0
PA_108_	15802	No	NA	22	15	1	Low-quality	Genome-fragment	39.85	AAI-based (medium-confidence)	0.0	1.0
PA_108_	14197	No	NA	19	2	0	High-quality	High-quality	100.0	AAI-based (high-confidence)	0.0	1.0
PA_108_	42062	No	NA	66	41	0	High-quality	High-quality	91.01	AAI-based (high-confidence)	0.0	1.0
PA_108_	43926	No	NA	52	20	3	High-quality	High-quality	100.0	AAI-based (high-confidence)	0.0	1.0
PA_107_	15772	No	NA	22	15	1	Low-quality	Genome-fragment	39.75	AAI-based (medium-confidence)	0.0	1.0
PA_107_	37024	Yes	32848	52	25	2	Medium-quality	Genome-fragment	63.66	AAI-based (high-confidence)	11.28	1.0
PA_107_	37024	Yes	32848	52	25	2	Medium-quality	Genome-fragment	63.66	AAI-based (high-confidence)	11.28	1.0
PA_107_	15249	No	NA	36	20	0	Low-quality	Genome-fragment	29.95	AAI-based (high-confidence)	0.0	1.0
PA_107_	26226	No	NA	27	0	1	Not-determined	Genome-fragment	NA	NA	0.0	1.0	no viral genes detected
PA_105_	27884	No	NA	34	26	1	Medium-quality	Genome-fragment	60.71	AAI-based (medium-confidence)	0.0	1.0
PA_105_	27884	No	NA	34	26	1	Medium-quality	Genome-fragment	60.71	AAI-based (medium-confidence)	0.0	1.0
PA_105_	38432	No	NA	56	38	0	High-quality	High-quality	98.36	AAI-based (high-confidence)	0.0	1.0
PA_105_	88086	Yes	74860	107	39	9	Complete	High-quality	100.0	Provirus (high-confidence)	15.01	1.0	contig >1.5x longer than expected genome length
PA_105_	44100	No	NA	64	44	0	Medium-quality	Genome-fragment	80.34	AAI-based (high-confidence)	0.0	1.0
PA_104_	27884	No	NA	34	26	1	Medium-quality	Genome-fragment	60.71	AAI-based (medium-confidence)	0.0	1.0
PA_104_	38432	No	NA	56	38	0	High-quality	High-quality	98.36	AAI-based (high-confidence)	0.0	1.0
PA_104_	40349	No	NA	61	37	0	High-quality	High-quality	99.05	AAI-based (high-confidence)	0.0	1.0
PA_104_	40349	No	NA	61	37	0	High-quality	High-quality	99.05	AAI-based (high-confidence)	0.0	1.0
PA_104_	44181	No	NA	64	44	0	Medium-quality	Genome-fragment	80.49	AAI-based (high-confidence)	0.0	1.0
PA_94_	57772	Yes	52254	81	34	5	Medium-quality	Genome-fragment	88.97	AAI-based (high-confidence)	9.55	1.0
PA_94_	27913	No	NA	35	27	1	Medium-quality	Genome-fragment	60.96	AAI-based (medium-confidence)	0.0	1.0
PA_93_	59258	Yes	56884	78	42	4	High-quality	High-quality	93.38	AAI-based (high-confidence)	4.01	1.0
PA_93_	59258	Yes	56884	78	42	4	High-quality	High-quality	93.38	AAI-based (high-confidence)	4.01	1.0
PA_93_	59258	Yes	56884	78	42	4	High-quality	High-quality	93.38	AAI-based (high-confidence)	4.01	1.0
PA_93_	29643	No	NA	36	29	1	Medium-quality	Genome-fragment	64.46	AAI-based (medium-confidence)	0.0	1.0
PA_90_	15859	No	NA	20	14	1	Low-quality	Genome-fragment	33.5	AAI-based (medium-confidence)	0.0	1.0
PA_90_	15859	No	NA	20	14	1	Low-quality	Genome-fragment	33.5	AAI-based (medium-confidence)	0.0	1.0
PA_90_	15859	No	NA	20	14	1	Low-quality	Genome-fragment	33.5	AAI-based (medium-confidence)	0.0	1.0
PA_90_	38057	No	NA	55	37	2	Medium-quality	Genome-fragment	77.55	AAI-based (medium-confidence)	0.0	1.0
P600_	22460	No	NA	26	20	0	Medium-quality	Genome-fragment	52.47	AAI-based (high-confidence)	0.0	1.0
P600_	23400	No	NA	37	24	0	Medium-quality	Genome-fragment	60.8	AAI-based (medium-confidence)	0.0	1.0
P600_	12201	No	NA	14	9	0	Low-quality	Genome-fragment	33.6	AAI-based (medium-confidence)	0.0	1.0
P600_	85845	Yes	65298	104	35	12	Complete	High-quality	100.0	Provirus (high-confidence)	23.93	1.0	contig >1.5x longer than expected genome length
P600_	36744	No	NA	43	15	0	Medium-quality	Genome-fragment	72.8	AAI-based (medium-confidence)	0.0	1.0
P600_	29640	No	NA	37	29	1	Medium-quality	Genome-fragment	64.48	AAI-based (medium-confidence)	0.0	1.0
P600_	10094	No	NA	16	2	0	Low-quality	Genome-fragment	12.7	HMM-based (lower-bound)	0.0	1.0
Newton_	52153	Yes	46590	69	26	4	High-quality	High-quality	100.0	AAI-based (high-confidence)	10.67	1.0
Newton_	39572	No	NA	55	41	0	High-quality	High-quality	100.0	AAI-based (high-confidence)	0.0	1.0
Newton_	18312	No	NA	21	9	0	Medium-quality	Genome-fragment	57.84	AAI-based (high-confidence)	0.0	1.0
Newton_	48999	No	NA	80	42	0	Medium-quality	Genome-fragment	89.44	AAI-based (high-confidence)	0.0	1.0
Newton_	25808	No	NA	31	23	1	Medium-quality	Genome-fragment	56.58	AAI-based (medium-confidence)	0.0	1.0
Newton_	16155	No	NA	22	12	0	Medium-quality	Genome-fragment	50.42	AAI-based (high-confidence)	0.0	1.0
Newton_	88853	No	NA	111	37	12	High-quality	High-quality	100.0	AAI-based (high-confidence)	0.0	1.0	contig >1.5x longer than expected genome length
Newton_	10807	No	NA	14	4	0	Low-quality	Genome-fragment	20.16	AAI-based (medium-confidence)	0.0	1.0
Newton_	10807	No	NA	14	4	0	Low-quality	Genome-fragment	20.16	AAI-based (medium-confidence)	0.0	1.0
Newton_	18641	No	NA	23	2	5	Low-quality	Genome-fragment	18.72	HMM-based (lower-bound)	0.0	1.0
Newton_	64352	No	NA	67	41	0	High-quality	High-quality	100.0	AAI-based (high-confidence)	0.0	1.0
Newton_	15162	No	NA	22	12	1	Low-quality	Genome-fragment	45.7	AAI-based (high-confidence)	0.0	1.0
MIMA_PA2_1_	10534	Yes	5830	9	2	2	Medium-quality	Genome-fragment	54.61	AAI-based (high-confidence)	44.66	1.0
MIMA_PA2_1_	11558	No	NA	11	0	4	Low-quality	Genome-fragment	6.17	AAI-based (medium-confidence)	0.0	1.0	no viral genes detected
MIMA_PA2_1_	56585	No	NA	72	33	3	High-quality	High-quality	100.0	AAI-based (high-confidence)	0.0	1.0
MIMA_PA2_1_	17511	No	NA	23	17	1	Low-quality	Genome-fragment	37.3	AAI-based (medium-confidence)	0.0	1.0
LIM4519_	47053	No	NA	63	28	4	High-quality	High-quality	100.0	AAI-based (high-confidence)	0.0	1.0
LIM4519_	29640	No	NA	37	29	1	Medium-quality	Genome-fragment	64.48	AAI-based (medium-confidence)	0.0	1.0
LIM4519_	9615	Yes	7141	14	3	2	Low-quality	Genome-fragment	22.56	AAI-based (high-confidence)	25.73	1.0
LIM4519_	10094	No	NA	16	2	0	Low-quality	Genome-fragment	12.7	HMM-based (lower-bound)	0.0	1.0
LIM4519_	12668	No	NA	23	7	1	Low-quality	Genome-fragment	27.81	HMM-based (lower-bound)	0.0	1.06
LIM4519_	8135	No	NA	16	3	0	Low-quality	Genome-fragment	20.73	AAI-based (medium-confidence)	0.0	1.12
LIM4519_	30589	Yes	25902	41	13	5	Medium-quality	Genome-fragment	53.66	AAI-based (medium-confidence)	15.32	1.0
LIM4519_	22047	No	NA	31	16	0	Medium-quality	Genome-fragment	66.58	AAI-based (high-confidence)	0.0	1.0
LIM4519_	10794	No	NA	9	2	0	Low-quality	Genome-fragment	22.2	AAI-based (medium-confidence)	0.0	1.0
LIM4447_	14944	No	NA	29	9	0	Low-quality	Genome-fragment	37.85	AAI-based (high-confidence)	0.0	1.0
LIM4447_	16767	No	NA	29	10	1	Low-quality	Genome-fragment	39.5	AAI-based (high-confidence)	0.0	1.0
LIM4447_	25958	Yes	22520	34	15	2	Medium-quality	Genome-fragment	62.01	AAI-based (high-confidence)	13.24	1.0
LIM4447_	5529	No	NA	10	6	0	Low-quality	Genome-fragment	12.99	AAI-based (high-confidence)	0.0	1.0
LIM4447_	15542	No	NA	21	14	0	Low-quality	Genome-fragment	37.12	AAI-based (high-confidence)	0.0	1.0
LIM4447_	40569	Yes	33866	57	48	4	Medium-quality	Genome-fragment	89.07	AAI-based (high-confidence)	16.52	1.0
LIM4447_	40569	Yes	33866	57	48	4	Medium-quality	Genome-fragment	89.07	AAI-based (high-confidence)	16.52	1.0
LIM4447_	5887	No	NA	10	10	0	Low-quality	Genome-fragment	16.13	AAI-based (high-confidence)	0.0	1.0
LIM4447_	20431	No	NA	27	19	1	Medium-quality	Genome-fragment	50.68	AAI-based (high-confidence)	0.0	1.01
LIM4447_	20431	No	NA	27	19	1	Medium-quality	Genome-fragment	50.68	AAI-based (high-confidence)	0.0	1.01
LIM4447_	20431	No	NA	27	19	1	Medium-quality	Genome-fragment	50.68	AAI-based (high-confidence)	0.0	1.01
LIM4447_	55465	Yes	53091	72	40	4	High-quality	High-quality	100.0	AAI-based (high-confidence)	4.28	1.0
LIM4447_	35576	Yes	28595	42	9	4	Medium-quality	Genome-fragment	53.18	HMM-based (lower-bound)	19.62	1.01
LIM4447_	29640	No	NA	37	29	1	Medium-quality	Genome-fragment	64.48	AAI-based (medium-confidence)	0.0	1.0
LIM4447_	15249	No	NA	16	9	0	Low-quality	Genome-fragment	30.65	AAI-based (medium-confidence)	0.0	1.0
LIM4320_	17831	No	NA	25	9	0	Low-quality	Genome-fragment	49.24	AAI-based (high-confidence)	0.0	1.0
LIM4320_	38011	No	NA	53	37	0	High-quality	High-quality	97.3	AAI-based (high-confidence)	0.0	1.0
LIM4320_	38011	No	NA	53	37	0	High-quality	High-quality	97.3	AAI-based (high-confidence)	0.0	1.0
LIM4320_	15803	No	NA	22	15	1	Low-quality	Genome-fragment	39.85	AAI-based (medium-confidence)	0.0	1.0
LIM4320_	16639	No	NA	24	22	0	Low-quality	Genome-fragment	45.67	AAI-based (high-confidence)	0.0	1.0
LIM4308_	22998	No	NA	34	18	0	Medium-quality	Genome-fragment	69.21	AAI-based (high-confidence)	0.0	1.0
LIM4308_	39660	No	NA	52	25	2	High-quality	High-quality	92.61	AAI-based (high-confidence)	0.0	1.0
LIM4308_	45105	No	NA	54	29	2	High-quality	High-quality	98.04	AAI-based (high-confidence)	0.0	1.0
LIM4308_	16359	No	NA	20	2	2	Low-quality	Genome-fragment	41.39	AAI-based (high-confidence)	0.0	1.0
LIM4293_	20040	No	NA	26	24	0	Medium-quality	Genome-fragment	55.02	AAI-based (high-confidence)	0.0	1.0
LIM4293_	37646	No	NA	52	36	0	High-quality	High-quality	96.37	AAI-based (high-confidence)	0.0	1.0
LIM4293_	15392	No	NA	22	7	0	Low-quality	Genome-fragment	42.48	AAI-based (high-confidence)	0.0	1.0
LIM4293_	15803	No	NA	22	15	1	Low-quality	Genome-fragment	39.85	AAI-based (medium-confidence)	0.0	1.0
LIM4285_	13440	No	NA	21	7	3	Low-quality	Genome-fragment	18.82	HMM-based (lower-bound)	0.0	1.04
LIM4285_	11619	No	NA	18	7	1	Low-quality	Genome-fragment	23.03	AAI-based (medium-confidence)	0.0	1.03
LIM4285_	11619	No	NA	18	7	1	Low-quality	Genome-fragment	23.03	AAI-based (medium-confidence)	0.0	1.03
LIM4285_	8110	No	NA	14	2	0	Low-quality	Genome-fragment	10.2	HMM-based (lower-bound)	0.0	1.0
LIM4285_	9307	Yes	6323	10	5	3	Low-quality	Genome-fragment	11.0	AAI-based (high-confidence)	32.06	1.01
LIM4285_	6320	Yes	4553	9	8	1	Low-quality	Genome-fragment	10.92	AAI-based (medium-confidence)	27.96	1.0
LIM4285_	14425	No	NA	13	0	1	Not-determined	Genome-fragment	NA	NA	0.0	1.0	no viral genes detected
LIM1680_	81934	Yes	78782	106	27	19	High-quality	High-quality	100.0	AAI-based (medium-confidence)	3.85	1.0	contig >1.5x longer than expected genome length
LIM1680_	10162	No	NA	16	2	0	Low-quality	Genome-fragment	12.79	HMM-based (lower-bound)	0.0	1.0
LIM1680_	9527	No	NA	9	8	0	Low-quality	Genome-fragment	20.1	AAI-based (medium-confidence)	0.0	1.0
LIM1680_	9527	No	NA	9	8	0	Low-quality	Genome-fragment	20.1	AAI-based (medium-confidence)	0.0	1.0
LIM1595_	8484	No	NA	16	5	0	Low-quality	Genome-fragment	23.59	AAI-based (medium-confidence)	0.0	1.07
LIM1595_	34198	No	NA	63	19	2	Medium-quality	Genome-fragment	88.21	AAI-based (medium-confidence)	0.0	1.16
LIM1595_	9696	No	NA	18	8	0	Low-quality	Genome-fragment	24.89	AAI-based (medium-confidence)	0.0	1.02
LIM1595_	26079	Yes	22505	31	20	3	Medium-quality	Genome-fragment	52.73	AAI-based (high-confidence)	13.7
LIM1595_	10794	No	NA	9	2	0	Low-quality	Genome-fragment	22.2	AAI-based (medium-confidence)	0.0	1.0
LIM1595_	10794	No	NA	9	2	0	Low-quality	Genome-fragment	22.2	AAI-based (medium-confidence)	0.0	1.0
LIM1595_	25901	No	NA	34	13	0	Medium-quality	Genome-fragment	53.66	AAI-based (medium-confidence)	0.0	1.0
LIM1595_	29640	No	NA	37	29	1	Medium-quality	Genome-fragment	64.48	AAI-based (medium-confidence)	0.0	1.0
LIM1595_	9556	No	NA	14	4	0	Low-quality	Genome-fragment	30.18	AAI-based (high-confidence)	0.0	1.0
LIM1595_	10094	No	NA	16	2	0	Low-quality	Genome-fragment	12.7	HMM-based (lower-bound)	0.0	1.0
LIM1595_	6266	No	NA	12	5	1	Low-quality	Genome-fragment	5.47	HMM-based (lower-bound)	0.0	1.0
LIM1595_	6266	No	NA	12	5	1	Low-quality	Genome-fragment	5.47	HMM-based (lower-bound)	0.0	1.0
LIM1547_	50885	Yes	42581	56	21	6	High-quality	High-quality	100.0	AAI-based (high-confidence)	16.32	1.0	contig >1.5x longer than expected genome length
LIM1547_	26057	No	NA	34	13	0	Medium-quality	Genome-fragment	53.99	AAI-based (medium-confidence)	0.0	1.0
LIM1547_	20162	No	NA	24	18	0	Low-quality	Genome-fragment	45.85	AAI-based (high-confidence)	0.0	1.0
LIM1547_	29640	No	NA	37	29	1	Medium-quality	Genome-fragment	64.48	AAI-based (medium-confidence)	0.0	1.0
LIM1547_	10094	No	NA	16	2	0	Low-quality	Genome-fragment	12.7	HMM-based (lower-bound)	0.0	1.0
LIM1547_	4958	No	NA	12	2	0	Low-quality	Genome-fragment	8.65	HMM-based (lower-bound)	0.0	1.04
LIM1547_	9700	No	NA	16	1	2	Low-quality	Genome-fragment	20.74	HMM-based (lower-bound)	0.0	1.07
LIM1547_	11734	No	NA	20	8	0	Low-quality	Genome-fragment	25.16	HMM-based (lower-bound)	0.0	1.04
LIM1410_	39662	Yes	20831	46	17	6	Low-quality	Genome-fragment	44.37	AAI-based (high-confidence)	47.48	1.0	>1 viral region detected
LIM1410_	178562	No	NA	225	63	26	High-quality	High-quality	99.84	HMM-based (lower-bound)	0.0	1.01
LIM1410_	10094	No	NA	16	2	0	Low-quality	Genome-fragment	12.7	HMM-based (lower-bound)	0.0	1.0
LIM1410_	7787	Yes	4897	10	2	2	Low-quality	Genome-fragment	15.27	AAI-based (high-confidence)	37.11	1.0
LIM1303_	4808	No	NA	9	8	0	Low-quality	Genome-fragment	8.33	AAI-based (medium-confidence)	0.0	1.0
LIM1303_	8960	No	NA	15	2	0	Low-quality	Genome-fragment	11.28	HMM-based (lower-bound)	0.0	1.0
LIM1256_	29640	No	NA	37	29	1	Medium-quality	Genome-fragment	64.48	AAI-based (medium-confidence)	0.0	1.0
LIM1256_	10094	No	NA	16	2	0	Low-quality	Genome-fragment	12.7	HMM-based (lower-bound)	0.0	1.0
LIM1256_	46485	Yes	34613	56	17	8	Medium-quality	Genome-fragment	72.86	AAI-based (medium-confidence)	25.54	1.0
LIM1256_	46485	Yes	34613	56	17	8	Medium-quality	Genome-fragment	72.86	AAI-based (medium-confidence)	25.54	1.0
IM1256_	36985	No	NA	54	34	0	High-quality	High-quality	97.32	AAI-based (medium-confidence)	0.0	1.0
LIM1256_	22460	No	NA	26	20	0	Medium-quality	Genome-fragment	52.47	AAI-based (high-confidence)	0.0	1.0
LIM1256_	5693	No	NA	9	1	0	Medium-quality	Genome-fragment	82.09	AAI-based (high-confidence)	0.0	1.0
LIM1256_	27874	Yes	22790	41	8	6	Low-quality	Genome-fragment	32.27	HMM-based (lower-bound)	18.24	1.0
LIM1209_	11603	No	NA	10	2	0	Low-quality	Genome-fragment	23.66	AAI-based (medium-confidence)	0.0	1.0
LIM1209_	27136	Yes	22810	30	20	4	Medium-quality	Genome-fragment	53.28	AAI-based (high-confidence)	15.94	1.0
LIM1209_	41126	No	NA	50	17	2	High-quality	High-quality	100.0	AAI-based (high-confidence)	0.0	1.0
LIM1209_	41126	No	NA	50	17	2	High-quality	High-quality	100.0	AAI-based (high-confidence)	0.0	1.0
LIM1209_	17418	No	NA	21	3	2	Low-quality	Genome-fragment	46.56	AAI-based (high-confidence)	0.0	1.0
LIM1209_	7959	No	NA	16	5	0	Low-quality	Genome-fragment	20.87	AAI-based (medium-confidence)	0.0	1.08
LIM1209_	38453	Yes	23535	50	15	9	Medium-quality	Genome-fragment	53.0	HMM-based (lower-bound)	38.8	1.17	>1 viral region detected
LIM1209_	33293	No	NA	45	16	1	High-quality	High-quality	100.0	AAI-based (medium-confidence)	0.0	1.06	contig >1.5x longer than expected genome length
LIM1209_	41885	Yes	38085	54	23	2	High-quality	High-quality	94.16	AAI-based (medium-confidence)	9.07	1.01
LIM1209_	26124	No	NA	41	17	1	Medium-quality	Genome-fragment	67.73	AAI-based (medium-confidence)	0.0	1.05
LIM1209_	10094	No	NA	16	2	0	Low-quality	Genome-fragment	12.7	HMM-based (lower-bound)	0.0	1.0
LIM1166_	47090	No	NA	63	28	4	High-quality	High-quality	100.0	AAI-based (high-confidence)	0.0	1.0
LIM1166_	16359	No	NA	20	2	2	Low-quality	Genome-fragment	41.39	AAI-based (high-confidence)	0.0	1.0
LIM1166_	36744	No	NA	43	15	0	Medium-quality	Genome-fragment	72.8	AAI-based (medium-confidence)	0.0	1.0
LIM1166_	29640	No	NA	37	29	1	Medium-quality	Genome-fragment	64.48	AAI-based (medium-confidence)	0.0	1.0
LIM1166_	29996	No	NA	39	14	2	High-quality	High-quality	90.28	AAI-based (high-confidence)	0.0	1.0
LIM1166_	10094	No	NA	16	2	0	Low-quality	Genome-fragment	12.7	HMM-based (lower-bound)	0.0	1.0
LIM1136_	31749	No	NA	35	14	0	Medium-quality	Genome-fragment	64.9	AAI-based (medium-confidence)	0.0	1.0
LIM1136_	30200	No	NA	39	23	1	Medium-quality	Genome-fragment	70.81	AAI-based (high-confidence)	0.0	1.0
LIM1136_	41507	No	NA	52	21	2	High-quality	High-quality	100.0	AAI-based (high-confidence)	0.0	1.0
LIM1136_	29640	No	NA	37	29	1	Medium-quality	Genome-fragment	64.48	AAI-based (medium-confidence)	0.0	1.0
LIM1030_	33455	No	NA	47	28	2	Medium-quality	Genome-fragment	85.89	AAI-based (high-confidence)	0.0	1.0
LIM1030_	17132	No	NA	31	15	1	Low-quality	Genome-fragment	32.21	AAI-based (high-confidence)	0.0	1.0
LIM1030_	41493	Yes	11640	48	7	14	Low-quality	Genome-fragment	17.03	HMM-based (lower-bound)	71.95	1.01	low-confidence Provirus
LIM1030_	6515	No	NA	11	1	0	High-quality	High-quality	92.32	AAI-based (high-confidence)	0.0	1.0
LIM1030_	15330	No	NA	17	16	0	Low-quality	Genome-fragment	31.22	AAI-based (high-confidence)	0.0	1.0
LIM1030_	16229	No	NA	33	18	0	Low-quality	Genome-fragment	29.5	AAI-based (high-confidence)	0.0	1.0
LIM1030_	16229	No	NA	33	18	0	Low-quality	Genome-fragment	29.5	AAI-based (high-confidence)	0.0	1.0
LIM1030_	14440	No	NA	22	14	0	Low-quality	Genome-fragment	29.02	AAI-based (high-confidence)	0.0	1.01
LIM1030_	29346	Yes	21865	38	10	3	Low-quality	Genome-fragment	34.52	HMM-based (lower-bound)	25.49	1.0
LIM1030_	27970	No	NA	34	27	1	Medium-quality	Genome-fragment	60.81	AAI-based (medium-confidence)	0.0	1.0
LIM1030_	86003	Yes	67502	98	36	10	High-quality	High-quality	100.0	AAI-based (high-confidence)	21.51	1.0	contig >1.5x longer than expected genome length
LIM1030_	29892	Yes	27479	45	37	2	Medium-quality	Genome-fragment	72.37	AAI-based (high-confidence)	8.07	1.0
LIM1030_	10487	No	NA	19	3	0	Low-quality	Genome-fragment	17.52	AAI-based (medium-confidence)	0.0	1.0
LIM1030_	18145	No	NA	28	14	0	Low-quality	Genome-fragment	33.47	AAI-based (high-confidence)	0.0	1.0
JX05_	25020	No	NA	47	40	0	Medium-quality	Genome-fragment	65.49	AAI-based (high-confidence)	0.0	1.0
JX05_	25020	No	NA	47	40	0	Medium-quality	Genome-fragment	65.49	AAI-based (high-confidence)	0.0	1.0
JX05_	25020	No	NA	47	40	0	Medium-quality	Genome-fragment	65.49	AAI-based (high-confidence)	0.0	1.0
JX05_	10094	No	NA	16	2	0	Low-quality	Genome-fragment	12.7	HMM-based (lower-bound)	0.0	1.0
JX05_	49763	No	NA	68	39	1	High-quality	High-quality	100.0	AAI-based (high-confidence)	0.0	1.0
X05_	45862	No	NA	62	28	3	High-quality	High-quality	100.0	AAI-based (high-confidence)	0.0	1.0
JX05_	12543	No	NA	11	0	0	Not-determined	Genome-fragment	NA	NA	0.0	1.0	no viral genes detected
JX05_	21343	Yes	17906	20	6	3	Low-quality	Genome-fragment	35.59	AAI-based (medium-confidence)	16.1	1.0
JX05_	62156	Yes	30150	74	12	13	Medium-quality	Genome-fragment	57.36	AAI-based (high-confidence)	51.49	1.02	low-confidence Provirus
JX05_	35978	No	NA	52	32	0	High-quality	High-quality	97.02	AAI-based (medium-confidence)	0.0	1.0
JX05_	45596	No	NA	63	47	0	High-quality	High-quality	100.0	AAI-based (high-confidence)	0.0	1.0
JX05_	41507	No	NA	51	20	2	High-quality	High-quality	100.0	AAI-based (high-confidence)	0.0	1.0
JX05_	29640	No	NA	37	29	1	Medium-quality	Genome-fragment	64.48	AAI-based (medium-confidence)	0.0	1.0
JX05_	45862	No	NA	62	28	3	High-quality	High-quality	100.0	AAI-based (high-confidence)	0.0	1.0
JX05_	11601	No	NA	18	4	1	Low-quality	Genome-fragment	24.94	AAI-based (medium-confidence)	0.0	1.0
JX05_	12543	No	NA	11	0	0	Not-determined	Genome-fragment	NA	NA	0.0	1.0	no viral genes detected
JX05_	21343	Yes	17906	20	6	3	Low-quality	Genome-fragment	35.59	AAI-based (medium-confidence)	16.1	1.0
JX05_	62156	Yes	30150	74	12	13	Medium-quality	Genome-fragment	57.36	AAI-based (high-confidence)	51.49	1.02	low-confidence Provirus
JX05_	35978	No	NA	52	32	0	High-quality	High-quality	97.02	AAI-based (medium-confidence)	0.0	1.0
JX05_	45596	No	NA	63	47	0	High-quality	High-quality	100.0	AAI-based (high-confidence)	0.0	1.0
JX05_	41507	No	NA	51	20	2	High-quality	High-quality	100.0	AAI-based (high-confidence)	0.0	1.0
JX05_	29640	No	NA	37	29	1	Medium-quality	Genome-fragment	64.48	AAI-based (medium-confidence)	0.0	1.0
JM03_	9731	No	NA	13	3	0	Low-quality	Genome-fragment	9.94	HMM-based (lower-bound)	0.0	1.0
JM03_	9022	No	NA	10	3	0	Low-quality	Genome-fragment	19.84	HMM-based (lower-bound)	0.0	1.0
JM03_	26127	No	NA	32	23	2	Medium-quality	Genome-fragment	57.43	AAI-based (medium-confidence)	0.0	1.0
JM03_	42161	No	NA	69	30	2	High-quality	High-quality	100.0	AAI-based (high-confidence)	0.0	1.0
JM03_	3869	No	NA	9	8	0	Low-quality	Genome-fragment	6.71	AAI-based (high-confidence)	0.0	1.0
JM03_	5019	Yes	2420	9	4	1	Low-quality	Genome-fragment	3.07	AAI-based (medium-confidence)	51.78	1.0
JM03_	6805	No	NA	11	5	0	Low-quality	Genome-fragment	13.85	AAI-based (high-confidence)	0.0	1.0
JM03_	6805	No	NA	11	5	0	Low-quality	Genome-fragment	13.85	AAI-based (high-confidence)	0.0	1.0
JM03_	20953	No	NA	36	8	0	Low-quality	Genome-fragment	36.84	AAI-based (high-confidence)	0.0	1.0
JM03_	10202	No	NA	12	2	1	Low-quality	Genome-fragment	24.16	HMM-based (lower-bound)	0.0	1.0
JM03_	18632	Yes	15894	29	14	2	Low-quality	Genome-fragment	28.69	AAI-based (high-confidence)	14.7	1.0
JM03_	19517	Yes	16099	28	11	2	Low-quality	Genome-fragment	32.67	AAI-based (high-confidence)	17.51	1.0
JM03_	15113	No	NA	22	12	0	Low-quality	Genome-fragment	47.74	AAI-based (high-confidence)	0.0	1.0
IHMA_1709299_	41378	Yes	38084	57	40	2	High-quality	High-quality	97.5	AAI-based (high-confidence)	7.96	1.0
IHMA_1709299_	29640	No	NA	37	29	1	Medium-quality	Genome-fragment	64.48	AAI-based (medium-confidence)	0.0	1.0
IHMA_1709299_	51008	Yes	49510	81	49	4	High-quality	High-quality	98.36	AAI-based (high-confidence)	2.94	1.0
IHMA_1709299_	41585	No	NA	69	40	0	High-quality	High-quality	98.19	AAI-based (high-confidence)	0.0	1.0
ICBRVIM-2_	17183	No	NA	17	15	0	Low-quality	Genome-fragment	26.71	AAI-based (high-confidence)	0.0	1.0
ICBRVIM-2_	6362	No	NA	11	5	1	Low-quality	Genome-fragment	10.56	AAI-based (high-confidence)	0.0	1.0
ICBRVIM-2_	7135	No	NA	18	0	0	Not-determined	Genome-fragment	NA	NA	0.0	1.0	no viral genes detected
ICBRVIM-2_	7304	Yes	6734	9	2	1	Low-quality	Genome-fragment	18.62	AAI-based (high-confidence)	7.8	1.0
ICBDVIM-2_	18902	No	NA	24	19	1	Medium-quality	Genome-fragment	51.93	AAI-based (high-confidence)	0.0	1.0
ICBDVIM-2_	61949	No	NA	66	46	0	High-quality	High-quality	96.28	AAI-based (high-confidence)	0.0	1.0
ICBDVIM-2_	44504	No	NA	69	3	3	Medium-quality	Genome-fragment	60.22	AAI-based (medium-confidence)	0.0	1.0
ICBDVIM-2_	27909	No	NA	35	27	1	Medium-quality	Genome-fragment	60.76	AAI-based (medium-confidence)	0.0	1.0
ICBDVIM-2_	20034	No	NA	30	12	0	Medium-quality	Genome-fragment	55.39	AAI-based (high-confidence)	0.0	1.0
ICBDVIM-2_	25944	Yes	23569	33	22	3	Low-quality	Genome-fragment	40.83	AAI-based (high-confidence)	9.15	1.0
ICBDVIM-2_	17340	No	NA	25	12	1	Low-quality	Genome-fragment	33.46	AAI-based (high-confidence)	0.0	1.0
ICBDVIM-2_	6126	No	NA	12	7	0	Low-quality	Genome-fragment	10.13	AAI-based (high-confidence)	0.0	1.0
ICBBVIM-2_	34756	No	NA	50	31	0	High-quality	High-quality	96.46	AAI-based (high-confidence)	0.0	1.0
ICBBVIM-2_	52974	No	NA	56	39	0	Medium-quality	Genome-fragment	82.33	AAI-based (high-confidence)	0.0	1.0
ICBBVIM-2_	27909	No	NA	35	27	1	Medium-quality	Genome-fragment	60.76	AAI-based (medium-confidence)	0.0	1.0
ICBBVIM-2_	100212	No	NA	133	11	8	High-quality	High-quality	96.17	HMM-based (lower-bound)	0.0	1.0
ICBBVIM-2_	11467	No	NA	17	8	0	Low-quality	Genome-fragment	13.0	HMM-based (lower-bound)	0.0	1.0
ICBBVIM-2_	11467	No	NA	17	8	0	Low-quality	Genome-fragment	13.0	HMM-based (lower-bound)	0.0	1.0
ICBBVIM-2_	12141	No	NA	15	7	0	Low-quality	Genome-fragment	19.68	AAI-based (high-confidence)	0.0	1.0
HIAE_PA15_	36009	Yes	31083	46	28	4	Medium-quality	Genome-fragment	85.68	AAI-based (high-confidence)	13.68	1.0
HIAE_PA14_	29642	No	NA	37	29	1	Medium-quality	Genome-fragment	64.6	AAI-based (medium-confidence)	0.0	1.0
HIAE_PA14_	42176	No	NA	62	41	0	High-quality	High-quality	100.0	AAI-based (high-confidence)	0.0
HIAE_PA13_	27884	No	NA	34	26	1	Medium-quality	Genome-fragment	60.72	AAI-based (medium-confidence)	0.0	1.0
HIAE_PA13_	48977	No	NA	62	41	0	High-quality	High-quality	94.93	AAI-based (high-confidence)	0.0	1.0
HIAE_PA13_	48562	No	NA	78	53	1	High-quality	High-quality	95.19	AAI-based (high-confidence)	0.0	1.0
HIAE_PA13_	5019	Yes	2420	9	4	1	Low-quality	Genome-fragment	3.07	AAI-based (medium-confidence)	51.78	1.0
HIAE_PA13_	60273	No	NA	96	6	4	Low-quality	Genome-fragment	44.84	HMM-based (lower-bound)	0.0	1.0
HIAE_PA13_	12540	Yes	7047	13	2	3	Low-quality	Genome-fragment	15.27	AAI-based (high-confidence)	43.8	1.0
HIAE_PA13_	33194	No	NA	43	26	0	Medium-quality	Genome-fragment	73.54	AAI-based (high-confidence)	0.0	1.0
HIAE_PA13_	30120	No	NA	43	31	2	Medium-quality	Genome-fragment	73.8	AAI-based (high-confidence)	0.0	1.01
HIAE_PA13_	11306	No	NA	11	1	0	Low-quality	Genome-fragment	12.69	HMM-based (lower-bound)	0.0	1.0
HIAE_PA12_	16197	No	NA	19	14	1	Low-quality	Genome-fragment	34.36	AAI-based (medium-confidence)	0.0	1.0
HIAE_PA12_	42033	No	NA	66	39	0	Medium-quality	Genome-fragment	89.12	AAI-based (high-confidence)	0.0	1.0
HIAE_PA12_	41481	No	NA	52	23	1	High-quality	High-quality	97.89	AAI-based (high-confidence)	0.0	1.0
HIAE_PA11_	27703	No	NA	39	21	0	Medium-quality	Genome-fragment	87.5	AAI-based (high-confidence)	0.0	1.0
HIAE_PA12_	41481	No	NA	52	23	1	High-quality	High-quality	97.89	AAI-based (high-confidence)	0.0	1.0
HIAE_PA11_	27703	No	NA	39	21	0	Medium-quality	Genome-fragment	87.5	AAI-based (high-confidence)	0.0	1.0
HIAE_PA11_	27703	No	NA	39	21	0	Medium-quality	Genome-fragment	87.5	AAI-based (high-confidence)	0.0	1.0
HIAE_PA11_	27703	No	NA	39	21	0	Medium-quality	Genome-fragment	87.5	AAI-based (high-confidence)	0.0	1.0
HIAE_PA11_	5374	No	NA	8	4	0	Low-quality	Genome-fragment	6.03	HMM-based (lower-bound)	0.0	1.0
HIAE_PA11_	5374	No	NA	8	4	0	Low-quality	Genome-fragment	6.03	HMM-based (lower-bound)	0.0	1.0
HIAE_PA11_	62956	No	NA	64	39	0	High-quality	High-quality	97.86	AAI-based (high-confidence)	0.0	1.0
HIAE_PA11_	20957	No	NA	38	16	1	Medium-quality	Genome-fragment	52.93	AAI-based (high-confidence)	0.0	1.0
HIAE_PA11_	12540	Yes	6977	13	2	3	Low-quality	Genome-fragment	15.12	AAI-based (high-confidence)	44.36	1.0
HIAE_PA11_	37340	No	NA	46	28	1	Medium-quality	Genome-fragment	78.91	AAI-based (high-confidence)	0.0	1.0
HIAE_PA11_	11176	Yes	9504	8	1	1	Low-quality	Genome-fragment	19.94	AAI-based (medium-confidence)	14.96	1.0
HIAE_PA11_	47607	No	NA	70	46	0	High-quality	High-quality	93.39	AAI-based (high-confidence)	0.0	1.0
HIAE_PA10_	10203	Yes	5339	14	5	2	Low-quality	Genome-fragment	7.74	HMM-based (lower-bound)	47.67	1.0
HIAE_PA10_	10203	Yes	5339	14	5	2	Low-quality	Genome-fragment	7.74	HMM-based (lower-bound)	47.67	1.0
HIAE_PA10_	45457	No	NA	61	41	0	High-quality	High-quality	100.0	AAI-based (high-confidence)	0.0	1.0
HIAE_PA10_	16225	Yes	7980	23	5	3	Low-quality	Genome-fragment	16.42	AAI-based (high-confidence)	50.82	1.07
HIAE_PA10_	51429	Yes	24958	50	25	9	Low-quality	Genome-fragment	41.42	AAI-based (high-confidence)	51.47	1.0
HIAE_PA10_	26453	Yes	21305	33	21	5	Low-quality	Genome-fragment
HIAE_PA10_	15802	No	NA	22	15	1	Low-quality	Genome-fragment	39.84	AAI-based (medium-confidence)	0.0	1.0
HIAE_PA10_	30294	No	NA	40	20	1	High-quality	High-quality	95.69	AAI-based (high-confidence)	0.0	1.0
HIAE_PA10_	34383	Yes	32112	48	30	3	Medium-quality	Genome-fragment	82.42	AAI-based (high-confidence)	6.61	1.0
HIAE_PA09_	29640	No	NA	37	29	1	Medium-quality	Genome-fragment	64.48	AAI-based (medium-confidence)	0.0	1.0
HIAE_PA09_	14566	No	NA	22	0	0	Not-determined	Genome-fragment	NA	NA	0.0	1.0	no viral genes detected
HIAE_PA09_	41439	No	NA	62	37	0	Medium-quality	Genome-fragment	62.44	HMM-based (lower-bound)	0.0	1.0
HIAE_PA09_	39142	No	NA	55	40	0	High-quality	High-quality	100.0	AAI-based (high-confidence)	0.0	1.0
HIAE_PA08_	40008	No	NA	55	38	1	High-quality	High-quality	100.0	AAI-based (high-confidence)	0.0	1.0
HIAE_PA08_	17512	No	NA	23	17	1	Low-quality	Genome-fragment	37.31	AAI-based (medium-confidence)	0.0	1.0
HIAE_PA08_	35624	No	NA	52	49	0	High-quality	High-quality	93.71	AAI-based (high-confidence)	0.0	1.0
HIAE_PA07_	16001	No	NA	21	5	0	Low-quality	Genome-fragment	18.29	AAI-based (medium-confidence)	0.0	1.0
HIAE_PA07_	30309	No	NA	37	2	2	Low-quality	Genome-fragment	40.9	HMM-based (lower-bound)	0.0	1.0
HIAE_PA07_	39844	Yes	25655	49	27	4	Medium-quality	Genome-fragment	65.65	AAI-based (high-confidence)	35.61	1.0
HIAE_PA07_	17512	No	NA	23	17	1	Low-quality	Genome-fragment	37.42	AAI-based (medium-confidence)	0.0	1.0
HIAE_PA07_	34953	No	NA	42	18	0	Medium-quality	Genome-fragment	70.72	AAI-based (medium-confidence)	0.0	1.0
HIAE_PA07_	17512	No	NA	23	17	1	Low-quality	Genome-fragment	37.42	AAI-based (medium-confidence)	0.0	1.0
HIAE_PA07_	34953	No	NA	42	18	0	Medium-quality	Genome-fragment	70.72	AAI-based (medium-confidence)	0.0	1.0
HIAE_PA07_	48539	Yes	37781	59	36	5	High-quality	High-quality	96.7	AAI-based (high-confidence)	22.16	1.0
HIAE_PA06_	15887	No	NA	21	15	1	Low-quality	Genome-fragment	33.06	AAI-based (medium-confidence)	0.0	1.0
HIAE_PA06_	17040	Yes	14190	27	2	2	High-quality	High-quality	100.0	AAI-based (high-confidence)	16.73	1.71	high kmer_freq may indicate large duplication; contig >1.5x longer than expected genome length
HIAE_PA05_	49771	No	NA	84	53	2	High-quality	High-quality	100.0	AAI-based (high-confidence)	0.0	1.0
HIAE_PA05_	17512	No	NA	23	17	1	Low-quality	Genome-fragment	37.42	AAI-based (medium-confidence)	0.0	1.0
HIAE_PA05_	45348	Yes	36927	61	47	6	High-quality	High-quality	97.12	AAI-based (high-confidence)	18.57	1.0
HIAE_PA02_	29665	No	NA	37	30	1	Medium-quality	Genome-fragment	64.51	AAI-based (medium-confidence)	0.0	1.0
HIAE_PA02_	41829	Yes	40046	60	42	2	High-quality	High-quality	100.0	AAI-based (high-confidence)	4.26	1.0
HIAE_PA02_	37142	No	NA	56	52	0	High-quality	High-quality	97.35	AAI-based (high-confidence)	0.0	1.0
HIAE_PA02_	50663	No	NA	72	45	0	High-quality	High-quality	93.11	AAI-based (high-confidence)	0.0	1.0
HIAE_PA02_	33704	No	NA	52	23	1	Medium-quality	Genome-fragment	85.38	AAI-based (high-confidence)	0.0	1.0
HIAE_PA01_	15775	No	NA	22	15	1	Low-quality	Genome-fragment	39.76	AAI-based (medium-confidence)	0.0	1.0
HIAE_PA01_	49339	No	NA	66	39	1	High-quality	High-quality	100.0	AAI-based (high-confidence)	0.0	1.0
HIAE_PA01_	49339	No	NA	66	39	1	High-quality	High-quality	100.0	AAI-based (high-confidence)	0.0	1.0
HIAE_PA01_	56955	Yes	34095	64	19	8	Medium-quality	Genome-fragment	51.86	HMM-based (lower-bound)	40.14	1.0	>1 viral region detected
HIAE_PA01_	49019	No	NA	69	40	1	High-quality	High-quality	99.82	AAI-based (high-confidence)	0.0	1.0
HIAE_PA01_	31882	No	NA	54	20	2	Medium-quality	Genome-fragment	80.76	AAI-based (high-confidence)	0.0	1.0
H2-9me__	11276	No	NA	18	9	0	Low-quality	Genome-fragment	26.59	AAI-based (high-confidence)
H2-9me__	19403	No	NA	26	13	2	Low-quality	Genome-fragment	48.38	AAI-based (high-confidence)	0.0	1.0
H2-9me__	37158	Yes	32884	46	23	3	Medium-quality	Genome-fragment	80.22	AAI-based (high-confidence)	11.5	1.0
H2-9me__	8146	No	NA	14	14	0	Low-quality	Genome-fragment	19.85	AAI-based (high-confidence)	0.0	1.0
H2-9me__	24869	No	NA	36	16	0	Medium-quality	Genome-fragment	54.14	AAI-based (medium-confidence)	0.0	1.0
H2-9me__	36125	No	NA	53	48	1	High-quality	High-quality	95.01	AAI-based (high-confidence)	0.0	1.0
H2-9me__	49874	Yes	44961	76	45	5	High-quality	High-quality	99.12	AAI-based (high-confidence)	9.85	1.0
H2-9me__	47836	No	NA	66	36	2	Medium-quality	Genome-fragment	88.13	AAI-based (high-confidence)
H2-9me__	47836	No	NA	66	36	2	Medium-quality	Genome-fragment	88.13	AAI-based (high-confidence)	0.0	1.0
H2-9me__	8241	No	NA	15	1	0	High-quality	High-quality	100.0	AAI-based (high-confidence)	0.0	1.0
H2-9me__	8912	Yes	3739	14	2	4	Low-quality	Genome-fragment	5.96	HMM-based (lower-bound)	58.05	1.0
H2-9me__	16886	No	NA	24	14	0	Medium-quality	Genome-fragment	53.34	AAI-based (high-confidence)	0.0	1.0
H2-9me__	12008	No	NA	15	4	1	Low-quality	Genome-fragment	19.85	AAI-based (medium-confidence)	0.0	1.0
H2-9me__	6728	No	NA	9	9	0	Low-quality	Genome-fragment	18.43	AAI-based (high-confidence)	0.0	1.0
H2-9me__	6728	No	NA	9	9	0	Low-quality	Genome-fragment	18.43	AAI-based (high-confidence)	0.0	1.0
H2-9me__	15802	No	NA	22	15	1	Low-quality	Genome-fragment	39.84	AAI-based (medium-confidence)	0.0	1.0
F2-1206_	9970	No	NA	11	1	1	High-quality	High-quality	100.0	AAI-based (high-confidence)	0.0	1.0
F2-1206_	11715	No	NA	15	4	1	Low-quality	Genome-fragment	20.45	AAI-based (medium-confidence)	0.0	1.0
F2-1206_	38103	No	NA	56	35	0	Medium-quality	Genome-fragment	77.6	AAI-based (high-confidence)	0.0	1.0
F2-1206_	15803	No	NA	22	15	1	Low-quality	Genome-fragment	39.84	AAI-based (medium-confidence)	0.0	1.0
F2-1206_	57045	No	NA	96	7	3	Medium-quality	Genome-fragment	57.4	HMM-based (lower-bound)	0.0	1.0
F2-1206_	6060	No	NA	10	1	0	Medium-quality	Genome-fragment	86.96	AAI-based (high-confidence)	0.0	1.0
F2-1206_	86002	No	NA	136	7	9	Low-quality	Genome-fragment	49.74	HMM-based (lower-bound)	0.0	1.0
F2-1206_	27647	No	NA	32	27	1	Medium-quality	Genome-fragment	75.92	AAI-based (high-confidence)
F2-1206_	11975	No	NA	29	17	0	Low-quality	Genome-fragment	22.39	AAI-based (high-confidence)	0.0	1.0
ET02_	27970	No	NA	35	27	1	Medium-quality	Genome-fragment	61.11	AAI-based (medium-confidence)	0.0	1.0
D2-463_	41098	Yes	37792	59	26	2	Medium-quality	Genome-fragment	68.04	AAI-based (high-confidence)	8.04	1.0
D2-463_	11748	No	NA	10	0	2	Not-determined	Genome-fragment	NA	NA	0.0	1.0	no viral genes detected
D2-463_	5705	No	NA	9	1	0	Medium-quality	Genome-fragment	81.79	AAI-based (high-confidence)	0.0	1.0
D2-463_	37584	No	NA	48	35	0	High-quality	High-quality	100.0	AAI-based (high-confidence)	0.0	1.0
D2-463_	14814	No	NA	23	2	3	Low-quality	Genome-fragment	20.39	HMM-based (lower-bound)	0.0	1.01
D2-463_	14814	No	NA	23	2	3	Low-quality	Genome-fragment	20.39	HMM-based (lower-bound)	0.0	1.01
D2-463_	23908	No	NA	29	16	2	Medium-quality	Genome-fragment	60.28	AAI-based (medium-confidence)	0.0	1.0
D2-463_	20032	No	NA	20	10	0	Low-quality	Genome-fragment	49.75	AAI-based (high-confidence)	0.0	1.02
D2-463_	4450	No	NA	11	5	0	Low-quality	Genome-fragment	9.78	AAI-based (high-confidence)	0.0	1.0
D2-463_	24802	No	NA	37	18	0	Medium-quality	Genome-fragment	53.62	AAI-based (medium-confidence)	0.0	1.0
D2-463_	5841	Yes	5029	10	4	1	Low-quality	Genome-fragment	9.57	AAI-based (high-confidence)	13.9	1.0
CCBH29402_	27909	No	NA	35	27	1	Medium-quality	Genome-fragment	60.76	AAI-based (medium-confidence)	0.0	1.0
CCBH29402_	44284	No	NA	69	34	1	High-quality	High-quality	94.87	AAI-based (high-confidence)	0.0	1.0
CCBH29402_	8824	Yes	6417	11	3	2	Low-quality	Genome-fragment	15.61	AAI-based (medium-confidence)	27.28	1.0
CCBH29402_	37614	No	NA	53	31	0	High-quality	High-quality	100.0	AAI-based (high-confidence)	0.0	1.0
CCBH29264_	9741	No	NA	16	0	0	Not-determined	Genome-fragment	NA	NA	0.0	1.0	no viral genes detected
CCBH29264_	4830	No	NA	8	7	0	Low-quality	Genome-fragment	12.38	AAI-based (high-confidence)	0.0	1.0
CCBH29264_	19287	Yes	10938	30	9	3	Low-quality	Genome-fragment	27.9	AAI-based (high-confidence)	43.29	1.0
CCBH29264_	19287	Yes	10938	30	9	3	Low-quality	Genome-fragment	27.9	AAI-based (high-confidence)	43.29	1.0
CCBH29264_	23241	No	NA	37	18	3	Medium-quality	Genome-fragment	59.44	AAI-based (high-confidence)	0.0	1.0
CCBH29264_	27970	No	NA	35	27	1	Medium-quality	Genome-fragment	60.81	AAI-based (medium-confidence)	0.0	1.0
CCBH29264_	87461	No	NA	138	8	10	Low-quality	Genome-fragment	47.1	HMM-based (lower-bound)	0.0	1.0
CCBH29264_	114983	No	NA	154	4	11	High-quality	High-quality	100.0	HMM-based (lower-bound)	0.0	1.0
CCBH29264_	37005	No	NA	55	33	1	High-quality	High-quality	97.21	AAI-based (medium-confidence)	0.0	1.0
CCBH29235_	27970	No	NA	35	27	1	Medium-quality	Genome-fragment	60.92	AAI-based (medium-confidence)	0.0	1.0
CCBH29235_	19709	No	NA	30	19	1	Medium-quality	Genome-fragment	50.54	AAI-based (high-confidence)	0.0
CCBH29235_	11573	No	NA	21	9	0	Low-quality	Genome-fragment	29.52	AAI-based (high-confidence)	0.0	1.0
CCBH29235_	121538	No	NA	163	4	13	High-quality	High-quality	100.0	HMM-based (lower-bound)	0.0	1.0
CCBH29235_	37005	No	NA	55	33	1	High-quality	High-quality	97.21	AAI-based (medium-confidence)	0.0	1.0
CCBH28865_	39844	Yes	35830	55	31	3	High-quality	High-quality	99.45	AAI-based (high-confidence)	10.07	1.0
CCBH28865_	44283	No	NA	68	33	1	High-quality	High-quality	94.55	AAI-based (high-confidence)	0.0	1.0
CCBH28865_	27909	No	NA	35	27	1	Medium-quality	Genome-fragment	60.76	AAI-based (medium-confidence)	0.0	1.0
CCBH28850_	19938	No	NA	23	10	3	Low-quality	Genome-fragment	26.66	HMM-based (lower-bound)	0.0	1.0
CCBH28850_	7649	No	NA	14	4	0	Low-quality	Genome-fragment	19.35	AAI-based (high-confidence)	0.0	1.0
CCBH28850_	41321	Yes	36106	59	32	4	High-quality	High-quality	94.85	AAI-based (medium-confidence)	12.62	1.0
CCBH28850_	27783	No	NA	40	23	0	Medium-quality	Genome-fragment	67.95	AAI-based (high-confidence)	0.0	1.0
CCBH28850_	41867	No	NA	52	36	0	Medium-quality	Genome-fragment	80.68	AAI-based (high-confidence)	0.0	1.0
CCBH28850_	40680	Yes	36538	58	49	5	High-quality	High-quality	96.1	AAI-based (high-confidence)	10.18	1.0
CCBH28850_	15802	No	NA	22	15	1	Low-quality	Genome-fragment	39.84	AAI-based (medium-confidence)	0.0	1.0
CCBH28850_	11726	No	NA	20	10	1	Low-quality	Genome-fragment	24.8	AAI-based (medium-confidence)	0.0	1.1
CCBH28850_	10619	No	NA	17	9	1	Low-quality	Genome-fragment	17.96	AAI-based (high-confidence)	0.0	1.0
CCBH28850_	8813	No	NA	17	13	0	Low-quality	Genome-fragment	20.4	AAI-based (high-confidence)	0.0	1.05
CCBH28850_	12337	No	NA	13	6	1	Low-quality	Genome-fragment	19.16	AAI-based (high-confidence)	0.0	1.09
CCBH28850_	58066	No	NA	77	28	9	High-quality	High-quality	93.63	HMM-based (lower-bound)	0.0	1.02
CCBH28717_	35616	No	NA	52	49	0	High-quality	High-quality	93.3	AAI-based (high-confidence)	0.0	1.0
CCBH28717_	27909	No	NA	35	27	1	Medium-quality	Genome-fragment	60.76	AAI-based (medium-confidence)	0.0
CCBH28717_	44284	No	NA	69	34	1	High-quality	High-quality	94.87	AAI-based (high-confidence)	0.0	1.0
CCBH28717_	37614	No	NA	53	31	0	High-quality	High-quality	100.0	AAI-based (high-confidence)	0.0	1.0
CCBH28612_	40940	No	NA	67	31	3	High-quality	High-quality	100.0	AAI-based (high-confidence)	0.0	1.01
CCBH28612_	6942	No	NA	12	12	0	Low-quality	Genome-fragment	16.88	AAI-based (high-confidence)	0.0	1.0
CCBH28612_	60324	Yes	49619	75	20	7	High-quality	High-quality	100.0	AAI-based (high-confidence)	17.75	1.0
CCBH28612_	38260	Yes	21901	49	20	7	Low-quality	Genome-fragment	34.0	AAI-based (high-confidence)	42.76	1.0
CCBH28612_	38260	Yes	21901	49	20	7	Low-quality	Genome-fragment	34.0	AAI-based (high-confidence)	42.76	1.0
CCBH28612_	25369	Yes	23871	34	19	2	Medium-quality	Genome-fragment	58.95	AAI-based (high-confidence)	5.9	1.0
CCBH28612_	23477	No	NA	27	26	0	Medium-quality	Genome-fragment	59.94	AAI-based (high-confidence)	0.0	1.0
CCBH28612_	3410	No	NA	8	4	0	Low-quality	Genome-fragment	8.64	AAI-based (high-confidence)	0.0	1.0
CCBH28612_	51969	No	NA	47	31	1	Medium-quality	Genome-fragment	80.78	AAI-based (high-confidence)	0.0	1.0
CCBH28612_	6212	No	NA	12	4	0	Low-quality	Genome-fragment	15.72	AAI-based (high-confidence)	0.0	1.0
CCBH28612_	8545	Yes	1426	14	5	5	Low-quality	Genome-fragment	2.24	HMM-based (lower-bound)	83.31	1.0
CCBH28612_	5500	No	NA	11	11	0	Low-quality	Genome-fragment	13.46	AAI-based (high-confidence)	0.0	1.0
CCBH28612_	23479	Yes	17986	23	7	4	Low-quality	Genome-fragment	35.23	HMM-based (lower-bound)	23.4	1.01
CCBH28612_	7431	Yes	2358	8	2	2	Low-quality	Genome-fragment	4.13	HMM-based (lower-bound)	68.27	1.0
CCBH28612_	23197	No	NA	27	13	2	Medium-quality	Genome-fragment	57.37	AAI-based (high-confidence)	0.0	1.04
CCBH28612_	6410	No	NA	12	7	1	Low-quality	Genome-fragment	13.03	AAI-based (high-confidence)	0.0	1.0
CCBH28612_	14547	No	NA	16	7	1	Low-quality	Genome-fragment	35.61	AAI-based (high-confidence)	0.0	1.0
CCBH28612_	27884	No	NA	34	26	1	Medium-quality	Genome-fragment	60.72	AAI-based (medium-confidence)	0.0	1.0
CCBH28558_	27909	No	NA	35	27	1	Medium-quality	Genome-fragment	60.76	AAI-based (medium-confidence)	0.0	1.0
CCBH28558_	44284	No	NA	69	34	1	High-quality	High-quality	94.87	AAI-based (high-confidence)	0.0	1.0
CCBH28558_	149803	No	NA	235	15	11	Medium-quality	Genome-fragment	85.04	HMM-based (lower-bound)	0.0	1.0
CCBH28529_	69696	Yes	66820	81	25	9	High-quality	High-quality	100.0	AAI-based (high-confidence)	4.13	1.0	contig >1.5x longer than expected genome length
CCBH28529_	4675	No	NA	9	5	0	Low-quality	Genome-fragment	12.61	AAI-based (high-confidence)	0.0	1.0
CCBH28529_	46273	No	NA	62	28	3	High-quality	High-quality	100.0	AAI-based (high-confidence)	0.0	1.0
CCBH28529_	39454	No	NA	53	36	1	High-quality	High-quality	100.0	AAI-based (high-confidence)
CCBH28529_	15812	No	NA	23	6	0	Low-quality	Genome-fragment	34.64	AAI-based (medium-confidence)	0.0	1.0
CCBH28529_	29640	No	NA	37	29	1	Medium-quality	Genome-fragment	64.48	AAI-based (medium-confidence)	0.0	1.0
CCBH28529_	49295	No	NA	84	52	1	High-quality	High-quality	98.51	AAI-based (high-confidence)	0.0	1.0
CCBH28529_	28934	No	NA	42	15	1	Medium-quality	Genome-fragment	72.93	AAI-based (high-confidence)	0.0	1.04
CCBH28529_	10094	No	NA	16	2	0	Low-quality	Genome-fragment	12.7	HMM-based (lower-bound)	0.0	1.0
CCBH28525_	44516	No	NA	53	21	3	High-quality	High-quality	100.0	AAI-based (high-confidence)	0.0	1.0
CCBH28525_	15812	No	NA	23	6	0	Low-quality	Genome-fragment	34.64	AAI-based (medium-confidence)	0.0	1.0
CCBH28525_	46273	No	NA	62	28	3	High-quality	High-quality	100.0	AAI-based (high-confidence)	0.0	1.0
CCBH28525_	29640	No	NA	37	29	1	Medium-quality	Genome-fragment	64.48	AAI-based (medium-confidence)	0.0	1.0
CCBH28525_	49692	Yes	19864	57	12	14	Low-quality	Genome-fragment	27.82	AAI-based (high-confidence)	60.03	1.0
CCBH28525_	39454	No	NA	53	36	1	High-quality	High-quality	100.0	AAI-based (high-confidence)	0.0	1.0
CCBH28525_	8307	No	NA	12	6	1	Low-quality	Genome-fragment	18.02	AAI-based (medium-confidence)	0.0	1.11
CCBH28525_	8922	Yes	5223	11	4	2	Low-quality	Genome-fragment	6.24	HMM-based (lower-bound)	41.46	1.06
CCBH28525_	10094	No	NA	16	2	0	Low-quality	Genome-fragment	12.7	HMM-based (lower-bound)	0.0	1.0
CCBH28311_	27909	No	NA	35	27	1	Medium-quality	Genome-fragment	60.76	AAI-based (medium-confidence)	0.0	1.0
CCBH28311_	44283	No	NA	68	33	1	High-quality	High-quality	94.55	AAI-based (high-confidence)	0.0	1.0
CCBH28311_	37614	No	NA	53	31	0	High-quality	High-quality	100.0	AAI-based (high-confidence)	0.0	1.0
CCBH28242_	8824	Yes	6417	11	3	2	Low-quality	Genome-fragment	15.61	AAI-based (medium-confidence)	27.28	1.0
CCBH28242_	8824	Yes	6417	11	3	2	Low-quality	Genome-fragment	15.61	AAI-based (medium-confidence)	27.28	1.0
CCBH28242_	8824	Yes	6417	11	3	2	Low-quality	Genome-fragment	15.61	AAI-based (medium-confidence)	27.28	1.0
CCBH28242_	34756	No	NA	50	31	0	High-quality	High-quality	96.46	AAI-based (high-confidence)	0.0	1.0
CCBH28242_	38058	No	NA	53	38	0	High-quality	High-quality	97.43	AAI-based (high-confidence)	0.0	1.0
CCBH28242_	27909	No	NA	35	27	1	Medium-quality	Genome-fragment	60.76	AAI-based (medium-confidence)	0.0	1.0
CCBH28189_	17553	No	NA	28	10	2	Low-quality	Genome-fragment	47.31	AAI-based (medium-confidence)	0.0	1.01
CCBH28189_	23087	Yes	18733	20	8	4	Medium-quality	Genome-fragment	59.0	AAI-based (medium-confidence)	18.86	1.0
CCBH28189_	17553	No	NA	28	10	2	Low-quality	Genome-fragment	47.31	AAI-based (medium-confidence)	0.0	1.01
CCBH28189_	23087	Yes	18733	20	8	4	Medium-quality	Genome-fragment	59.0	AAI-based (medium-confidence)	18.86	1.0
CCBH28189_	42696	No	NA	53	22	2	High-quality	High-quality	100.0	AAI-based (high-confidence)	0.0	1.0
CCBH28189_	47090	No	NA	63	28	4	High-quality	High-quality	100.0	AAI-based (high-confidence)	0.0	1.0
CCBH28189_	15812	No	NA	23	6	0	Low-quality	Genome-fragment	34.65	AAI-based (medium-confidence)	0.0	1.0
CCBH28189_	10094	No	NA	16	2	0	Low-quality	Genome-fragment	12.7	HMM-based (lower-bound)	0.0	1.0
CCBH28189_	29640	No	NA	37	29	1	Medium-quality	Genome-fragment	64.48	AAI-based (medium-confidence)	0.0	1.0
CCBH28189_	19627	No	NA	31	12	0	Low-quality	Genome-fragment	45.24	AAI-based (high-confidence)	0.0	1.0
CCBH28189_	19627	No	NA	31	12	0	Low-quality	Genome-fragment	45.24	AAI-based (high-confidence)	0.0	1.0
CCBH28189_	49295	No	NA	84	52	1	High-quality	High-quality	98.51	AAI-based (high-confidence)	0.0	1.0
CCBH28189_	6157	Yes	4599	11	5	2	Low-quality	Genome-fragment	6.37	HMM-based (lower-bound)	25.3	1.16
CCBH28189_	39454	No	NA	53	36	1	High-quality	High-quality	100.0	AAI-based (high-confidence)	0.0	1.0
CCBH28189_	10066	No	NA	14	7	1	Low-quality	Genome-fragment	15.74	HMM-based (lower-bound)	0.0	1.0
CCBH28143_	16812	Yes	8737	15	4	5	Low-quality	Genome-fragment	3.19	AAI-based (medium-confidence)	48.03	1.0
CCBH28143_	8824	Yes	6417	11	3	2	Low-quality	Genome-fragment	15.61	AAI-based (medium-confidence)	27.28	1.0
CCBH28143_	44284	No	NA	69	34	1	High-quality	High-quality	94.87	AAI-based (high-confidence)	0.0	1.0
CCBH28143_	27909	No	NA	35	27	1	Medium-quality	Genome-fragment	60.76	AAI-based (medium-confidence)	0.0	1.0
CCBH27928_	39884	No	NA	55	41	0	High-quality	High-quality	100.0	AAI-based (high-confidence)	0.0	1.0
CCBH27928_	26590	No	NA	32	28	0	Medium-quality	Genome-fragment	65.14	AAI-based (high-confidence)	0.0	1.0
CCBH27928_	25585	No	NA	31	24	0	Low-quality	Genome-fragment	47.11	AAI-based (high-confidence)	0.0	1.0
CCBH27928_	26590	No	NA	32	28	0	Medium-quality	Genome-fragment	65.14	AAI-based (high-confidence)	0.0	1.0
CCBH27928_	25585	No	NA	31	24	0	Low-quality	Genome-fragment	47.11	AAI-based (high-confidence)	0.0	1.0
CCBH27928_	39676	No	NA	54	35	1	Medium-quality	Genome-fragment	80.74	AAI-based (high-confidence)	0.0	1.0
CCBH27928_	15798	No	NA	22	15	1	Low-quality	Genome-fragment	39.84	AAI-based (medium-confidence)	0.0	1.0
CCBH27928_	62447	Yes	59017	68	41	2	High-quality	High-quality	91.68	AAI-based (high-confidence)	5.49	1.0
CCBH27928_	12800	No	NA	23	8	1	Low-quality	Genome-fragment	32.3	AAI-based (high-confidence)	0.0	1.0
CCBH27919_	38610	Yes	24241	42	26	5	Medium-quality	Genome-fragment	63.72	AAI-based (medium-confidence)	37.22	1.0	low-confidence Provirus
CCBH27919_	20978	No	NA	30	22	1	Medium-quality	Genome-fragment	52.9	AAI-based (medium-confidence)	0.0	1.0
CCBH27919_	34756	No	NA	50	31	0	High-quality	High-quality	96.46	AAI-based (high-confidence)	0.0	1.0
CCBH27919_	11920	No	NA	25	22	0	Low-quality	Genome-fragment	31.26	AAI-based (high-confidence)	0.0	1.0
CCBH27919_	11920	No	NA	25	22	0	Low-quality	Genome-fragment	31.26	AAI-based (high-confidence)	0.0	1.0
CCBH27919_	41030	No	NA	63	30	0	High-quality	High-quality	92.44	AAI-based (high-confidence)	0.0	1.0
CCBH27678_	36279	No	NA	53	49	0	High-quality	High-quality	95.42	AAI-based (high-confidence)	0.0	1.0
CCBH27678_	15802	No	NA	22	15	1	Low-quality	Genome-fragment	39.84	AAI-based (medium-confidence)	0.0	1.0
CCBH27678_	6069	No	NA	11	6	0	Low-quality	Genome-fragment	7.31	HMM-based (lower-bound)	0.0	1.0
CCBH27678_	30926	No	NA	35	19	0	Low-quality	Genome-fragment	48.01	AAI-based (high-confidence)	0.0	1.05
CCBH27678_	41321	Yes	35977	59	32	4	High-quality	High-quality	94.51	AAI-based (medium-confidence)	12.93	1.0
CCBH27678_	21900	Yes	18648	40	18	2	Low-quality	Genome-fragment	47.13	AAI-based (high-confidence)	14.85	1.0
CCBH27678_	51649	No	NA	71	40	0	High-quality	High-quality	99.14	AAI-based (high-confidence)	0.0	1.0
CCBH27678_	6386	No	NA	11	3	1	Low-quality	Genome-fragment	9.93	AAI-based (high-confidence)	0.0	1.0
CCBH27678_	26446	Yes	20953	36	22	3	Low-quality	Genome-fragment	49.77	AAI-based (high-confidence)	20.77	1.0
CCBH27678_	48356	No	NA	67	34	3	High-quality	High-quality	100.0	AAI-based (high-confidence)	0.0
CCBH27678_	54224	Yes	38538	63	33	4	High-quality	High-quality	100.0	AAI-based (high-confidence)	28.93	1.01
CCBH27629_	15802	No	NA	22	15	1	Low-quality	Genome-fragment	39.84	AAI-based (medium-confidence)	0.0	1.0
CCBH27629_	51128	No	NA	90	46	2	High-quality	High-quality	92.32	AAI-based (high-confidence)	0.0	1.0
CCBH27629_	38513	Yes	33586	48	30	4	High-quality	High-quality	92.8	AAI-based (high-confidence)	12.79	1.0
CCBH27629_	38479	No	NA	64	30	0	High-quality	High-quality	97.23	AAI-based (high-confidence)	0.0	1.0
CCBH27629_	38479	No	NA	64	30	0	High-quality	High-quality	97.23	AAI-based (high-confidence)	0.0	1.0
CCBH27625_	44284	No	NA	69	34	1	High-quality	High-quality	94.87	AAI-based (high-confidence)	0.0	1.0
CCBH27625_	37114	Yes	34197	42	8	5	Medium-quality	Genome-fragment	54.67	HMM-based (lower-bound)	7.86	1.02
CCBH27625_	37614	No	NA	53	31	0	High-quality	High-quality	100.0	AAI-based (high-confidence)	0.0	1.0
CCBH27625_	27909	No	NA	35	27	1	Medium-quality	Genome-fragment	60.76	AAI-based (medium-confidence)	0.0	1.0
CCBH27615_	43771	Yes	35591	58	30	5	Medium-quality	Genome-fragment	60.7	AAI-based (high-confidence)	18.69	1.0
CCBH27615_	15803	No	NA	21	15	1	Low-quality	Genome-fragment	39.85	AAI-based (medium-confidence)	0.0	1.0
CCBH27615_	77796	Yes	76624	130	12	6	Low-quality	Genome-fragment	49.42	HMM-based (lower-bound)	1.51	1.0
CCBH27346_	43477	No	NA	53	36	0	Medium-quality	Genome-fragment	83.66	AAI-based (high-confidence)	0.0	1.0
CCBH27346_	41321	Yes	35977	59	32	4	High-quality	High-quality	94.51	AAI-based (medium-confidence)	12.93	1.0
CCBH27346_	15904	No	NA	15	3	0	Low-quality	Genome-fragment	24.39	AAI-based (high-confidence)	0.0	1.0
CCBH27346_	10573	No	NA	16	12	0	Low-quality	Genome-fragment	26.26	AAI-based (high-confidence)	0.0	1.0
CCBH27346_	42190	No	NA	47	29	1	Medium-quality	Genome-fragment	65.54	AAI-based (high-confidence)	0.0	1.0
CCBH27346_	16652	No	NA	34	15	0	Low-quality	Genome-fragment	42.09	AAI-based (high-confidence)	0.0	1.0
CCBH27346_	16652	No	NA	34	15	0	Low-quality	Genome-fragment	42.09	AAI-based (high-confidence)	0.0	1.0
CCBH27346_	5388	No	NA	9	5	0	Low-quality	Genome-fragment	11.66	AAI-based (high-confidence)	0.0	1.0
CCBH27346_	11212	Yes	5719	16	8	3	Low-quality	Genome-fragment	12.39	AAI-based (high-confidence)	48.99
CCBH27346_	32702	No	NA	42	31	0	Medium-quality	Genome-fragment	89.75	AAI-based (high-confidence)	0.0	1.0
CCBH27346_	5857	Yes	3764	10	2	1	Low-quality	Genome-fragment	5.85	AAI-based (high-confidence)	35.74	1.0
CCBH27346_	39352	No	NA	58	53	0	High-quality	High-quality	100.0	AAI-based (high-confidence)	0.0	1.0
CCBH27346_	15802	No	NA	22	15	1	Low-quality	Genome-fragment	39.84	AAI-based (medium-confidence)	0.0	1.0
CCBH27346_	10936	No	NA	13	7	1	Low-quality	Genome-fragment	17.07	AAI-based (high-confidence)	0.0	1.0
CCBH27345_	15802	No	NA	22	15	1	Low-quality	Genome-fragment	39.84	AAI-based (medium-confidence)	0.0	1.0
CCBH27345_	18107	Yes	12484	33	16	6	Low-quality	Genome-fragment	24.16	AAI-based (high-confidence)	31.05	1.0
CCBH27345_	53799	No	NA	91	47	2	High-quality	High-quality	97.2	AAI-based (high-confidence)	0.0	1.0
CCBH27345_	44559	Yes	41779	69	31	2	High-quality	High-quality	100.0	AAI-based (high-confidence)	6.24	1.0
CCBH27345_	24273	No	NA	29	24	0	Medium-quality	Genome-fragment	53.64	AAI-based (high-confidence)	0.0	1.0
CCBH27339_	29640	No	NA	37	29	1	Medium-quality	Genome-fragment	64.48	AAI-based (medium-confidence)	0.0	1.0
CCBH27339_	42944	No	NA	67	37	1	High-quality	High-quality	100.0	AAI-based (high-confidence)	0.0	1.0
CCBH27339_	52365	Yes	44255	43	14	5	Medium-quality	Genome-fragment	74.45	HMM-based (lower-bound)	15.49	1.02
CCBH27339_	46273	No	NA	62	28	3	High-quality	High-quality	100.0	AAI-based (high-confidence)	0.0	1.0
CCBH27339_	43117	No	NA	61	30	0	High-quality	High-quality	100.0	AAI-based (high-confidence)	0.0	1.0
CCBH27339_	10094	No	NA	16	2	0	Low-quality	Genome-fragment	12.7	HMM-based (lower-bound)	0.0	1.0
CCBH27339_	5693	No	NA	9	1	0	Medium-quality	Genome-fragment	82.09	AAI-based (high-confidence)	0.0	1.0
CCBH27337_	42944	No	NA	67	37	1	High-quality	High-quality	100.0	AAI-based (high-confidence)	0.0	1.0
CCBH27337_	29640	No	NA	37	29	1	Medium-quality	Genome-fragment	64.48	AAI-based (medium-confidence)	0.0	1.0
CCBH27337_	33915	Yes	21625	31	14	4	Medium-quality	Genome-fragment	58.3	AAI-based (medium-confidence)
CCBH27337_	40552	No	NA	56	21	2	High-quality	High-quality	100.0	AAI-based (medium-confidence)	0.0	1.0
CCBH27337_	5693	No	NA	9	1	0	Medium-quality	Genome-fragment	82.09	AAI-based (high-confidence)	0.0	1.0
CCBH27337_	19414	No	NA	31	19	0	Medium-quality	Genome-fragment	50.09	AAI-based (medium-confidence)	0.0	1.0
CCBH27337_	23317	No	NA	28	20	0	Medium-quality	Genome-fragment	54.7	AAI-based (high-confidence)	0.0	1.0
CCBH27337_	10094	No	NA	16	2	0	Low-quality	Genome-fragment	12.7	HMM-based (lower-bound)	0.0	1.0
CCBH27337_	20368	No	NA	28	10	0	Low-quality	Genome-fragment	42.16	AAI-based (medium-confidence)	0.0	1.0
CCBH27321_	47779	No	NA	58	38	0	Medium-quality	Genome-fragment	89.7	AAI-based (high-confidence)	0.0	1.0
CCBH27321_	39061	No	NA	64	33	1	High-quality	High-quality	95.9	AAI-based (high-confidence)	0.0	1.0
CCBH27321_	31310	No	NA	44	29	0	Low-quality	Genome-fragment	48.64	AAI-based (high-confidence)	0.0	1.0
CCBH27321_	40901	Yes	38026	55	37	2	High-quality	High-quality	97.34	AAI-based (high-confidence)	7.03	1.0
CCBH27321_	40901	Yes	38026	55	37	2	High-quality	High-quality	97.34	AAI-based (high-confidence)	7.03	1.0
CCBH27321_	40901	Yes	38026	55	37	2	High-quality	High-quality	97.34	AAI-based (high-confidence)	7.03	1.0
CCBH27321_	41321	Yes	35977	59	32	4	High-quality	High-quality	94.51	AAI-based (medium-confidence)	12.93	1.0
CCBH27321_	10573	No	NA	16	12	0	Low-quality	Genome-fragment	26.26	AAI-based (high-confidence)	0.0	1.0
CCBH27321_	15802	No	NA	22	15	1	Low-quality	Genome-fragment	39.84	AAI-based (medium-confidence)	0.0	1.0
CCBH27321_	34699	No	NA	50	48	0	High-quality	High-quality	91.27	AAI-based (high-confidence)	0.0	1.0
CCBH26731_	154654	No	NA	212	9	12	High-quality	High-quality	98.55	HMM-based (lower-bound)	0.0	1.0
CCBH26731_	27909	No	NA	35	27	1	Medium-quality	Genome-fragment	60.76	AAI-based (medium-confidence)	0.0	1.0
CCBH26731_	39681	No	NA	53	31	0	High-quality	High-quality	100.0	AAI-based (high-confidence)	0.0	1.0
CCBH26731_	44284	No	NA	69	34	1	High-quality	High-quality	94.87	AAI-based (high-confidence)	0.0	1.0
CCBH26703_	27884	No	NA	34	26	1	Medium-quality	Genome-fragment	60.72	AAI-based (medium-confidence)	0.0	1.0
CCBH26703_	25829	No	NA	32	18	1	Medium-quality	Genome-fragment	65.21	AAI-based (high-confidence)	0.0	1.0
CCBH26703_	25829	No	NA	32	18	1	Medium-quality	Genome-fragment	65.21	AAI-based (high-confidence)	0.0	1.0
CBH26703_	4844	No	NA	10	4	0	Low-quality	Genome-fragment	12.28	AAI-based (high-confidence)	0.0	1.0
CCBH26703_	29464	No	NA	40	30	0	Medium-quality	Genome-fragment	72.49	AAI-based (high-confidence)	0.0	1.0
CCBH26703_	6212	No	NA	12	4	0	Low-quality	Genome-fragment	15.72	AAI-based (high-confidence)	0.0	1.0
CCBH26703_	67777	Yes	65403	83	39	6	High-quality	High-quality	100.0	AAI-based (high-confidence)	3.5	1.0
CCBH26703_	67777	Yes	65403	83	39	6	High-quality	High-quality	100.0	AAI-based (high-confidence)	3.5	1.0
CCBH26699_	7055	No	NA	12	4	0	Low-quality	Genome-fragment	21.27	AAI-based (high-confidence)	0.0	1.0
CCBH26699_	37800	No	NA	56	29	1	Medium-quality	Genome-fragment	67.34	AAI-based (high-confidence)	0.0	1.0
CCBH26699_	15113	No	NA	22	12	0	Low-quality	Genome-fragment	47.74	AAI-based (high-confidence)	0.0	1.0
CCBH26699_	15802	No	NA	22	15	1	Low-quality	Genome-fragment	39.84	AAI-based (medium-confidence)	0.0	1.0
CCBH26694_	63015	No	NA	104	7	6	Low-quality	Genome-fragment	35.19	HMM-based (lower-bound)	0.0	1.0
CCBH26694_	15776	No	NA	22	15	1	Low-quality	Genome-fragment	39.77	AAI-based (medium-confidence)	0.0	1.0
CCBH26428_	37584	No	NA	48	35	1	High-quality	High-quality	100.0	AAI-based (high-confidence)	0.0	1.0
CCBH26428_	6781	No	NA	11	1	1	High-quality	High-quality	97.67	AAI-based (high-confidence)	0.0	1.0
CCBH26428_	29280	No	NA	42	10	9	Medium-quality	Genome-fragment	71.52	AAI-based (medium-confidence)	0.0	1.0
CCBH26428_	45784	Yes	28945	50	22	5	High-quality	High-quality	91.43	AAI-based (high-confidence)	36.78	1.0
CCBH26428_	39155	No	NA	54	38	0	High-quality	High-quality	100.0	AAI-based (high-confidence)	0.0
CCBH26428_	14105	No	NA	21	0	0	Not-determined	Genome-fragment	NA	NA	0.0	1.0	no viral genes detected
CCBH26428_	35880	No	NA	53	29	1	Medium-quality	Genome-fragment	88.26	AAI-based (medium-confidence)	0.0	1.0
CCBH18249_	22674	No	NA	42	22	0	Medium-quality	Genome-fragment	57.6	AAI-based (high-confidence)	0.0	1.07
CCBH18249_	71313	No	NA	92	39	5	High-quality	High-quality	100.0	AAI-based (high-confidence)	0.0	1.02	contig >1.5x longer than expected genome length
CCBH18249_	46273	No	NA	62	28	3	High-quality	High-quality	100.0	AAI-based (high-confidence)	0.0	1.0
CCBH18249_	27966	No	NA	44	24	0	Medium-quality	Genome-fragment	75.41	AAI-based (medium-confidence)	0.0	1.01
CCBH18249_	34030	Yes	30458	46	31	3	Medium-quality	Genome-fragment	77.96	AAI-based (high-confidence)	10.5	1.0
CCBH18249_	38074	Yes	27143	52	32	5	Medium-quality	Genome-fragment	66.26	AAI-based (high-confidence)	28.71	1.0
CCBH18249_	17526	No	NA	25	7	0	Low-quality	Genome-fragment	38.34	AAI-based (medium-confidence)	0.0	1.0
CCBH18249_	41507	No	NA	51	20	2	High-quality	High-quality	100.0	AAI-based (high-confidence)	0.0	1.0
CCBH18249_	29640	No	NA	37	29	1	Medium-quality	Genome-fragment	64.48	AAI-based (medium-confidence)	0.0	1.0
CCBH18249_	14522	No	NA	11	4	0	Low-quality	Genome-fragment	30.58	AAI-based (medium-confidence)	0.0	1.0
CCBH18249_	10094	No	NA	16	2	0	Low-quality	Genome-fragment	12.7	HMM-based (lower-bound)	0.0	1.0
CCBH18249_	13239	Yes	9852	15	3	4	Low-quality	Genome-fragment	5.26	AAI-based (medium-confidence)	25.58	1.0
CCBH17348_	19406	No	NA	26	6	2	Medium-quality	Genome-fragment	54.04	AAI-based (high-confidence)	0.0	1.0
CCBH17348_	39312	No	NA	56	41	0	High-quality	High-quality	100.0	AAI-based (high-confidence)	0.0	1.0
CCBH17348_	32198	No	NA	43	30	0	Medium-quality	Genome-fragment	86.65	AAI-based (high-confidence)	0	1.0
CCBH17348_	37202	No	NA	50	31	0	High-quality	High-quality	100.0	AAI-based (high-confidence)	0	1.0
CCBH5939_	10094	No	NA	16	2	0	Low-quality	Genome-fragment	12.7	HMM-based (lower-bound)	0.0	1.0
CCBH5939_	39420	Yes	33635	51	30	4	High-quality	High-quality	93.21	AAI-based (high-confidence)	14.68	1.0
CCBH5939_	29640	No	NA	37	29	1	Medium-quality	Genome-fragment	64.48	AAI-based (medium-confidence)	0.0	1.0
CCBH5939_	5527	No	NA	9	1	0	Medium-quality	Genome-fragment	79.25	AAI-based (high-confidence)	0.0	1.0
CCBH5939_	10642	No	NA	11	5	1	Low-quality	Genome-fragment	22.42	AAI-based (medium-confidence)	0.0	1.0
CCBH5939_	35531	No	NA	53	34	0	High-quality	High-quality	95.82	AAI-based (medium-confidence)	0.0	1.0
CCBH5698_	31677	No	NA	51	29	1	Medium-quality	Genome-fragment	80.98	AAI-based (high-confidence)	0.0	1.02
CCBH5698_	33871	No	NA	47	30	1	Medium-quality	Genome-fragment	86.69	AAI-based (high-confidence)	0.0	1.01
CCBH5698_	34832	No	NA	51	33	0	High-quality	High-quality	93.93	AAI-based (medium-confidence)	0.0	1.0
CCBH5698_	24858	No	NA	24	11	0	Low-quality	Genome-fragment	48.92	AAI-based (medium-confidence)	0.0	1.0
CCBH5698_	24858	No	NA	24	11	0	Low-quality	Genome-fragment	48.92	AAI-based (medium-confidence)	0.0	1.0
BH9_	38037	No	NA	65	49	1	High-quality	High-quality	99.5	AAI-based (high-confidence)	0.0	1.0
BH9_	54431	Yes	48938	75	25	5	High-quality	High-quality	100.0	AAI-based (high-confidence)	10.09	1.0
BH9_	54469	No	NA	94	52	2	High-quality	High-quality	98.1	AAI-based (high-confidence)	0.0	1.0
BH9_	36672	No	NA	62	55	0	High-quality	High-quality	96.02	AAI-based (high-confidence)	0.0	1.0
BH9_	41916	No	NA	62	42	0	High-quality	High-quality	100.0	AAI-based (high-confidence)	0.0	1.0
BH9_	29663	No	NA	38	30	1	Medium-quality	Genome-fragment	64.57	AAI-based (medium-confidence)	0.0	1.0
BH6_	12305	No	NA	20	6	0	Low-quality	Genome-fragment	31.08	AAI-based (high-confidence)	0.0	1.0
BH6_	25389	No	NA	32	24	1	Medium-quality	Genome-fragment	56.82	AAI-based (medium-confidence)	0.0	1.0
BH6_	14345	No	NA	8	7	0	Low-quality	Genome-fragment	22.27	AAI-based (high-confidence)	0.0	1.0
BH6_	11981	Yes	10483	26	13	2	Low-quality	Genome-fragment	20.36	AAI-based (high-confidence)	12.5	1.0
BH6_	29349	No	NA	42	28	0	Low-quality	Genome-fragment	45.62	AAI-based (high-confidence)	0.0	1.0
BH6_	29349	No	NA	42	28	0	Low-quality	Genome-fragment	45.62	AAI-based (high-confidence)	0.0	1.0
BH6_	30137	Yes	28974	42	22	2	High-quality	High-quality	91.52	AAI-based (high-confidence)	3.86	1.0
BH6_	3027	No	NA	8	8	0	Low-quality	Genome-fragment	5.68	AAI-based (high-confidence)	0.0	1.13
BH6_	16357	Yes	12121	17	9	2	Low-quality	Genome-fragment	20.4	AAI-based (high-confidence)	25.9	1.0
BH6_	29026	Yes	18961	31	7	4	Low-quality	Genome-fragment	18.67	HMM-based (lower-bound)	34.68	1.01
BH6_	29026	Yes	18961	31	7	4	Low-quality	Genome-fragment	18.67	HMM-based (lower-bound)	34.68	1.01
BH6_	20035	No	NA	25	17	0	Low-quality	Genome-fragment	36.89	AAI-based (high-confidence)	0.0	1.0
BH6_	54975	No	NA	77	37	5	High-quality	High-quality	100.0	AAI-based (high-confidence)	0.0	1.0
AZPAE15065_	28375	No	NA	37	27	1	Medium-quality	Genome-fragment	61.69	AAI-based (medium-confidence)	0.0	1.0
AZPAE15064_	21757	No	NA	37	3	1	Low-quality	Genome-fragment	33.32	HMM-based (lower-bound)	0.0	1.02
AZPAE15064_	40331	Yes	38503	54	39	3	High-quality	High-quality	98.11	AAI-based (high-confidence)	4.53	1.0
AZPAE15064_	41027	No	NA	62	29	3	Medium-quality	Genome-fragment	67.35	AAI-based (high-confidence)	0.0	1.0
AZPAE15064_	20334	No	NA	16	4	1	Low-quality	Genome-fragment	25.91	HMM-based (lower-bound)	0.0	1.0
AZPAE15064_	14971	No	NA	29	19	0	Low-quality	Genome-fragment	28.58	AAI-based (high-confidence)	0.0	1.0
AZPAE15064_	39568	No	NA	53	34	0	High-quality	High-quality	100.0	AAI-based (high-confidence)	0.0	1.0
AZPAE15064_	15807	No	NA	22	15	1	Low-quality	Genome-fragment	39.86	AAI-based (medium-confidence)	0.0	1.0
AZPAE15064_	42524	No	NA	56	23	3	High-quality	High-quality	99.6	AAI-based (high-confidence)	0.0	1.0
AZPAE15063_	43301	Yes	38378	60	49	2	High-quality	High-quality	100.0	AAI-based (high-confidence)	11.37	1.0
ZPAE15063_	41756	Yes	37662	58	26	2	Medium-quality	Genome-fragment	67.81	AAI-based (high-confidence)	9.8	1.0
AZPAE15063_	34811	No	NA	48	27	0	Medium-quality	Genome-fragment	86.32	AAI-based (medium-confidence)	0.0	1.01
AZPAE15063_	7682	No	NA	14	1	0	Low-quality	Genome-fragment	8.84	HMM-based (lower-bound)	0.0	1.0
AZPAE15063_	15798	No	NA	23	15	1	Low-quality	Genome-fragment	39.88	AAI-based (medium-confidence)	0.0	1.0
AZPAE15063_	37584	No	NA	48	35	0	High-quality	High-quality	100.0	AAI-based (high-confidence)	0.0	1.0
AZPAE15063_	13957	No	NA	30	15	0	Low-quality	Genome-fragment	25.95	AAI-based (high-confidence)	0.0	1.0
AZPAE15062_	25559	No	NA	35	7	3	Low-quality	Genome-fragment	21.31	HMM-based (lower-bound)	0.0	1.01
AZPAE15062_	57687	No	NA	83	44	0	High-quality	High-quality	100.0	AAI-based (high-confidence)	0.0	1.0
AZPAE15062_	45668	No	NA	57	21	2	High-quality	High-quality	100.0	AAI-based (high-confidence)	0.0	1.0
AZPAE15062_	57687	No	NA	83	44	0	High-quality	High-quality	100.0	AAI-based (high-confidence)	0.0	1.0
AZPAE14936_	15798	No	NA	22	15	1	Low-quality	Genome-fragment	39.84	AAI-based (medium-confidence)	0.0	1.0
ZPAE14936_	31785	No	NA	42	30	0	Medium-quality	Genome-fragment	88.05	AAI-based (high-confidence)	0.0	1.0
AZPAE14928_	12250	No	NA	22	9	0	Low-quality	Genome-fragment	28.88	AAI-based (high-confidence)	0.0	1.0
AZPAE14928_	54009	Yes	31909	71	32	8	Medium-quality	Genome-fragment	76.73	AAI-based (high-confidence)	40.92	1.0	>1 viral region detected
AZPAE14928_	11739	No	NA	16	1	0	High-quality	High-quality	100.0	AAI-based (medium-confidence)	0.0	1.0
AZPAE14927_	28536	Yes	27373	40	23	2	Medium-quality	Genome-fragment	73.82	AAI-based (medium-confidence)	4.08	1.0
AZPAE14927_	31973	Yes	23111	32	12	6	Low-quality	Genome-fragment	44.35	AAI-based (medium-confidence)	27.72	1.0
AZPAE14927_	40806	No	NA	42	26	2	Medium-quality	Genome-fragment	89.77	AAI-based (high-confidence)	0.0	1.0
AZPAE14927_	42443	No	NA	68	37	2	High-quality	High-quality	100.0	AAI-based (medium-confidence)	0.0	1.0
AZPAE14926_	47711	Yes	38089	64	29	6	High-quality	High-quality	100.0	AAI-based (high-confidence)	20.17	1.0
AZPAE14926_	47711	Yes	38089	64	29	6	High-quality	High-quality	100.0	AAI-based (high-confidence)	20.17	1.0
AZPAE14926_	38463	No	NA	53	38	0	High-quality	High-quality	98.45	AAI-based (high-confidence)	0.0	1.0
AZPAE14926_	42812	No	NA	64	3	3	Medium-quality	Genome-fragment	58.02	AAI-based (medium-confidence)	0.0	1.0
AZPAE14926_	61236	Yes	53712	72	41	3	High-quality	High-quality	99.22	AAI-based (high-confidence)	12.29	1.0
AZPAE14926_	38896	Yes	28679	51	21	4	Medium-quality	Genome-fragment	86.13	AAI-based (high-confidence)	26.27	1.0
AZPAE14925_	15803	No	NA	21	15	1	Low-quality	Genome-fragment	39.84	AAI-based (medium-confidence)	0.0	1.0
AZPAE14925_	15803	No	NA	21	15	1	Low-quality	Genome-fragment	39.84	AAI-based (medium-confidence)	0.0	1.0
AZPAE14925_	38988	Yes	37095	57	34	3	High-quality	High-quality	97.62	AAI-based (medium-confidence)	4.86	1.0
AZPAE14924_	72087	Yes	64568	69	40	2	High-quality	High-quality	100.0	AAI-based (high-confidence)	10.43	1.0
AZPAE14924_	15798	No	NA	22	15	1	Low-quality	Genome-fragment	39.84	AAI-based (medium-confidence)	0.0	1.0
AZPAE14924_	41184	No	NA	64	38	1	High-quality	High-quality	100.0	AAI-based (high-confidence)	0.0	1.0
AZPAE14923_	10094	No	NA	16	2	0	Low-quality	Genome-fragment	12.7	HMM-based (lower-bound)	0.0	1.0
AZPAE14923_	36744	No	NA	43	15	0	Medium-quality	Genome-fragment	72.8	AAI-based (medium-confidence)	0.0	1.0
AZPAE14923_	46273	No	NA	62	28	3	High-quality	High-quality	100.0	AAI-based (high-confidence)	0.0	1.0
AZPAE14923_	38628	No	NA	56	41	1	High-quality	High-quality	98.78	AAI-based (high-confidence)	0.0	1.0
AZPAE14853_	12343	No	NA	23	11	0	Low-quality	Genome-fragment	31.46	AAI-based (high-confidence)	0.0	1.0
AZPAE14853_	35690	No	NA	55	50	1	High-quality	High-quality	93.87	AAI-based (high-confidence)	0.0	1.0
AZPAE14853_	34849	Yes	32121	39	15	4	Medium-quality	Genome-fragment	73.35	HMM-based (lower-bound)	7.83	1.0
AZPAE14853_	13697	No	NA	25	11	0	Low-quality	Genome-fragment	35.04	AAI-based (high-confidence)	0.0	1.0
AZPAE14853_	35925	No	NA	52	33	0	High-quality	High-quality	94.53	AAI-based (medium-confidence)	0.0	1.0
AZPAE14853_	47090	No	NA	63	28	4	High-quality	High-quality	100.0	AAI-based (high-confidence)	0.0	1.0
AZPAE14853_	20978	No	NA	29	15	0	Medium-quality	Genome-fragment	63.14	AAI-based (high-confidence)	0.0	1.0
AZPAE14853_	29650	No	NA	37	29	1	Medium-quality	Genome-fragment	64.5	AAI-based (medium-confidence)	0.0	1.0
AZPAE14853_	98827	No	NA	116	39	12	High-quality	High-quality	100.0	AAI-based (high-confidence)	0.0	1.0	contig >1.5x longer than expected genome length
AZPAE14820_	15802	No	NA	22	15	1	Low-quality	Genome-fragment	39.84	AAI-based (medium-confidence)	0.0	1.0
AZPAE14820_	56636	No	NA	86	42	2	High-quality	High-quality	100.0	AAI-based (high-confidence)	0.0	1.0
AZPAE14819_	33818	No	NA	38	14	0	Medium-quality	Genome-fragment	69.13	AAI-based (medium-confidence)	0.0	1.0
AZPAE14819_	36985	No	NA	54	34	0	High-quality	High-quality	97.32	AAI-based (medium-confidence)	0.0	1.0
AZPAE14819_	29640	No	NA	37	29	1	Medium-quality	Genome-fragment	64.48	AAI-based (medium-confidence)	0.0	1.0
AZPAE14819_	10094	No	NA	16	2	0	Low-quality	Genome-fragment	12.7	HMM-based (lower-bound)	0.0	1.0
21169_	42819	No	NA	67	33	3	Medium-quality	Genome-fragment	87.23	AAI-based (high-confidence)	0.0	1.0
21169_	29641	No	NA	37	29	1	Medium-quality	Genome-fragment	64.59	AAI-based (medium-confidence)	0.0	1.0
21168_	9780	No	NA	10	0	4	Low-quality	Genome-fragment	5.22	AAI-based (medium-confidence)	0.0	1.0	no viral genes detected
21168_	38639	No	NA	61	33	2	Medium-quality	Genome-fragment	78.71	AAI-based (high-confidence)	0.0	1.0
21168_	29641	No	NA	37	29	1	Medium-quality	Genome-fragment	64.59	AAI-based (medium-confidence)	0.0	1.0
21167_	29640	No	NA	38	30	1	Medium-quality	Genome-fragment	63.79	AAI-based (medium-confidence)	0.0	1.0
21167_	38640	No	NA	61	33	2	Medium-quality	Genome-fragment	78.72	AAI-based (high-confidence)	0.0	1.0
21114_	38639	No	NA	61	33	2	Medium-quality	Genome-fragment	78.71	AAI-based (high-confidence)	0.0	1.0
21114_	29619	No	NA	37	29	1	Medium-quality	Genome-fragment	63.67	AAI-based (medium-confidence)	0.0	1.0
21113_	29619	No	NA	37	29	1	Medium-quality	Genome-fragment	63.67	AAI-based (medium-confidence)	0	1.0
21113_	38639	No	NA	61	33	2	Medium-quality	Genome-fragment	78.71	AAI-based (high-confidence)	0.0	1.0
21107_	29643	No	NA	38	30	1	Medium-quality	Genome-fragment	64.12	AAI-based (medium-confidence)	0.0	1.0
21107_	38639	No	NA	61	33	2	Medium-quality	Genome-fragment	78.71	AAI-based (high-confidence)	0	1.0
14182_	103160	Yes	58595	111	43	14	High-quality	High-quality	100.0	AAI-based (high-confidence)	43.2	1.0	contig >1.5x longer than expected genome length
14182_	8335	No	NA	15	2	0	Low-quality	Genome-fragment	13.98	AAI-based (medium-confidence)	0.0	1.0
14182_	12235	No	NA	12	10	1	Low-quality	Genome-fragment	22.53	AAI-based (high-confidence)	0	1.0
4182_	50832	Yes	42116	76	26	7	High-quality	High-quality	100.0	AAI-based (high-confidence)	17.15	1.0
14182_	12235	No	NA	12	10	1	Low-quality	Genome-fragment	22.53	AAI-based (high-confidence)	0.0	1.0
4182_	15887	No	NA	21	15	1	Low-quality	Genome-fragment	33.05	AAI-based (medium-confidence)	0.0	1.0
1163_	124579	Yes	97481	168	47	13	High-quality	High-quality	100.0	AAI-based (high-confidence)	21.75	1.01	contig >1.5x longer than expected genome length
1163_	15802	No	NA	22	15	1	Low-quality	Genome-fragment	39.84	AAI-based (medium-confidence)	0.0	1.0
392_19_	43833	Yes	35619	55	31	4	High-quality	High-quality	98.41	AAI-based (high-confidence)	18.74	1.0
392_19_	49875	No	NA	68	37	2	High-quality	High-quality	100.0	AAI-based (high-confidence)	0.0	1.0
113_	17511	No	NA	23	17	1	Low-quality	Genome-fragment	37.3	AAI-based (medium-confidence)	0.0	1.0
83_	23290	No	NA	29	14	3	Low-quality	Genome-fragment	46.46	AAI-based (medium-confidence)	0.0	1.01
83_	23290	No	NA	29	14	3	Low-quality	Genome-fragment	46.46	AAI-based (medium-confidence)	0.0	1.01
83_	13658	No	NA	18	9	0	Low-quality	Genome-fragment	21.15	AAI-based (high-confidence)	0.0	1.0
83_	11119	Yes	5626	16	8	3	Low-quality	Genome-fragment	12.19	AAI-based (high-confidence)	49.4	1.0
83_	21349	Yes	17023	38	20	4	Low-quality	Genome-fragment	33.42	AAI-based (medium-confidence)	20.26	1.0
83_	15802	No	NA	22	15	1	Low-quality	Genome-fragment	39.84	AAI-based (medium-confidence)	0.0	1.0
83_	15802	No	NA	22	15	1	Low-quality	Genome-fragment	39.84	AAI-based (medium-confidence)	0.0	1.0
83_	6726	Yes	4294	9	6	3	Low-quality	Genome-fragment	10.48	AAI-based (high-confidence)	0.0	1.0
83_	6464	No	NA	11	3	1	Low-quality	Genome-fragment	10.05	AAI-based (high-confidence)	0.0	1.0
83_	8946	Yes	7783	15	4	2	Low-quality	Genome-fragment	24.29	AAI-based (high-confidence)	13.0	1.0
83_	12294	No	NA	19	6	0	Low-quality	Genome-fragment	18.89	AAI-based (high-confidence)	0.0	1.0
83_	8946	Yes	7783	15	4	2	Low-quality	Genome-fragment	24.29	AAI-based (high-confidence)	13.0	1.0
83_	12294	No	NA	19	6	0	Low-quality	Genome-fragment	18.89	AAI-based (high-confidence)
81_	27927	No	NA	35	27	1	Medium-quality	Genome-fragment	60.1	AAI-based (high-confidence)	0.0	1.0
81_	11252	No	NA	12	2	0	Low-quality	Genome-fragment	17.7	AAI-based (medium-confidence)	0.0	1.0
81_	38967	No	NA	63	33	1	High-quality	High-quality	95.95	AAI-based (high-confidence)	0.0	1.0
74_	29279	No	NA	37	12	2	Medium-quality	Genome-fragment	59.57	AAI-based (high-confidence)	0.0	1.0
74_	21050	No	NA	36	17	0	Low-quality	Genome-fragment	41.47	AAI-based (high-confidence)	0.0	1.0
74_	51996	Yes	46433	66	22	3	High-quality	High-quality	100.0	AAI-based (high-confidence)
74_	24797	No	NA	27	22	0	Medium-quality	Genome-fragment	50.01	AAI-based (medium-confidence)
74_	31296	No	NA	42	29	0	Medium-quality	Genome-fragment	86.66	AAI-based (high-confidence)	0.0	1.0
74_	31097	No	NA	41	28	0	Medium-quality	Genome-fragment	51.62	AAI-based (high-confidence)	0.0	1.0
74_	50732	No	NA	55	30	5	High-quality	High-quality	100.0	AAI-based (high-confidence)	0.0	1.0
70_	19147	Yes	8946	25	7	7	Low-quality	Genome-fragment	18.41	AAI-based (medium-confidence)	53.28	1.0
70_	6393	No	NA	11	5	1	Low-quality	Genome-fragment	17.96	AAI-based (medium-confidence)	0.0	1.0
70_	33981	No	NA	46	30	0	High-quality	High-quality	94.18	AAI-based (high-confidence)	0.0	1.0
70_	87558	No	NA	103	35	7	High-quality	High-quality	92.45	HMM-based (lower-bound)	0.0	1.0
70_	33242	No	NA	43	31	0	Medium-quality	Genome-fragment	87.22	AAI-based (medium-confidence)	0.0	1.01
70_	33980	Yes	29991	41	27	2	Medium-quality	Genome-fragment	61.19	AAI-based (high-confidence)	11.74	1.0
66_	15802	No	NA	22	15	1	Low-quality	Genome-fragment	39.85	AAI-based (medium-confidence)	0.0	1.0
66_	51339	Yes	36189	57	16	5	Low-quality	Genome-fragment	19.9	AAI-based (medium-confidence)	29.51	1.0
42_fragment_69	10418	No	NA	15	5	1	Low-quality	Genome-fragment	46.37	AAI-based (medium-confidence)	0.0	1.01
42_fragment_68	13121	Yes	10322	17	5	3	Low-quality	Genome-fragment	19.59	AAI-based (medium-confidence)	21.33	1.0
42_fragment_67	54146	Yes	40474	56	14	7	Medium-quality	Genome-fragment	53.53	HMM-based (lower-bound)	25.25	1.0	low-confidence Provirus
42_fragment_64	41516	Yes	37975	57	29	2	High-quality	High-quality	99.76	AAI-based (high-confidence)	8.53	1.0
42_fragment_63	25978	No	NA	36	24	0	Medium-quality	Genome-fragment	57.17	AAI-based (high-confidence)	0.0	1.0
42_fragment_55	86789	No	NA	130	71	1	High-quality	High-quality	100.0	AAI-based (high-confidence)	0.0
42_fragment_43	31314	No	NA	44	34	1	Medium-quality	Genome-fragment	63.74	AAI-based (high-confidence)	0.0	1.0
42_fragment_39	37451	No	NA	48	30	0	High-quality	High-quality	100.0	AAI-based (high-confidence)	0.0
42_fragment_14	15803	No	NA	21	15	1	Low-quality	Genome-fragment	39.85	AAI-based (medium-confidence)	0.0	1.0
39_	36474	No	NA	64	26	6	Medium-quality	Genome-fragment	77.01	HMM-based (lower-bound)	0.0	1.18
39_	26502	No	NA	24	8	0	Low-quality	Genome-fragment	41.2	AAI-based (high-confidence)	0.0	1.01
39_	22904	No	NA	32	21	0	Medium-quality	Genome-fragment	56.61	AAI-based (high-confidence)	0.0	1.0
39_	22620	Yes	11378	19	4	3	Low-quality	Genome-fragment	35.94	AAI-based (high-confidence)	49.7	1.04
39_	22620	Yes	11378	19	4	3	Low-quality	Genome-fragment	35.94	AAI-based (high-confidence)	49.7	1.04
39_	15803	No	NA	22	15	1	Low-quality	Genome-fragment	39.79	AAI-based (medium-confidence)	0.0	1.0
39_	10446	No	NA	18	8	0	Low-quality	Genome-fragment	17.95	AAI-based (high-confidence)	0.0	1.0
39_	11023	Yes	5460	16	8	3	Low-quality	Genome-fragment	11.83	AAI-based (high-confidence)	50.47	1.0
39_	5935	Yes	3842	10	2	1	Low-quality	Genome-fragment	4.98	HMM-based (lower-bound)	35.27	1.0
39_	45715	No	NA	73	45	0	High-quality	High-quality	100.0	AAI-based (high-confidence)	0.0	1.0
39_	6656	No	NA	12	4	0	Low-quality	Genome-fragment	20.12	AAI-based (high-confidence)	0.0	1.0
39_	12294	No	NA	19	6	0	Low-quality	Genome-fragment	18.89	AAI-based (high-confidence)	0.0	1.0
39_	32702	No	NA	42	31	0	Medium-quality	Genome-fragment	89.75	AAI-based (high-confidence)	0.0	1.0
29_	21062	No	NA	34	12	1	Medium-quality	Genome-fragment	53.23	HMM-based (lower-bound)		1.0
29_	61504	No	NA	71	18	5	High-quality	High-quality	100.0	AAI-based (high-confidence)	0.0	1.01	contig >1.5x longer than expected genome length
29_	42412	No	NA	60	31	0	Medium-quality	Genome-fragment	72.3	AAI-based (high-confidence)	0.0	1.0
29_	10028	No	NA	11	1	1	Low-quality	Genome-fragment	11.26	HMM-based (lower-bound)	0.0	1.0
29_	10028	No	NA	11	1	1	Low-quality	Genome-fragment	11.26	HMM-based (lower-bound)	0.0	1.0
29_	59603	Yes	47496	59	22	10	High-quality	High-quality	100.0	AAI-based (high-confidence)	20.31	1.01	contig >1.5x longer than expected genome length
28_	8946	Yes	7783	15	4	2	Low-quality	Genome-fragment	24.29	AAI-based (high-confidence)	13.0	1.0
28_	32696	No	NA	43	22	3	Medium-quality	Genome-fragment	62.59	AAI-based (medium-confidence)	0.0
28_	4859	No	NA	8	4	0	Low-quality	Genome-fragment	7.55	AAI-based (high-confidence)	0.0	1.0
28_	5210	No	NA	9	8	0	Low-quality	Genome-fragment	14.22	AAI-based (high-confidence)	0.0	1.0
28_	13174	No	NA	19	11	2	Low-quality	Genome-fragment	36.1	AAI-based (high-confidence)	0.0
28_	24559	No	NA	34	23	0	Medium-quality	Genome-fragment	59.98	AAI-based (high-confidence)	0.0	1.0
28_	6080	No	NA	8	4	0	Low-quality	Genome-fragment	19.2	AAI-based (high-confidence)
28_	7706	No	NA	17	9	0	Low-quality	Genome-fragment	10.63	HMM-based (lower-bound)	0.0	1.0
28_	28367	No	NA	40	26	0	Medium-quality	Genome-fragment	62.54	AAI-based (high-confidence)	0.0	1.0
28_	12546	No	NA	15	9	0	Low-quality	Genome-fragment	21.11	AAI-based (high-confidence)	0.0	1.0
28_	22952	Yes	16640	39	19	4	Low-quality	Genome-fragment	32.67	AAI-based (medium-confidence)
28_	15802	No	NA	22	15	1	Low-quality	Genome-fragment	39.84	AAI-based (medium-confidence)	0.0	1.0
28_	7682	No	NA	14	1	0	Low-quality	Genome-fragment	8.84	HMM-based (lower-bound)	0.0	1.0
28_	11056	No	NA	18	6	0	Low-quality	Genome-fragment	16.98	AAI-based (high-confidence)	0.0	1.0
22_fragment_19	50742	No	NA	68	41	1	High-quality	High-quality	91.43	AAI-based (high-confidence)	0.0	1.0
21_fragment_26	50548	No	NA	69	41	0	High-quality	High-quality	93.23	AAI-based (high-confidence)	0.0	1.0
21_fragment_23	17513	No	NA	23	17	1	Low-quality	Genome-fragment	37.3	AAI-based (medium-confidence)	0.0	1.0
21_fragment_6	10577	No	NA	13	2	1	High-quality	High-quality	100.0	AAI-based (high-confidence)
1_fragment_79	9067	No	NA	11	0	1	Not-determined	Genome-fragment	NA	NA	0.0	1.16	no viral genes detected
1_fragment_65	78908	No	NA	93	29	8	High-quality	High-quality	100.0	AAI-based (high-confidence)	0.0	1.0	contig >1.5x longer than expected genome length
1_fragment_51	20352	Yes	15577	30	13	5	Low-quality	Genome-fragment	49.2	AAI-based (high-confidence)	23.46	1.0
1_fragment_2	54513	Yes	53015	98	50	2	High-quality	High-quality	95.82	AAI-based (high-confidence)	2.75	1.01
FMG-H10_	29640	No	NA	36	29	1	Medium-quality	Genome-fragment	64.48	AAI-based (medium-confidence)	0.0	1.0
