# Supplementary material for: Diversity and Role of Prophages in Pseudomonas aeruginosa: Resistance Genes and Bacterial Interactions
Source: Genes (Basel). 2025 May 29;16(6):656. doi: 10.3390/genes16060656 (PMC12192079; doi:10.3390/genes16060656)
Supplement: Supplementary file 1 [file genes-16-00656-s001.zip › Supplementary Material S4.xlsx]

## Sheet: Planilha1
CLUSTER 1				CLUSTER 2				CLUSTER 4				CLUSTER 7				CLUSTER 10				CLUSTER 14				CLUSTER 19				CLUSTER 24				CLUSTER 30				CLUSTER 38				CLUSTER 47				CLUSTER 58				CLUSTER 70
CCBH27339	CCBH27339.fna all_bases_fragment_64	Bacteriophage sp.		PA4722	PA4722.fna all_bases_fragment_5	Pseudomonas phage phi297		HIAE_PA10	HIAE_PA10.fna all_bases_fragment_48	Pseudomonas phage vB_Pae-SS2019XII		CCBH27346	CCBH27346.fna all_bases_fragment_5	Pseudomonas phage MP38		AZPAE14925	AZPAE14925.fna all_bases_fragment_34	Bacteriophage sp.		PA4722	PA4722.fna all_bases_fragment_21	Caudoviricetes sp.		ICBBVIM-2	ICBBVIM-2.fna all_bases_fragment_67	Pseudomonas phage phiCTX		Pae127	PA_127.fasta all_bases_fragment_50	Pseudomonas phage YMC12/01/R24		CCBH28865	CCBH28865.fna all_bases_fragment_56	Pseudomonas phage phiCTX		CCBH18249	CCBH18249.fna all_bases_fragment_58	Caudoviricetes sp.		LIM1166	LIM1166.fna all_bases_fragment_60	Pseudomonas phage phi3		P600	P600.fna all_bases_fragment_51	Pseudomonas phage H71		Pae28	28.gff all_bases_fragment_45
LIM1256	LIM1256.fna all_bases_fragment_63	Bacteriophage sp.		LIM1256	LIM1256.fna all_bases_fragment_61	Pseudomonas phage phi297		PA404	PA404.fna all_bases_fragment_2	Pseudomonas phage Ps60		CCBH27678	CCBH27678.fna all_bases_fragment_66	Pseudomonas phage MP38		F2-1206	F2-1206.fna all_bases_fragment_44	Bacteriophage sp.		P600	P600.fna all_bases_fragment_11	Caudoviricetes sp.		CCBH27919	CCBH27919.fna all_bases_fragment_63	Pseudomonas phage phiCTX		HIAE_PA13	HIAE_PA13.fna all_bases_fragment_26	Pseudomonas phage YMC12/01/R24		Pae70	70.gff all_bases_fragment_43	Pseudomonas phage Dobby		AZPAE14821	AZPAE14821.fna all_bases_fragment_60	Caudoviricetes sp.		LIM4308	LIM4308.fna all_bases_fragment_7	Pseudomonas phage phi3		CCBH18249	CCBH18249.fna all_bases_fragment_54	Pseudomonas phage H71		Pae39	39.gff all_bases_fragment_39
LIM1166	LIM1166.fna all_bases_fragment_55	Bacteriophage sp.		LIM1547	LIM1547.fna all_bases_fragment_16	Pseudomonas phage phi297		JX05	JX05.fna all_bases_fragment_20	Pseudomonas phage Ps60		CCBH28850	CCBH28850.fna all_bases_fragment_39	Pseudomonas phage MP38		AZPAE14852	AZPAE14852.fna all_bases_fragment_41	Bacteriophage sp.		PA11803	PA11803.fna all_bases_fragment_18	Caudoviricetes sp.		CCBH28311	CCBH28311.fna all_bases_fragment_3	Pseudomonas phage phiCTX		Pae83	83.gff all_bases_fragment_53	Pseudomonas phage YMC12/01/R24		HIAE_PA15	HIAE_PA15.fna all_bases_fragment_41	Pseudomonas phage vB_Pae_BR319a		AZPAE14923	AZPAE14923.fna all_bases_fragment_21	Caudoviricetes sp.		LIM1209	LIM1209.fna all_bases_fragment_48	Pseudomonas phage phi3
PA1088	PA1088.fna all_bases_fragment_6	Bacteriophage sp.		AZPAE14923	AZPAE14923.fna all_bases_fragment_47	Pseudomonas phage phi297		CCBH28242	CCBH28242.fna all_bases_fragment_22	Pseudomonas phage UMP151		HIAE_PA05	HIAE_PA05.fna all_bases_fragment_19	Pseudomonas phage MP38		CCBH27615	CCBH27615.fna all_bases_fragment_51	Bacteriophage sp.		PA1088	PA1088.fna all_bases_fragment_16	Caudoviricetes sp.		CCBH27625	CCBH27625.fna all_bases_fragment_15	Pseudomonas phage phiCTX		CCBH27346	CCBH27346.fna all_bases_fragment_36	Pseudomonas phage YMC12/01/R24														CLUSTER 59				CLUSTER 71
LIM4447	LIM4447.fna all_bases_fragment_5	Bacteriophage sp.		PA11803	PA11803.fna all_bases_fragment_60	Pseudomonas phage phi297		Pae12	1_fragment_67	Pseudomonas phage UMP151		AZPAE14853	AZPAE14853.fna all_bases_fragment_58	Pseudomonas phage JBD24		Pae29	29.gff all_bases_fragment_37	Bacteriophage sp.		PA12117	PA12117.fna all_bases_fragment_17	Caudoviricetes sp.		CCBH29402	CCBH29402.fna all_bases_fragment_16	Pseudomonas phage phiCTX						CLUSTER 31				CLUSTER 39				CLUSTER 48				CCBH26703	CCBH26703.fna all_bases_fragment_16	Pseudomonas phage PP9W		Pae28	28.gff all_bases_fragment_47
LIM1595	LIM1595.fna all_bases_fragment_8	Bacteriophage sp.		LIM1209	LIM1209.fna all_bases_fragment_41	Pseudomonas phage phi297		CCBH5698	CCBH5698.fna all_bases_fragment_68	Pseudomonas phage UMP151		PA11803	PA11803.fna all_bases_fragment_30	Pseudomonas phage vB_PaeS_PAO1_HW12		CCBH26694	CCBH26694.fna all_bases_fragment_15	Bacteriophage sp.		AZPAE14821	AZPAE14821.fna all_bases_fragment_19	Caudoviricetes sp.						CLUSTER 25				AZPAE14936	AZPAE14936.fna all_bases_fragment_16	Pseudomonas phage phiCTX		LIM4519	LIM4519.fna all_bases_fragment_29	Pseudomonas phage phi3		MIMA_PA2_1	MIMA_PA2_1.fna all_bases_fragment_40	NO SIGNIFICANT SIMILARITY		LIM4447	LIM4447.fna all_bases_fragment_22	Pseudomonas phage PMG1		BH6	BH6.fna all_bases_fragment_19
CCBH27337	CCBH27337.fna all_bases_fragment_59	Bacteriophage sp.		LIM1410	LIM1410.fna all_bases_fragment_52	Pseudomonas phage phi297		AZPAE14926	AZPAE14926.fna all_bases_fragment_40	Pseudomonas phage UMP151		BH9	BH9.fna all_bases_fragment_13	Pseudomonas phage vB_Pae_BR58b		Pae39	39.gff all_bases_fragment_44	Bacteriophage sp.						CLUSTER 20				AZPAE14924	AZPAE14924.fna all_bases_fragment_31	Pseudomonas phage vB_Pae_BR204a		CCBH28717	CCBH28717.fna all_bases_fragment_9	Pseudomonas phage phiCTX		LIM4308	LIM4308.fna all_bases_fragment_59	Pseudomonas phage phi3		21168	21168.fna all_bases_fragment_52	NO SIGNIFICANT SIMILARITY
PA12117	PA12117.fna all_bases_fragment_6	Bacteriophage sp.		PA8281	PA8281.fna all_bases_fragment_58	Pseudomonas phage phi297		CCBH17348	CCBH17348.fna all_bases_fragment_36	Pseudomonas phage vB_Pae-SS2019XII		BH9	BH9.fna all_bases_fragment_69	Pseudomonas phage vB_Pae_BR313b						CLUSTER 15				Newton	Newton.fna all_bases_fragment_64	Pseudomonas phage JD18		PA834	PA834.fna all_bases_fragment_11	Pseudomonas phage vB_Pae_CF79a		HIAE_PA10	HIAE_PA10.fna all_bases_fragment_21	Pseudomonas phage Dobby		AZPAE14853	AZPAE14853.fna all_bases_fragment_34	Pseudomonas phage phi3						CLUSTER 60				CLUSTER 72
Newton	Newton.fna all_bases_fragment_45	Bacteriophage sp.		AZPAE14822	AZPAE14822.fna all_bases_fragment_46	Pseudomonas phage phi297		LIM1030	LIM1030.fna all_bases_fragment_80	Pseudomonas phage H72						CLUSTER 11				CCBH5939	CCBH5939.fna all_bases_fragment_62	Pseudomonas phage phiCTX		PA8281	PA8281.fna all_bases_fragment_50	Pseudomonas phage B3		CCBH28311	CCBH28311.fna all_bases_fragment_22	Pseudomonas phage vB_Pae_CF54a										CLUSTER 49				CCBH26703	CCBH26703.fna all_bases_fragment_49	Pseudomonas phage JBD68		Pae28	28.gff all_bases_fragment_24
Pae105	PA_105.gff all_bases_fragment_51	Bacteriophage sp.		PA12117	PA12117.fna all_bases_fragment_56	Pseudomonas phage phi297		PA12117	PA12117.fna all_bases_fragment_53	Pseudomonas phage B3		CLUSTER 8				CCBH26731	CCBH26731.fna all_bases_fragment_35	Bacteriophage sp.		Pae116	PA_116.gff all_bases_fragment_32	Pseudomonas phage H72		CCBH28529	CCBH28529.fna all_bases_fragment_39	Pseudomonas phage UMP151		CCBH28865	CCBH28865.fna all_bases_fragment_38	Pseudomonas phage vB_Pae_CF54a		CLUSTER 32				CLUSTER 40				Pae74	74.gff all_bases_fragment_41	Caudoviricetes sp.		HIAE_PA02	HIAE_PA02.fna all_bases_fragment_11	Caudoviricetes sp.		Pae83	83.gff all_bases_fragment_30
LIM4519	LIM4519.fna all_bases_fragment_59	Bacteriophage sp.		CCBH28189	CCBH28189.fna all_bases_fragment_41	Pseudomonas phage phi297						CCBH26731	CCBH26731.fna all_bases_fragment_24	Pseudomonas phage phiCTX		CCBH28311	CCBH28311.fna all_bases_fragment_44	Bacteriophage sp.		CCBH27629	CCBH27629.fna all_bases_fragment_27	Pseudomonas phage vB_Pae_BR319a		Pae116	PA_116.gff all_bases_fragment_32	Pseudomonas phage H72						HIAE_PA08	HIAE_PA08.fna all_bases_fragment_53	Pseudomonas phage UMP151		PA11803	PA11803.fna all_bases_fragment_29	Pseudomonas phage H71		Newton	Newton.fna all_bases_fragment_65	Caudoviricetes sp.
AZPAE14822	AZPAE14822.fna all_bases_fragment_34	Bacteriophage sp.		PA1088	PA1088.fna all_bases_fragment_56	Pseudomonas phage phi297		CLUSTER 5				AZPAE14852	AZPAE14852.fna all_bases_fragment_59	Pseudomonas phage phiCTX		CCBH29402	CCBH29402.fna all_bases_fragment_28	Bacteriophage sp.		Pae39	39.gff all_bases_fragment_1	Pseudomonas phage Dobby						CLUSTER 26				HIAE_PA02	HIAE_PA02.fna all_bases_fragment_47	Pseudomonas phage vB_Pae-SS2019XII		AZPAE14923	AZPAE14923.fna all_bases_fragment_9	Pseudomonas phage H71						CLUSTER 61				CLUSTER 73
AZPAE14923	AZPAE14923.fna all_bases_fragment_19	Bacteriophage sp.		LIM4519	LIM4519.fna all_bases_fragment_56	Pseudomonas phage phi297		CCBH27321	CCBH27321.fna all_bases_fragment_47	Pseudomonas phage H71		D2-463	D2-463.fna all_bases_fragment_53	Pseudomonas phage phiCTX		CCBH28558	CCBH28558.fna all_bases_fragment_49	Bacteriophage sp.		392_19	392_19.fna all_bases_fragment_35	Pseudomonas phage Dobby		CLUSTER 21				CCBH28529	CCBH28529.fna all_bases_fragment_43	Caudoviricetes sp.		CCBH27928	CCBH27928.fna all_bases_fragment_92	Pseudomonas phage Ps60		PA8281	PA8281.fna all_bases_fragment_27	Pseudomonas phage H71		CLUSTER 50				CCBH27321	CCBH27321.fna all_bases_fragment_12	Pseudomonas phage MP38		Pae83	83.gff all_bases_fragment_27
Pae116	PA_116.gff all_bases_fragment_55	Bacteriophage sp.		LIM1595	LIM1595.fna all_bases_fragment_5	Pseudomonas phage phi297		CCBH28189	CCBH28189.fna all_bases_fragment_13	Pseudomonas phage UMP151		PA404	PA404.fna all_bases_fragment_12	Pseudomonas phage phiCTX		CCBH28143	CCBH28143.fna all_bases_fragment_20	Bacteriophage sp.						HIAE_PA05	HIAE_PA05.fna all_bases_fragment_25	Bacteriophage sp.		CCBH28525	CCBH28525.fna all_bases_fragment_46	Caudoviricetes sp.										Pae81	81.gff all_bases_fragment_14	Pseudomonas phage phi2		H2-9me	H2-9me.fna all_bases_fragment_55	Pseudomonas phage DMS3		Pae39	39.gff all_bases_fragment_16
UFMG-H6	UFMG-H6.fna all_bases_fragment_4	Bacteriophage sp.		AZPAE14821	AZPAE14821.fna all_bases_fragment_5	Pseudomonas phage phi297		CCBH28525	CCBH28525.fna all_bases_fragment_13	Pseudomonas phage UMP151		Pae74	74.gff all_bases_fragment_34	Pseudomonas phage Dobby		ICBBVIM-2	ICBBVIM-2.fna all_bases_fragment_49	Bacteriophage sp.		CLUSTER 16				Pae22	22_fragment_56	Bacteriophage sp.		AZPAE14819	AZPAE14819.fna all_bases_fragment_15	Caudoviricetes sp.		CLUSTER 33				CLUSTER 41				CCBH27321	CCBH27321.fna all_bases_fragment_58	Pseudomonas phage zjk6
IHMA_1709299	IHMA_1709299.fna all_bases_fragment_30	Bacteriophage sp.		JX05	JX05.fna all_bases_fragment_64	Pseudomonas phage phi297		CCBH26428	CCBH26428.fna all_bases_fragment_53	Pseudomonas phage UMP151		CCBH27346	CCBH27346.fna all_bases_fragment_18	Pseudomonas phage Dobby						21169	21169.fna all_bases_fragment_2	Bacteriophage sp.		Pae21	21_fragment_23	Bacteriophage sp.		AZPAE14822	AZPAE14822.fna all_bases_fragment_8	Caudoviricetes sp.		Newton	Newton.fna all_bases_fragment_10	Pseudomonas phage phi3		CCBH27678	CCBH27678.fna all_bases_fragment_54	Pseudomonas phage JBD67						CLUSTER 62				CLUSTER 74
UFMG-H10	UFMG-H10.fna all_bases_fragment_4	Bacteriophage sp.		AZPAE14853	AZPAE14853.fna all_bases_fragment_14	Pseudomonas phage phi297		PA11803	PA11803.fna all_bases_fragment_54	Pseudomonas phage B3		CCBH17348	CCBH17348.fna all_bases_fragment_44	Caudoviricetes sp.		CLUSTER 12				CCBH29235	CCBH29235.fna all_bases_fragment_73	Bacteriophage sp.		HIAE_PA12	HIAE_PA12.fna all_bases_fragment_53	Bacteriophage sp.						H2-9me	H2-9me.fna all_bases_fragment_80	Pseudomonas phage phi3		CCBH27321	CCBH27321.fna all_bases_fragment_39	Pseudomonas phage JBD67		CLUSTER 51				CCBH27321	CCBH27321.fna all_bases_fragment_59	Pseudomonas phage AUS531phi		Pae39	39.gff all_bases_fragment_25
P600	P600.fna all_bases_fragment_9	Bacteriophage sp.		CCBH5698	CCBH5698.fna all_bases_fragment_5	Pseudomonas phage phi297		AZPAE14923	AZPAE14923.fna all_bases_fragment_14	Pseudomonas phage B3						PA36721	PA36721.fna all_bases_fragment_15	Pseudomonas phage JBD26		21168	21168.fna all_bases_fragment_2	Bacteriophage sp.						CLUSTER 27				Newton	Newton.fna all_bases_fragment_44	Pseudomonas phage phi3		CCBH27346	CCBH27346.fna all_bases_fragment_61	Pseudomonas phage JBD67		Pae83	83.gff all_bases_fragment_48	Pseudomonas phage phi3		CCBH27346	CCBH27346.fna all_bases_fragment_66	Caudoviricetes sp.		CCBH26699	CCBH26699.fna all_bases_fragment_67
BH6	BH6.fna all_bases_fragment_58	Bacteriophage sp.		LIM4285	LIM4285.fna all_bases_fragment_50	Pseudomonas phage phi297		Pae105	PA_105.gff all_bases_fragment_41	Pseudomonas phage UMP151		CLUSTER 9				LIM4447	LIM4447.fna all_bases_fragment_43	Pseudomonas phage JBD24		21167	21167.fna all_bases_fragment_46	Bacteriophage sp.		CLUSTER 22				LIM1166	LIM1166.fna all_bases_fragment_59	Caudoviricetes sp.										LIM1410	LIM1410.fna all_bases_fragment_50	Pseudomonas phage phi3
PA8281	PA8281.fna all_bases_fragment_6	Bacteriophage sp.						Pae104	PA_104.gff all_bases_fragment_46	Pseudomonas phage UMP151		HIAE_PA10	HIAE_PA10.fna all_bases_fragment_5	Bacteriophage sp.		HIAE_PA02	HIAE_PA02.fna all_bases_fragment_35	Pseudomonas phage AIIMS-Pa-B1		AZPAE15065	AZPAE15065.fna all_bases_fragment_5	Bacteriophage sp.		JM03	JM03.fna all_bases_fragment_3	Pseudomonas phage phi3		AZPAE14853	AZPAE14853.fna all_bases_fragment_7	Caudoviricetes sp.		CLUSTER 34				CLUSTER 42								CLUSTER 63				CLUSTER 75
21107	21107.fna all_bases_fragment_48	Bacteriophage sp.		CLUSTER 3				CCBH18249	CCBH18249.fna all_bases_fragment_50	Pseudomonas phage B3		AZPAE15062	AZPAE15062.fna all_bases_fragment_3	Bacteriophage sp.		CCBH28717	CCBH28717.fna all_bases_fragment_45	Pseudomonas phage vB_PaeS_PAO1_HW12						CCBH26699	CCBH26699.fna all_bases_fragment_56	Pseudomonas phage phi3		CCBH17348	CCBH17348.fna all_bases_fragment_44	Caudoviricetes sp.		HIAE_PA07	HIAE_PA07.fna all_bases_fragment_24	Bacteriophage sp.		LIM1547	LIM1547.fna all_bases_fragment_38	Caudoviricetes sp.		CLUSTER 52				CCBH28612	CCBH28612.fna all_bases_fragment_28	Siphoviridae sp. ctnLs3		LIM1256	LIM1256.fna all_bases_fragment_40
UFMG-H7	UFMG-H7.fna all_bases_fragment_5	Bacteriophage sp.		CCBH27678	CCBH27678.fna all_bases_fragment_64	Bacteriophage sp.						CCBH27321	CCBH27321.fna all_bases_fragment_14	Bacteriophage sp.		AZPAE15063	AZPAE15063.fna all_bases_fragment_55	Pseudomonas phage DMS3		CLUSTER 17				H2-9me	H2-9me.fna all_bases_fragment_24	Pseudomonas phage phi3		AZPAE14923	AZPAE14923.fna all_bases_fragment_30	Caudoviricetes sp.		HIAE_PA08	HIAE_PA08.fna all_bases_fragment_7	Bacteriophage sp.		CCBH27337	CCBH27337.fna all_bases_fragment_33	Caudoviricetes sp.		HIAE_PA07	HIAE_PA07.fna all_bases_fragment_17	Caudoviricetes sp.		CCBH28612	CCBH28612.fna all_bases_fragment_80	Pseudomonas phage MD8		AZPAE14819	AZPAE14819.fna all_bases_fragment_36
JM03	JM03.fna all_bases_fragment_77	Bacteriophage sp.		CCBH27346	CCBH27346.fna all_bases_fragment_3	Bacteriophage sp.		CLUSTER 6				Pae83	83.gff all_bases_fragment_49	Bacteriophage sp.		HIAE_PA08	HIAE_PA08.fna all_bases_fragment_5	Pseudomonas phage F_HA0480sp/Pa1651		AZPAE14924	AZPAE14924.fna all_bases_fragment_43	Bacteriophage sp.		Pae12	1_fragment_51	Pseudomonas phage phi3						HIAE_PA06	HIAE_PA06.fna all_bases_fragment_52	Bacteriophage sp.		LIM1256	LIM1256.fna all_bases_fragment_39	Caudoviricetes sp.		AZPAE14819	AZPAE14819.fna all_bases_fragment_54	Caudoviricetes sp.
UFMG-H9	UFMG-H9.fna all_bases_fragment_4	Bacteriophage sp.		Pae28	28.gff all_bases_fragment_41	Bacteriophage sp.		AZPAE14819	AZPAE14819.fna all_bases_fragment_4	Pseudomonas phage vB_Pae_CF74b		Pae108	PA_108.gff all_bases_fragment_62	Bacteriophage sp.						CCBH27928	CCBH27928.fna all_bases_fragment_61	Bacteriophage sp.						CLUSTER 28																CLUSTER 64				CLUSTER 76
PA11803	PA11803.fna all_bases_fragment_6	Bacteriophage sp.		CCBH28850	CCBH28850.fna all_bases_fragment_24	Bacteriophage sp.		P600	P600.fna all_bases_fragment_1	Pseudomonas phage phi297		Pae114	PA_114.gff all_bases_fragment_45	Bacteriophage sp.		CLUSTER 13				Pae110	PA_110.gff all_bases_fragment_43	Bacteriophage sp.		CLUSTER 23				Pae104	PA_104.gff all_bases_fragment_57	Bacteriophage sp.		CLUSTER 35				CLUSTER 43				CLUSTER 53				HIAE_PA13	HIAE_PA13.fna all_bases_fragment_4	Pseudomonas phage MD8		AZPAE14936	AZPAE14936.fna all_bases_fragment_35
CCBH5939	CCBH5939.fna all_bases_fragment_48	Bacteriophage sp.		CCBH26699	CCBH26699.fna all_bases_fragment_2	Bacteriophage sp.		CCBH27339	CCBH27339.fna all_bases_fragment_12	Pseudomonas phage phi297		CCBH27629	CCBH27629.fna all_bases_fragment_55	Bacteriophage sp.		LIM1547	LIM1547.fna all_bases_fragment_19	Bacteriophage sp.		AZPAE15063	AZPAE15063.fna all_bases_fragment_23	Bacteriophage sp.		CCBH27346	CCBH27346.fna all_bases_fragment_11	Pseudomonas phage F116		CCBH29264	CCBH29264.fna all_bases_fragment_56	Bacteriophage sp.		HIAE_PA09	HIAE_PA09.fna all_bases_fragment_30	Pseudomonas phage Fc02		CCBH29402	CCBH29402.fna all_bases_fragment_27	Pseudomonas phage vB_Pae_CF54a		AZPAE14820	AZPAE14820.fna all_bases_fragment_38	Pseudomonas phage AUS531phi		CCBH28850	CCBH28850.fna all_bases_fragment_52	Pseudomonas phage zjk6		AZPAE14820	AZPAE14820.fna all_bases_fragment_19
CCBH28612	CCBH28612.fna all_bases_fragment_2	Bacteriophage sp.		1163	1163.fna all_bases_fragment_15	Bacteriophage sp.		CCBH5939	CCBH5939.fna all_bases_fragment_63	Pseudomonas phage phi297		AZPAE14820	AZPAE14820.fna all_bases_fragment_54	Bacteriophage sp.		LIM1136	LIM1136.fna all_bases_fragment_44	Bacteriophage sp.		CCBH27919	CCBH27919.fna all_bases_fragment_68	Bacteriophage sp.		CCBH27678	CCBH27678.fna all_bases_fragment_20	Pseudomonas phage F116		CCBH26703	CCBH26703.fna all_bases_fragment_65	Bacteriophage sp.		IHMA_1709299	IHMA_1709299.fna all_bases_fragment_43	Pseudomonas phage Fc02		CCBH28143	CCBH28143.fna all_bases_fragment_23	Pseudomonas phage vB_Pae_CF54a		HIAE_PA02	HIAE_PA02.fna all_bases_fragment_32	Pseudomonas phage AUS531phi
LIM1209	LIM1209.fna all_bases_fragment_50	Bacteriophage sp.		CCBH27345	CCBH27345.fna all_bases_fragment_55	Bacteriophage sp.		CCBH28529	CCBH28529.fna all_bases_fragment_2	Pseudomonas phage phi297						AZPAE14821	AZPAE14821.fna all_bases_fragment_14	Bacteriophage sp.						Pae39	39.gff all_bases_fragment_29	Pseudomonas phage Epa33		HIAE_PA13	HIAE_PA13.fna all_bases_fragment_72	Bacteriophage sp.		HIAE_PA10	HIAE_PA10.fna all_bases_fragment_1	Pseudomonas phage Fc22		CCBH28242	CCBH28242.fna all_bases_fragment_40	Pseudomonas phage vB_Pae_CF54a						CLUSTER 65				CLUSTER 77
CCBH28242	CCBH28242.fna all_bases_fragment_4	Bacteriophage sp.		PA404	PA404.fna all_bases_fragment_52	Bacteriophage sp.		LIM1166	LIM1166.fna all_bases_fragment_3	Pseudomonas phage phi297						JX05	JX05.fna all_bases_fragment_18	Bacteriophage sp.		CLUSTER 18				Pae83	83.gff all_bases_fragment_35	Pseudomonas phage Epa33														CLUSTER 54				F2-1206	F2-1206.fna all_bases_fragment_23	Rhizobium phage RHph_TM27B		AZPAE14821	AZPAE14821.fna all_bases_fragment_41
CCBH27625	CCBH27625.fna all_bases_fragment_14	Bacteriophage sp.		H2-9me	H2-9me.fna all_bases_fragment_2	Bacteriophage sp.		CCBH27337	CCBH27337.fna all_bases_fragment_21	Pseudomonas phage phi297						AZPAE14819	AZPAE14819.fna all_bases_fragment_27	Bacteriophage sp.		CCBH27625	CCBH27625.fna all_bases_fragment_66	Pseudomonas phage vB_Pae_CF54a						CLUSTER 29				CLUSTER 36				CLUSTER 44				AZPAE14852	AZPAE14852.fna all_bases_fragment_22	Pseudomonas phage PAN70		CCBH5939	CCBH5939.fna all_bases_fragment_45	NO SIGNIFICANT SIMILARITY		AZPAE14853	AZPAE14853.fna all_bases_fragment_40
BH9	BH9.fna all_bases_fragment_6	Bacteriophage sp.		Pae66	66.gff all_bases_fragment_21	Bacteriophage sp.		CCBH18249	CCBH18249.fna all_bases_fragment_2	Pseudomonas phage phi297						CCBH18249	CCBH18249.fna all_bases_fragment_38	Bacteriophage sp.		CCBH28558	CCBH28558.fna all_bases_fragment_33	Pseudomonas phage vB_Pae_CF54a						LIM1256	LIM1256.fna all_bases_fragment_30	NO SIGNIFICANT SIMILARITY		Pae104	PA_104.gff all_bases_fragment_7	Pseudomonas phage vB_Pae_BR141a		CCBH28143	CCBH28143.fna all_bases_fragment_58	Pseudomonas phage vB_PaeP_FBPa19		AZPAE15064	AZPAE15064.fna all_bases_fragment_22	Pseudomonas phage vB_Pae_CF79a
HIAE_PA02	HIAE_PA02.fna all_bases_fragment_48	Bacteriophage sp.		HIAE_PA01	HIAE_PA01.fna all_bases_fragment_57	Bacteriophage sp.		CCBH18249	CCBH18249.fna all_bases_fragment_1	Pseudomonas phage phi3										CCBH28717	CCBH28717.fna all_bases_fragment_23	Pseudomonas phage vB_Pae_CF54a						CCBH27339	CCBH27339.fna all_bases_fragment_6	NO SIGNIFICANT SIMILARITY		Pae105	PA_105.gff all_bases_fragment_8	Pseudomonas phage vB_Pae_BR141a		CCBH29402	CCBH29402.fna all_bases_fragment_20	Pseudomonas phage vB_PaeP_FBPa19						CLUSTER 66				CLUSTER 78
Pae81	81.gff all_bases_fragment_52	Bacteriophage sp.		Pae115	PA_115.gff all_bases_fragment_46	Bacteriophage sp.		LIM1136	LIM1136.fna all_bases_fragment_37	Pseudomonas phage phi297										CCBH26731	CCBH26731.fna all_bases_fragment_18	Pseudomonas phage vB_Pae_CF54a						PA4722	PA4722.fna all_bases_fragment_43	NO SIGNIFICANT SIMILARITY		Pae12	1_fragment_2	Pseudomonas phage D3		CCBH28242	CCBH28242.fna all_bases_fragment_43	Pseudomonas phage vB_PaeP_FBPa19		CLUSTER 55				HIAE_PA12	HIAE_PA12.fna all_bases_fragment_7	Caudoviricetes sp.		CCBH27678	CCBH27678.fna all_bases_fragment_9
ICBDVIM-2	ICBDVIM-2.fna all_bases_fragment_35	Bacteriophage sp.		LIM4320	LIM4320.fna all_bases_fragment_22	Bacteriophage sp.														CCBH27629	CCBH27629.fna all_bases_fragment_14	Pseudomonas phage vB_Pae_CF54a						D2-463	D2-463.fna all_bases_fragment_57	Rhizobium phage RHph_TM27B										ICBDVIM-2	ICBDVIM-2.fna all_bases_fragment_38	Pseudomonas phage Epa33		Pae108	PA_108.gff all_bases_fragment_3	Caudoviricetes sp.		AZPAE14852	AZPAE14852.fna all_bases_fragment_26
CCBH17348	CCBH17348.fna all_bases_fragment_47	Bacteriophage sp.		LIM4293	LIM4293.fna all_bases_fragment_3	Bacteriophage sp.																										CLUSTER 37				CLUSTER 45				AZPAE14926	AZPAE14926.fna all_bases_fragment_39	Pseudomonas phage Epa33
21113	21113.fna all_bases_fragment_49	Bacteriophage sp.		Pae42	42_fragment_14	Bacteriophage sp.																										HIAE_PA11	HIAE_PA11.fna all_bases_fragment_20	Bacteriophage sp.		CCBH28189	CCBH28189.fna all_bases_fragment_21	Pseudomonas phage BUCT566						CLUSTER 67				CLUSTER 79
21114	21114.fna all_bases_fragment_2	Bacteriophage sp.		AZPAE15064	AZPAE15064.fna all_bases_fragment_17	Bacteriophage sp.																										Pae74	74.gff all_bases_fragment_24	Bacteriophage sp.		CCBH28525	CCBH28525.fna all_bases_fragment_27	Pseudomonas phage BUCT566		CLUSTER 56				IHMA_1709299	IHMA_1709299.fna all_bases_fragment_20	Pseudomonas phage PP9W		AZPAE14926	AZPAE14926.fna all_bases_fragment_13
				AZPAE14936	AZPAE14936.fna all_bases_fragment_44	Bacteriophage sp.																										Pae127	PA_127.fasta all_bases_fragment_47	Bacteriophage sp.		CCBH28529	CCBH28529.fna all_bases_fragment_18	Pseudomonas phage BUCT566		AZPAE14927	AZPAE14927.fna all_bases_fragment_3	Pseudomonas phage AUS531phi		HIAE_PA13	HIAE_PA13.fna all_bases_fragment_57	Pseudomonas phage PP9W		PA36721	PA36721.fna all_bases_fragment_18
				HIAE_PA15	HIAE_PA15.fna all_bases_fragment_50	Bacteriophage sp.																																		Pae93	PA_93.gff all_bases_fragment_49	Pseudomonas phage AUS531phi
				Pae107	PA_107.gff all_bases_fragment_27	Bacteriophage sp.																														CLUSTER 46								CLUSTER 68				CLUSTER 80
																																				CCBH28529	CCBH28529.fna all_bases_fragment_31	Bacteriophage sp.		CLUSTER 57				14182	14182.fna all_bases_fragment_7	Bacteriophage sp.		Pae127	PA_127.fasta all_bases_fragment_33
																																				CCBH28189	CCBH28189.fna all_bases_fragment_40	Bacteriophage sp.		BH9	BH9.fna all_bases_fragment_12	Caudoviricetes sp.		Pae90	PA_90.gff all_bases_fragment_50	Bacteriophage sp.		CCBH18249	CCBH18249.fna all_bases_fragment_1
																																				CCBH28525	CCBH28525.fna all_bases_fragment_33	Bacteriophage sp.		Pae115	PA_115.gff all_bases_fragment_5	Pseudomonas phage F10
																																												CLUSTER 69				CLUSTER 81
																																												21107	21107.fna all_bases_fragment_41	Caudoviricetes sp.		CCBH18249	CCBH18249.fna all_bases_fragment_16
																																												21114	21114.fna all_bases_fragment_38	Caudoviricetes sp.		LIM1209	LIM1209.fna all_bases_fragment_53
[truncated: 5 more columns]

## Sheet: cluster 
CLUSTER 1
CCBH27339	CCBH27339.fna all_bases_fragment_64	Bacteriophage sp.			Legend: General clustering of the 841 prophages studied here.
LIM1256	LIM1256.fna all_bases_fragment_63	Bacteriophage sp.
LIM1166	LIM1166.fna all_bases_fragment_55	Bacteriophage sp.
PA1088	PA1088.fna all_bases_fragment_6	Bacteriophage sp.
LIM4447	LIM4447.fna all_bases_fragment_5	Bacteriophage sp.
LIM1595	LIM1595.fna all_bases_fragment_8	Bacteriophage sp.
CCBH27337	CCBH27337.fna all_bases_fragment_59	Bacteriophage sp.
PA12117	PA12117.fna all_bases_fragment_6	Bacteriophage sp.
Newton	Newton.fna all_bases_fragment_45	Bacteriophage sp.
Pae105	PA_105.gff all_bases_fragment_51	Bacteriophage sp.
LIM4519	LIM4519.fna all_bases_fragment_59	Bacteriophage sp.
AZPAE14822	AZPAE14822.fna all_bases_fragment_34	Bacteriophage sp.
AZPAE14923	AZPAE14923.fna all_bases_fragment_19	Bacteriophage sp.
Pae116	PA_116.gff all_bases_fragment_55	Bacteriophage sp.
UFMG-H6	UFMG-H6.fna all_bases_fragment_4	Bacteriophage sp.
IHMA_1709299	IHMA_1709299.fna all_bases_fragment_30	Bacteriophage sp.
UFMG-H10	UFMG-H10.fna all_bases_fragment_4	Bacteriophage sp.
P600	P600.fna all_bases_fragment_9	Bacteriophage sp.
BH6	BH6.fna all_bases_fragment_58	Bacteriophage sp.
PA8281	PA8281.fna all_bases_fragment_6	Bacteriophage sp.
21107	21107.fna all_bases_fragment_48	Bacteriophage sp.
UFMG-H7	UFMG-H7.fna all_bases_fragment_5	Bacteriophage sp.
JM03	JM03.fna all_bases_fragment_77	Bacteriophage sp.
UFMG-H9	UFMG-H9.fna all_bases_fragment_4	Bacteriophage sp.
PA11803	PA11803.fna all_bases_fragment_6	Bacteriophage sp.
CCBH5939	CCBH5939.fna all_bases_fragment_48	Bacteriophage sp.
CCBH28612	CCBH28612.fna all_bases_fragment_2	Bacteriophage sp.
LIM1209	LIM1209.fna all_bases_fragment_50	Bacteriophage sp.
CCBH28242	CCBH28242.fna all_bases_fragment_4	Bacteriophage sp.
CCBH27625	CCBH27625.fna all_bases_fragment_14	Bacteriophage sp.
BH9	BH9.fna all_bases_fragment_6	Bacteriophage sp.
HIAE_PA02	HIAE_PA02.fna all_bases_fragment_48	Bacteriophage sp.
Pae81	81.gff all_bases_fragment_52	Bacteriophage sp.
ICBDVIM-2	ICBDVIM-2.fna all_bases_fragment_35	Bacteriophage sp.
CCBH17348	CCBH17348.fna all_bases_fragment_47	Bacteriophage sp.
21113	21113.fna all_bases_fragment_49	Bacteriophage sp.
21114	21114.fna all_bases_fragment_2	Bacteriophage sp.
CLUSTER 2
PA4722	PA4722.fna all_bases_fragment_5	Pseudomonas phage phi297
LIM1256	LIM1256.fna all_bases_fragment_61	Pseudomonas phage phi297
LIM1547	LIM1547.fna all_bases_fragment_16	Pseudomonas phage phi297
AZPAE14923	AZPAE14923.fna all_bases_fragment_47	Pseudomonas phage phi297
PA11803	PA11803.fna all_bases_fragment_60	Pseudomonas phage phi297
LIM1209	LIM1209.fna all_bases_fragment_41	Pseudomonas phage phi297
LIM1410	LIM1410.fna all_bases_fragment_52	Pseudomonas phage phi297
PA8281	PA8281.fna all_bases_fragment_58	Pseudomonas phage phi297
AZPAE14822	AZPAE14822.fna all_bases_fragment_46	Pseudomonas phage phi297
PA12117	PA12117.fna all_bases_fragment_56	Pseudomonas phage phi297
CCBH28189	CCBH28189.fna all_bases_fragment_41	Pseudomonas phage phi297
PA1088	PA1088.fna all_bases_fragment_56	Pseudomonas phage phi297
LIM4519	LIM4519.fna all_bases_fragment_56	Pseudomonas phage phi297
LIM1595	LIM1595.fna all_bases_fragment_5	Pseudomonas phage phi297
AZPAE14821	AZPAE14821.fna all_bases_fragment_5	Pseudomonas phage phi297
JX05	JX05.fna all_bases_fragment_64	Pseudomonas phage phi297
AZPAE14853	AZPAE14853.fna all_bases_fragment_14	Pseudomonas phage phi297
CCBH5698	CCBH5698.fna all_bases_fragment_5	Pseudomonas phage phi297
LIM4285	LIM4285.fna all_bases_fragment_50	Pseudomonas phage phi297
CLUSTER 3
CCBH27678	CCBH27678.fna all_bases_fragment_64	Bacteriophage sp.
CCBH27346	CCBH27346.fna all_bases_fragment_3	Bacteriophage sp.
Pae28	28.gff all_bases_fragment_41	Bacteriophage sp.
CCBH28850	CCBH28850.fna all_bases_fragment_24	Bacteriophage sp.
CCBH26699	CCBH26699.fna all_bases_fragment_2	Bacteriophage sp.
1163	1163.fna all_bases_fragment_15	Bacteriophage sp.
CCBH27345	CCBH27345.fna all_bases_fragment_55	Bacteriophage sp.
PA404	PA404.fna all_bases_fragment_52	Bacteriophage sp.
H2-9me	H2-9me.fna all_bases_fragment_2	Bacteriophage sp.
Pae66	66.gff all_bases_fragment_21	Bacteriophage sp.
HIAE_PA01	HIAE_PA01.fna all_bases_fragment_57	Bacteriophage sp.
Pae115	PA_115.gff all_bases_fragment_46	Bacteriophage sp.
LIM4320	LIM4320.fna all_bases_fragment_22	Bacteriophage sp.
LIM4293	LIM4293.fna all_bases_fragment_3	Bacteriophage sp.
Pae42	42_fragment_14	Bacteriophage sp.
AZPAE15064	AZPAE15064.fna all_bases_fragment_17	Bacteriophage sp.
AZPAE14936	AZPAE14936.fna all_bases_fragment_44	Bacteriophage sp.
HIAE_PA15	HIAE_PA15.fna all_bases_fragment_50	Bacteriophage sp.
Pae107	PA_107.gff all_bases_fragment_27	Bacteriophage sp.
CLUSTER 4
HIAE_PA10	HIAE_PA10.fna all_bases_fragment_48	Pseudomonas phage vB_Pae-SS2019XII
PA404	PA404.fna all_bases_fragment_2	Pseudomonas phage Ps60
JX05	JX05.fna all_bases_fragment_20	Pseudomonas phage Ps60
CCBH28242	CCBH28242.fna all_bases_fragment_22	Pseudomonas phage UMP151
Pae12	1_fragment_67	Pseudomonas phage UMP151
CCBH5698	CCBH5698.fna all_bases_fragment_68	Pseudomonas phage UMP151
AZPAE14926	AZPAE14926.fna all_bases_fragment_40	Pseudomonas phage UMP151
CCBH17348	CCBH17348.fna all_bases_fragment_36	Pseudomonas phage vB_Pae-SS2019XII
LIM1030	LIM1030.fna all_bases_fragment_80	Pseudomonas phage H72
PA12117	PA12117.fna all_bases_fragment_53	Pseudomonas phage B3
CLUSTER 5
CCBH27321	CCBH27321.fna all_bases_fragment_47	Pseudomonas phage H71
CCBH28189	CCBH28189.fna all_bases_fragment_13	Pseudomonas phage UMP151
CCBH28525	CCBH28525.fna all_bases_fragment_13	Pseudomonas phage UMP151
CCBH26428	CCBH26428.fna all_bases_fragment_53	Pseudomonas phage UMP151
PA11803	PA11803.fna all_bases_fragment_54	Pseudomonas phage B3
AZPAE14923	AZPAE14923.fna all_bases_fragment_14	Pseudomonas phage B3
Pae105	PA_105.gff all_bases_fragment_41	Pseudomonas phage UMP151
Pae104	PA_104.gff all_bases_fragment_46	Pseudomonas phage UMP151
CCBH18249	CCBH18249.fna all_bases_fragment_50	Pseudomonas phage B3
CLUSTER 6
AZPAE14819	AZPAE14819.fna all_bases_fragment_4	Pseudomonas phage vB_Pae_CF74b
P600	P600.fna all_bases_fragment_1	Pseudomonas phage phi297
CCBH27339	CCBH27339.fna all_bases_fragment_12	Pseudomonas phage phi297
CCBH5939	CCBH5939.fna all_bases_fragment_63	Pseudomonas phage phi297
CCBH28529	CCBH28529.fna all_bases_fragment_2	Pseudomonas phage phi297
LIM1166	LIM1166.fna all_bases_fragment_3	Pseudomonas phage phi297
CCBH27337	CCBH27337.fna all_bases_fragment_21	Pseudomonas phage phi297
CCBH18249	CCBH18249.fna all_bases_fragment_2	Pseudomonas phage phi297
CCBH18249	CCBH18249.fna all_bases_fragment_1	Pseudomonas phage phi3
LIM1136	LIM1136.fna all_bases_fragment_37	Pseudomonas phage phi297
CLUSTER 7
CCBH27346	CCBH27346.fna all_bases_fragment_5	Pseudomonas phage MP38
CCBH27678	CCBH27678.fna all_bases_fragment_66	Pseudomonas phage MP38
CCBH28850	CCBH28850.fna all_bases_fragment_39	Pseudomonas phage MP38
HIAE_PA05	HIAE_PA05.fna all_bases_fragment_19	Pseudomonas phage MP38
AZPAE14853	AZPAE14853.fna all_bases_fragment_58	Pseudomonas phage JBD24
PA11803	PA11803.fna all_bases_fragment_30	Pseudomonas phage vB_PaeS_PAO1_HW12
BH9	BH9.fna all_bases_fragment_13	Pseudomonas phage vB_Pae_BR58b
BH9	BH9.fna all_bases_fragment_69	Pseudomonas phage vB_Pae_BR313b
CLUSTER 8
CCBH26731	CCBH26731.fna all_bases_fragment_24	Pseudomonas phage phiCTX
AZPAE14852	AZPAE14852.fna all_bases_fragment_59	Pseudomonas phage phiCTX
D2-463	D2-463.fna all_bases_fragment_53	Pseudomonas phage phiCTX
PA404	PA404.fna all_bases_fragment_12	Pseudomonas phage phiCTX
Pae74	74.gff all_bases_fragment_34	Pseudomonas phage Dobby
CCBH27346	CCBH27346.fna all_bases_fragment_18	Pseudomonas phage Dobby
CCBH17348	CCBH17348.fna all_bases_fragment_44	Caudoviricetes sp.
CLUSTER 9
HIAE_PA10	HIAE_PA10.fna all_bases_fragment_5	Bacteriophage sp.
AZPAE15062	AZPAE15062.fna all_bases_fragment_3	Bacteriophage sp.
CCBH27321	CCBH27321.fna all_bases_fragment_14	Bacteriophage sp.
Pae83	83.gff all_bases_fragment_49	Bacteriophage sp.
Pae108	PA_108.gff all_bases_fragment_62	Bacteriophage sp.
Pae114	PA_114.gff all_bases_fragment_45	Bacteriophage sp.
CCBH27629	CCBH27629.fna all_bases_fragment_55	Bacteriophage sp.
AZPAE14820	AZPAE14820.fna all_bases_fragment_54	Bacteriophage sp.
CLUSTER 10
AZPAE14925	AZPAE14925.fna all_bases_fragment_34	Bacteriophage sp.
F2-1206	F2-1206.fna all_bases_fragment_44	Bacteriophage sp.
AZPAE14852	AZPAE14852.fna all_bases_fragment_41	Bacteriophage sp.
CCBH27615	CCBH27615.fna all_bases_fragment_51	Bacteriophage sp.
Pae29	29.gff all_bases_fragment_37	Bacteriophage sp.
CCBH26694	CCBH26694.fna all_bases_fragment_15	Bacteriophage sp.
Pae39	39.gff all_bases_fragment_44	Bacteriophage sp.
CLUSTER 11
CCBH26731	CCBH26731.fna all_bases_fragment_35	Bacteriophage sp.
CCBH28311	CCBH28311.fna all_bases_fragment_44	Bacteriophage sp.
CCBH29402	CCBH29402.fna all_bases_fragment_28	Bacteriophage sp.
CCBH28558	CCBH28558.fna all_bases_fragment_49	Bacteriophage sp.
CCBH28143	CCBH28143.fna all_bases_fragment_20	Bacteriophage sp.
ICBBVIM-2	ICBBVIM-2.fna all_bases_fragment_49	Bacteriophage sp.
CLUSTER 12
PA36721	PA36721.fna all_bases_fragment_15	Pseudomonas phage JBD26
LIM4447	LIM4447.fna all_bases_fragment_43	Pseudomonas phage JBD24
HIAE_PA02	HIAE_PA02.fna all_bases_fragment_35	Pseudomonas phage AIIMS-Pa-B1
CCBH28717	CCBH28717.fna all_bases_fragment_45	Pseudomonas phage vB_PaeS_PAO1_HW12
AZPAE15063	AZPAE15063.fna all_bases_fragment_55	Pseudomonas phage DMS3
HIAE_PA08	HIAE_PA08.fna all_bases_fragment_5	Pseudomonas phage F_HA0480sp/Pa1651
CLUSTER 13
LIM1547	LIM1547.fna all_bases_fragment_19	Bacteriophage sp.
LIM1136	LIM1136.fna all_bases_fragment_44	Bacteriophage sp.
AZPAE14821	AZPAE14821.fna all_bases_fragment_14	Bacteriophage sp.
JX05	JX05.fna all_bases_fragment_18	Bacteriophage sp.
AZPAE14819	AZPAE14819.fna all_bases_fragment_27	Bacteriophage sp.
CCBH18249	CCBH18249.fna all_bases_fragment_38	Bacteriophage sp.
CLUSTER 14
PA4722	PA4722.fna all_bases_fragment_21	Caudoviricetes sp.
P600	P600.fna all_bases_fragment_11	Caudoviricetes sp.
PA11803	PA11803.fna all_bases_fragment_18	Caudoviricetes sp.
PA1088	PA1088.fna all_bases_fragment_16	Caudoviricetes sp.
PA12117	PA12117.fna all_bases_fragment_17	Caudoviricetes sp.
AZPAE14821	AZPAE14821.fna all_bases_fragment_19	Caudoviricetes sp.
CLUSTER 15
CCBH5939	CCBH5939.fna all_bases_fragment_62	Pseudomonas phage phiCTX
Pae116	PA_116.gff all_bases_fragment_32	Pseudomonas phage H72
CCBH27629	CCBH27629.fna all_bases_fragment_27	Pseudomonas phage vB_Pae_BR319a
Pae39	39.gff all_bases_fragment_1	Pseudomonas phage Dobby
392_19	392_19.fna all_bases_fragment_35	Pseudomonas phage Dobby
CLUSTER 16
21169	21169.fna all_bases_fragment_2	Bacteriophage sp.
CCBH29235	CCBH29235.fna all_bases_fragment_73	Bacteriophage sp.
21168	21168.fna all_bases_fragment_2	Bacteriophage sp.
21167	21167.fna all_bases_fragment_46	Bacteriophage sp.
AZPAE15065	AZPAE15065.fna all_bases_fragment_5	Bacteriophage sp.
CLUSTER 17
AZPAE14924	AZPAE14924.fna all_bases_fragment_43	Bacteriophage sp.
CCBH27928	CCBH27928.fna all_bases_fragment_61	Bacteriophage sp.
Pae110	PA_110.gff all_bases_fragment_43	Bacteriophage sp.
AZPAE15063	AZPAE15063.fna all_bases_fragment_23	Bacteriophage sp.
CCBH27919	CCBH27919.fna all_bases_fragment_68	Bacteriophage sp.
CLUSTER 18
CCBH27625	CCBH27625.fna all_bases_fragment_66	Pseudomonas phage vB_Pae_CF54a
CCBH28558	CCBH28558.fna all_bases_fragment_33	Pseudomonas phage vB_Pae_CF54a
CCBH28717	CCBH28717.fna all_bases_fragment_23	Pseudomonas phage vB_Pae_CF54a
CCBH26731	CCBH26731.fna all_bases_fragment_18	Pseudomonas phage vB_Pae_CF54a
CCBH27629	CCBH27629.fna all_bases_fragment_14	Pseudomonas phage vB_Pae_CF54a
CLUSTER 19
ICBBVIM-2	ICBBVIM-2.fna all_bases_fragment_67	Pseudomonas phage phiCTX
CCBH27919	CCBH27919.fna all_bases_fragment_63	Pseudomonas phage phiCTX
CCBH28311	CCBH28311.fna all_bases_fragment_3	Pseudomonas phage phiCTX
CCBH27625	CCBH27625.fna all_bases_fragment_15	Pseudomonas phage phiCTX
CCBH29402	CCBH29402.fna all_bases_fragment_16	Pseudomonas phage phiCTX
CLUSTER 20
Newton	Newton.fna all_bases_fragment_64	Pseudomonas phage JD18
PA8281	PA8281.fna all_bases_fragment_50	Pseudomonas phage B3
CCBH28529	CCBH28529.fna all_bases_fragment_39	Pseudomonas phage UMP151
Pae116	PA_116.gff all_bases_fragment_32	Pseudomonas phage H72
CLUSTER 21
HIAE_PA05	HIAE_PA05.fna all_bases_fragment_25	Bacteriophage sp.
Pae22	22_fragment_56	Bacteriophage sp.
Pae21	21_fragment_23	Bacteriophage sp.
HIAE_PA12	HIAE_PA12.fna all_bases_fragment_53	Bacteriophage sp.
CLUSTER 22
JM03	JM03.fna all_bases_fragment_3	Pseudomonas phage phi3
CCBH26699	CCBH26699.fna all_bases_fragment_56	Pseudomonas phage phi3
H2-9me	H2-9me.fna all_bases_fragment_24	Pseudomonas phage phi3
Pae12	1_fragment_51	Pseudomonas phage phi3
CLUSTER 23
CCBH27346	CCBH27346.fna all_bases_fragment_11	Pseudomonas phage F116
CCBH27678	CCBH27678.fna all_bases_fragment_20	Pseudomonas phage F116
Pae39	39.gff all_bases_fragment_29	Pseudomonas phage Epa33
Pae83	83.gff all_bases_fragment_35	Pseudomonas phage Epa33
CLUSTER 24
Pae127	PA_127.fasta all_bases_fragment_50	Pseudomonas phage YMC12/01/R24
HIAE_PA13	HIAE_PA13.fna all_bases_fragment_26	Pseudomonas phage YMC12/01/R24
Pae83	83.gff all_bases_fragment_53	Pseudomonas phage YMC12/01/R24
CCBH27346	CCBH27346.fna all_bases_fragment_36	Pseudomonas phage YMC12/01/R24
CLUSTER 25
AZPAE14924	AZPAE14924.fna all_bases_fragment_31	Pseudomonas phage vB_Pae_BR204a
PA834	PA834.fna all_bases_fragment_11	Pseudomonas phage vB_Pae_CF79a
CCBH28311	CCBH28311.fna all_bases_fragment_22	Pseudomonas phage vB_Pae_CF54a
CCBH28865	CCBH28865.fna all_bases_fragment_38	Pseudomonas phage vB_Pae_CF54a
CLUSTER 26
CCBH28529	CCBH28529.fna all_bases_fragment_43	Caudoviricetes sp.
CCBH28525	CCBH28525.fna all_bases_fragment_46	Caudoviricetes sp.
AZPAE14819	AZPAE14819.fna all_bases_fragment_15	Caudoviricetes sp.
AZPAE14822	AZPAE14822.fna all_bases_fragment_8	Caudoviricetes sp.
CLUSTER 27
LIM1166	LIM1166.fna all_bases_fragment_59	Caudoviricetes sp.
AZPAE14853	AZPAE14853.fna all_bases_fragment_7	Caudoviricetes sp.
CCBH17348	CCBH17348.fna all_bases_fragment_44	Caudoviricetes sp.
AZPAE14923	AZPAE14923.fna all_bases_fragment_30	Caudoviricetes sp.
CLUSTER 28
Pae104	PA_104.gff all_bases_fragment_57	Bacteriophage sp.
CCBH29264	CCBH29264.fna all_bases_fragment_56	Bacteriophage sp.
CCBH26703	CCBH26703.fna all_bases_fragment_65	Bacteriophage sp.
HIAE_PA13	HIAE_PA13.fna all_bases_fragment_72	Bacteriophage sp.
CLUSTER 29
LIM1256	LIM1256.fna all_bases_fragment_30	NO SIGNIFICANT SIMILARITY
CCBH27339	CCBH27339.fna all_bases_fragment_6	NO SIGNIFICANT SIMILARITY
PA4722	PA4722.fna all_bases_fragment_43	NO SIGNIFICANT SIMILARITY
D2-463	D2-463.fna all_bases_fragment_57	Rhizobium phage RHph_TM27B
CLUSTER 30
CCBH28865	CCBH28865.fna all_bases_fragment_56	Pseudomonas phage phiCTX
Pae70	70.gff all_bases_fragment_43	Pseudomonas phage Dobby
HIAE_PA15	HIAE_PA15.fna all_bases_fragment_41	Pseudomonas phage vB_Pae_BR319a
CLUSTER 31
AZPAE14936	AZPAE14936.fna all_bases_fragment_16	Pseudomonas phage phiCTX
CCBH28717	CCBH28717.fna all_bases_fragment_9	Pseudomonas phage phiCTX
HIAE_PA10	HIAE_PA10.fna all_bases_fragment_21	Pseudomonas phage Dobby
CLUSTER 32
HIAE_PA08	HIAE_PA08.fna all_bases_fragment_53	Pseudomonas phage UMP151
HIAE_PA02	HIAE_PA02.fna all_bases_fragment_47	Pseudomonas phage vB_Pae-SS2019XII
CCBH27928	CCBH27928.fna all_bases_fragment_92	Pseudomonas phage Ps60
CLUSTER 33
Newton	Newton.fna all_bases_fragment_10	Pseudomonas phage phi3
H2-9me	H2-9me.fna all_bases_fragment_80	Pseudomonas phage phi3
Newton	Newton.fna all_bases_fragment_44	Pseudomonas phage phi3
CLUSTER 34
HIAE_PA07	HIAE_PA07.fna all_bases_fragment_24	Bacteriophage sp.
HIAE_PA08	HIAE_PA08.fna all_bases_fragment_7	Bacteriophage sp.
HIAE_PA06	HIAE_PA06.fna all_bases_fragment_52	Bacteriophage sp.
CLUSTER 35
HIAE_PA09	HIAE_PA09.fna all_bases_fragment_30	Pseudomonas phage Fc02
IHMA_1709299	IHMA_1709299.fna all_bases_fragment_43	Pseudomonas phage Fc02
HIAE_PA10	HIAE_PA10.fna all_bases_fragment_1	Pseudomonas phage Fc22
CLUSTER 36
Pae104	PA_104.gff all_bases_fragment_7	Pseudomonas phage vB_Pae_BR141a
Pae105	PA_105.gff all_bases_fragment_8	Pseudomonas phage vB_Pae_BR141a
Pae12	1_fragment_2	Pseudomonas phage D3
CLUSTER 37
HIAE_PA11	HIAE_PA11.fna all_bases_fragment_20	Bacteriophage sp.
Pae74	74.gff all_bases_fragment_24	Bacteriophage sp.
Pae127	PA_127.fasta all_bases_fragment_47	Bacteriophage sp.
CLUSTER 38
CCBH18249	CCBH18249.fna all_bases_fragment_58	Caudoviricetes sp.
AZPAE14821	AZPAE14821.fna all_bases_fragment_60	Caudoviricetes sp.
AZPAE14923	AZPAE14923.fna all_bases_fragment_21	Caudoviricetes sp.
CLUSTER 39
LIM4519	LIM4519.fna all_bases_fragment_29	Pseudomonas phage phi3
LIM4308	LIM4308.fna all_bases_fragment_59	Pseudomonas phage phi3
AZPAE14853	AZPAE14853.fna all_bases_fragment_34	Pseudomonas phage phi3
CLUSTER 40
PA11803	PA11803.fna all_bases_fragment_29	Pseudomonas phage H71
AZPAE14923	AZPAE14923.fna all_bases_fragment_9	Pseudomonas phage H71
PA8281	PA8281.fna all_bases_fragment_27	Pseudomonas phage H71
CLUSTER 41
CCBH27678	CCBH27678.fna all_bases_fragment_54	Pseudomonas phage JBD67
CCBH27321	CCBH27321.fna all_bases_fragment_39	Pseudomonas phage JBD67
CCBH27346	CCBH27346.fna all_bases_fragment_61	Pseudomonas phage JBD67
CLUSTER 42
LIM1547	LIM1547.fna all_bases_fragment_38	Caudoviricetes sp.
CCBH27337	CCBH27337.fna all_bases_fragment_33	Caudoviricetes sp.
LIM1256	LIM1256.fna all_bases_fragment_39	Caudoviricetes sp.
CLUSTER 43
CCBH29402	CCBH29402.fna all_bases_fragment_27	Pseudomonas phage vB_Pae_CF54a
CCBH28143	CCBH28143.fna all_bases_fragment_23	Pseudomonas phage vB_Pae_CF54a
CCBH28242	CCBH28242.fna all_bases_fragment_40	Pseudomonas phage vB_Pae_CF54a
CLUSTER 44
CCBH28143	CCBH28143.fna all_bases_fragment_58	Pseudomonas phage vB_PaeP_FBPa19
CCBH29402	CCBH29402.fna all_bases_fragment_20	Pseudomonas phage vB_PaeP_FBPa19
CCBH28242	CCBH28242.fna all_bases_fragment_43	Pseudomonas phage vB_PaeP_FBPa19
CLUSTER 45
CCBH28189	CCBH28189.fna all_bases_fragment_21	Pseudomonas phage BUCT566
CCBH28525	CCBH28525.fna all_bases_fragment_27	Pseudomonas phage BUCT566
CCBH28529	CCBH28529.fna all_bases_fragment_18	Pseudomonas phage BUCT566
CLUSTER 46
CCBH28529	CCBH28529.fna all_bases_fragment_31	Bacteriophage sp.
CCBH28189	CCBH28189.fna all_bases_fragment_40	Bacteriophage sp.
CCBH28525	CCBH28525.fna all_bases_fragment_33	Bacteriophage sp.
CLUSTER 47
LIM1166	LIM1166.fna all_bases_fragment_60	Pseudomonas phage phi3
LIM4308	LIM4308.fna all_bases_fragment_7	Pseudomonas phage phi3
LIM1209	LIM1209.fna all_bases_fragment_48	Pseudomonas phage phi3
CLUSTER 48
MIMA_PA2_1	MIMA_PA2_1.fna all_bases_fragment_40	NO SIGNIFICANT SIMILARITY
21168	21168.fna all_bases_fragment_52	NO SIGNIFICANT SIMILARITY
CLUSTER 49
Pae74	74.gff all_bases_fragment_41	Caudoviricetes sp.
Newton	Newton.fna all_bases_fragment_65	Caudoviricetes sp.
CLUSTER 50
Pae81	81.gff all_bases_fragment_14	Pseudomonas phage phi2
CCBH27321	CCBH27321.fna all_bases_fragment_58	Pseudomonas phage zjk6
CLUSTER 51
Pae83	83.gff all_bases_fragment_48	Pseudomonas phage phi3
LIM1410	LIM1410.fna all_bases_fragment_50	Pseudomonas phage phi3
CLUSTER 52
HIAE_PA07	HIAE_PA07.fna all_bases_fragment_17	Caudoviricetes sp.
AZPAE14819	AZPAE14819.fna all_bases_fragment_54	Caudoviricetes sp.
CLUSTER 53
AZPAE14820	AZPAE14820.fna all_bases_fragment_38	Pseudomonas phage AUS531phi
HIAE_PA02	HIAE_PA02.fna all_bases_fragment_32	Pseudomonas phage AUS531phi
CLUSTER 54
AZPAE14852	AZPAE14852.fna all_bases_fragment_22	Pseudomonas phage PAN70
AZPAE15064	AZPAE15064.fna all_bases_fragment_22	Pseudomonas phage vB_Pae_CF79a
CLUSTER 55
ICBDVIM-2	ICBDVIM-2.fna all_bases_fragment_38	Pseudomonas phage Epa33
AZPAE14926	AZPAE14926.fna all_bases_fragment_39	Pseudomonas phage Epa33
CLUSTER 56
AZPAE14927	AZPAE14927.fna all_bases_fragment_3	Pseudomonas phage AUS531phi
Pae93	PA_93.gff all_bases_fragment_49	Pseudomonas phage AUS531phi
CLUSTER 57
BH9	BH9.fna all_bases_fragment_12	Caudoviricetes sp.
Pae115	PA_115.gff all_bases_fragment_5	Pseudomonas phage F10
CLUSTER 58
P600	P600.fna all_bases_fragment_51	Pseudomonas phage H71
CCBH18249	CCBH18249.fna all_bases_fragment_54	Pseudomonas phage H71
CLUSTER 59
CCBH26703	CCBH26703.fna all_bases_fragment_16	Pseudomonas phage PP9W
LIM4447	LIM4447.fna all_bases_fragment_22	Pseudomonas phage PMG1
CLUSTER 60
CCBH26703	CCBH26703.fna all_bases_fragment_49	Pseudomonas phage JBD68
HIAE_PA02	HIAE_PA02.fna all_bases_fragment_11	Caudoviricetes sp.
CLUSTER 61
CCBH27321	CCBH27321.fna all_bases_fragment_12	Pseudomonas phage MP38
H2-9me	H2-9me.fna all_bases_fragment_55	Pseudomonas phage DMS3
CLUSTER 62
CCBH27321	CCBH27321.fna all_bases_fragment_59	Pseudomonas phage AUS531phi
CCBH27346	CCBH27346.fna all_bases_fragment_66	Caudoviricetes sp.
CLUSTER 63
CCBH28612	CCBH28612.fna all_bases_fragment_28	Caudovoricetes (Siphoviridae sp. ctnLs3)
CCBH28612	CCBH28612.fna all_bases_fragment_80	Pseudomonas phage MD8
CLUSTER 64
HIAE_PA13	HIAE_PA13.fna all_bases_fragment_4	Pseudomonas phage MD8
CCBH28850	CCBH28850.fna all_bases_fragment_52	Pseudomonas phage zjk6
CLUSTER 65
F2-1206	F2-1206.fna all_bases_fragment_23	Rhizobium phage RHph_TM27B
CCBH5939	CCBH5939.fna all_bases_fragment_45	NO SIGNIFICANT SIMILARITY
CLUSTER 66
HIAE_PA12	HIAE_PA12.fna all_bases_fragment_7	Caudoviricetes sp.
Pae108	PA_108.gff all_bases_fragment_3	Caudoviricetes sp.
CLUSTER 67
IHMA_1709299	IHMA_1709299.fna all_bases_fragment_20	Pseudomonas phage PP9W
HIAE_PA13	HIAE_PA13.fna all_bases_fragment_57	Pseudomonas phage PP9W
CLUSTER 68
14182	14182.fna all_bases_fragment_7	Bacteriophage sp.
Pae90	PA_90.gff all_bases_fragment_50	Bacteriophage sp.
CLUSTER 69
21107	21107.fna all_bases_fragment_41	Caudoviricetes sp.
21114	21114.fna all_bases_fragment_38	Caudoviricetes sp.
CLUSTER 70
Pae28	28.gff all_bases_fragment_45	Pseudomonas phage YMC12/01/R24
Pae39	39.gff all_bases_fragment_39	Pseudomonas phage YMC12/01/R24
CLUSTER 71
Pae28	28.gff all_bases_fragment_47	Pseudomonas phage vB_Pae_BR320a
BH6	BH6.fna all_bases_fragment_19	Pseudomonas phage vB_Pae_BR320a
CLUSTER 72
Pae28	28.gff all_bases_fragment_24	Pseudomonas phage phi3
Pae83	83.gff all_bases_fragment_30	Pseudomonas phage phi3
CLUSTER 73
Pae83	83.gff all_bases_fragment_27	Pseudomonas phage vB_PaeP_E220
Pae39	39.gff all_bases_fragment_16	Pseudomonas phage vB_PaeP_E220
CLUSTER 74
Pae39	39.gff all_bases_fragment_25	Pseudomonas phage phi3
CCBH26699	CCBH26699.fna all_bases_fragment_67	Pseudomonas phage phi3
CLUSTER 75
LIM1256	LIM1256.fna all_bases_fragment_40	Pseudomonas phage H71
AZPAE14819	AZPAE14819.fna all_bases_fragment_36	Pseudomonas phage JBD67
CLUSTER 76
AZPAE14936	AZPAE14936.fna all_bases_fragment_35	Caudoviricetes sp.
AZPAE14820	AZPAE14820.fna all_bases_fragment_19	Caudoviricetes sp.
CLUSTER 77
AZPAE14821	AZPAE14821.fna all_bases_fragment_41	Pseudomonas phage H71
AZPAE14853	AZPAE14853.fna all_bases_fragment_40	Pseudomonas phage H71
CLUSTER 78
CCBH27678	CCBH27678.fna all_bases_fragment_9	Caudoviricetes sp.
AZPAE14852	AZPAE14852.fna all_bases_fragment_26	Caudoviricetes sp.
CLUSTER 79
AZPAE14926	AZPAE14926.fna all_bases_fragment_13	Bacteriophage sp.
PA36721	PA36721.fna all_bases_fragment_18	Bacteriophage sp.
CLUSTER 80
Pae127	PA_127.fasta all_bases_fragment_33	Pseudomonas phage phi3
CCBH18249	CCBH18249.fna all_bases_fragment_1	Pseudomonas phage phi3
CLUSTER 81
CCBH18249	CCBH18249.fna all_bases_fragment_16	Caudoviricetes sp.
LIM1209	LIM1209.fna all_bases_fragment_53	Caudoviricetes sp.
CLUSTER 82
CCBH26703	CCBH26703.fna all_bases_fragment_30	Pseudomonas phage PAN70
CCBH28612	CCBH28612.fna all_bases_fragment_38	Pseudomonas phage PAN70
CLUSTER 83
CCBH27346	CCBH27346.fna all_bases_fragment_59	Phage PS17
CCBH27321	CCBH27321.fna all_bases_fragment_32	Phage PS17
CLUSTER 84
CCBH27337	CCBH27337.fna all_bases_fragment_62	Pseudomonas phage F10
CCBH27339	CCBH27339.fna all_bases_fragment_57	Pseudomonas phage F10
CLUSTER 85
CCBH27339	CCBH27339.fna all_bases_fragment_52	Caudoviricetes sp.
PA11803	PA11803.fna all_bases_fragment_48	Caudoviricetes sp.
CLUSTER 86
CCBH27678	CCBH27678.fna all_bases_fragment_31	Caudoviricetes sp.
CCBH28850	CCBH28850.fna all_bases_fragment_47	Caudoviricetes sp.
CLUSTER 87
CCBH28529	CCBH28529.fna all_bases_fragment_34	Caudoviricetes sp.
CCBH28525	CCBH28525.fna all_bases_fragment_50	Caudoviricetes sp.
CLUSTER 88
HIAE_PA13	HIAE_PA13.fna all_bases_fragment_54	Pseudomonas phage PAN70
JM03	JM03.fna all_bases_fragment_44	Pseudomonas phage PAN70
CLUSTER 89
LIM1595	LIM1595.fna all_bases_fragment_57	Caudoviricetes sp.
LIM4519	LIM4519.fna all_bases_fragment_26	Caudoviricetes sp.
CLUSTER 90
LIM4293	LIM4293.fna all_bases_fragment_4	Pseudomonas phage Dobby
LIM4320	LIM4320.fna all_bases_fragment_65	Pseudomonas phage Dobby
CLUSTER 91
PA4722	PA4722.fna all_bases_fragment_52	Caudoviricetes sp.
PA12117	PA12117.fna all_bases_fragment_44	Caudoviricetes sp.
