# Supplementary material for: Diversity and Role of Prophages in Pseudomonas aeruginosa: Resistance Genes and Bacterial Interactions
Source: Genes (Basel). 2025 May 29;16(6):656. doi: 10.3390/genes16060656 (PMC12192079; doi:10.3390/genes16060656)
Supplement: Supplementary file 1 [file genes-16-00656-s001.zip › Supplementary Material S5.xlsx]

## Sheet: Information on resistance genes
ISOLATE	CRISPR	FRAGMENT_PHAGE	Start position	Stop position	Phage Lenght	CheckV	ANTI-CRISPR	RGI CRITERIA	ARO TERM	DETECTION CRITERIA	AMR GENE FAMILY	DRUG CLASS	RESISTENCE MECHANISM	% IDENTIDY OF MATCHING REGION	% LENGHT OF REFERENCE SEQUENCE
AZEPAE14852	No	AZPAE14852.fna all_bases_fragment_26	1	186	49130	Low-quality	No	Perfect	rsmA	protein homolog model	resistance-nodulation-cell division (RND) antibiotic efflux pump	fluoroquinolone antibiotic, diaminopyrimidine antibiotic, phenicol antibiotic	antibiotic efflux	100.0	1000
AZEPAE14853	No	AZPAE14853.fna all_bases_fragment_37	1	186	47091	Low-quality	No	Perfect	rsmA	protein homolog model	resistance-nodulation-cell division (RND) antibiotic efflux pump	fluoroquinolone antibiotic, diaminopyrimidine antibiotic, phenicol antibiotic	antibiotic efflux	100.0	100.0
CCBH27678	Yes	CCBH27678.fna all_bases_fragment_9	1	186	48357	Low-quality	Yes	Perfect	rsmA	protein homolog model	resistance-nodulation-cell division (RND) antibiotic efflux pump	fluoroquinolone antibiotic, diaminopyrimidine antibiotic, phenicol antibiotic	antibiotic efflux	100.0	100.0
CCBH28189	Yes	CCBH28189.fna all_bases_fragment_57	1	186	47091	Low-quality	No	Perfect	rsmA	protein homolog model	resistance-nodulation-cell division (RND) antibiotic efflux pump	fluoroquinolone antibiotic, diaminopyrimidine antibiotic, phenicol antibiotic	antibiotic efflux	100.0	100.0
CCBH28529	No	CCBH28529.fna all_bases_fragment_12	5516	6358	28935	Low-quality	No	Stric	sul1	protein homolog model	sulfonamide resistant sul	sulfonamide antibiotic	antibiotic target replacement	99.64	431.54
CCBH28529	No	CCBH28529.fna all_bases_fragment_62	55961	56704	69697	Low-quality	No	Perfect	rmtD	protein homolog model	16S rRNA methyltransferase (G1405)	aminoglycoside antibiotic	antibiotic target alteration	100.0	62.75
CCBH28850	Yes	CCBH28850.fna all_bases_fragment_9	7614	8111	58067	Low-quality	Yes	Perfect	dfrA21	protein homolog model	trimethoprim resistant dihydrofolate reductase dfr	diaminopyrimidine antibiotic	antibiotic target replacement	100.0	61.82
CCBH28850	Yes	CCBH28850.fna all_bases_fragment_9	8639	9478	58067	Low-quality	Yes	Perfect	sul1	protein homolog model	sulfonamide resistant sul	sulfonamide antibiotic	antibiotic target replacement	100.0	26.52
H2-9me	No	H2-9me.fna all_bases_fragment_55	1	186	36126	Low-quality	Yes	Perfect	rsmA	protein homolog model	resistance-nodulation-cell division (RND) antibiotic efflux pump	fluoroquinolone antibiotic, diaminopyrimidine antibiotic, phenicol antibiotic	antibiotic efflux	100.0	296.72
JX05	Yes	JX05.fna all_bases_fragment_28	4041	5216	62157	Low-quality	No	Perfect	sul1	protein homolog model	sulfonamide resistant sul	sulfonamide antibiotic	antibiotic target replacement	100.0	100
JX05	Yes	JX05.fna all_bases_fragment_28	6351	7190	62157	Low-quality	No	Stric	sul1	protein homolog model	sulfonamide resistant sul	sulfonamide antibiotic	antibiotic target replacement	100.0	105.02
JX05	Yes	JX05.fna all_bases_fragment_28	9396	10277	62157	Low-quality	No	Perfect	cmx	protein homolog model	major facilitator superfamily (MFS) antibiotic efflux pump	phenicol antibiotic	antibiotic efflux	100.0	100.0
JX05	Yes	JX05.fna all_bases_fragment_28	12157	12954	62157	Low-quality	No	Perfect	aadA7	protein homolog model	ANT(3'')	aminoglycoside antibiotic	antibiotic inactivation	98.87	100.0
JX05	Yes	JX05.fna all_bases_fragment_28	13016	13816	62157	Low-quality	No	Perfect	OXA-56	protein homolog model	OXA beta-lactamase, OXA-10-like beta-lactamase	cephalosporin, penam	antibiotic inactivation	100.0	100.0
LIM1030	No	LIM1030.fna all_bases_fragment_69	2050	2889	41494	Low-quality	No	Perfect	sul1	protein homolog model	sulfonamide resistant sul	disinfecting agents and antiseptics	antibiotic efflux	100.0	110.39
LIM1030	No	LIM1030.fna all_bases_fragment_69	2050	2889	41494	Low-quality	No	Perfect	sul1	protein homolog model	sulfonamide resistant sul	sulfonamide antibiotic	antibiotic target replacement	100.0	100.0
LIM1166	Yes	LIM1166.fna all_bases_fragment_54	7547	8722	29997	Low-quality	No	Perfect	cmx	protein homolog model	Major facilitator superfamily (MFS) antibiotic efflux pump	phenicol antibiotic	antibiotic efflux	100.0	100.0
LIM1166	Yes	LIM1166.fna all_bases_fragment_54	7547	8722	29997	Low-quality	No	Perfect	cmx	protein homolog model	Major facilitator superfamily (MFS) antibiotic efflux pump	phenicol antibiotic	antibiotic efflux	100.0	100.0
LIM1166	No	LIM1166.fna all_bases_fragment_65	1	186	47091	Low-quality	No	Perfect	rsmA	protein homolog model	resistance-nodulation-cell division (RND) antibiotic efflux pump	fluoroquinolone antibiotic, diaminopyrimidine antibiotic, phenicol antibiotic	antibiotic efflux	100.0	100.0
LIM1166	Yes	LIM1166.fna all_bases_fragment_65	1	186	47091	Low-quality	No	Perfect	rsmA	protein homolog model	resistance-nodulation-cell division (RND) antibiotic efflux pump	fluoroquinolone antibiotic, diaminopyrimidine antibiotic, phenicol antibiotic	antibiotic efflux	100.0	100.0
LIM1166	Yes	LIM1166.fna all_bases_fragment_65	1	186	47091	Low-quality	No	Perfect	rsmA	protein homolog model	resistance-nodulation-cell division (RND) antibiotic efflux pump	fluoroquinolone antibiotic, diaminopyrimidine antibiotic, phenicol antibiotic	antibiotic efflux	100.0	100.0
LIM1256	Yes	LIM1256.fna all_bases_fragment_4	1	186	27875	Low-quality	No	Perfect	rsmA	protein homolog model	resistance-nodulation-cell division (RND) antibiotic efflux pump	fluoroquinolone antibiotic, diaminopyrimidine antibiotic, phenicol antibiotic	antibiotic efflux	100.0	100.0
LIM1410	Yes	LIM1410.fna all_bases_fragment_50	1	133	7788	Low-quality	No	Stric	Pseudomonas aeruginosa emrE	protein homolog model	small multidrug resistance (SMR) antibiotic efflux pump	aminoglycoside antibiotic	antibiotic efflux	99.09	364.65
LIM1410	Yes	LIM1410.fna all_bases_fragment_59	49583	50215	178563	Low-quality	No	Perfect	OXA-56	protein homolog model	OXA beta-lactamase, OXA-10-like beta-lactamase	cephalosporin, penam	antibiotic inactivation	100.0	100.0
LIM1410	Yes	LIM1410.fna all_bases_fragment_59	50296	51096	178563	Low-quality	No	Stric	AAC(6')-Ib9	protein homolog model	AAC(6')	aminoglycoside antibiotic	antibiotic inactivation	100.0	100.0
LIM1410	Yes	LIM1410.fna all_bases_fragment_59	51158	51955	178563	Low-quality	No	Stric	aadA7	protein homolog model	ANT(3'')	aminoglycoside antibiotic	antibiotic inactivation	98.87	100.0
LIM1547	Yes	LIM1547.fna all_bases_fragment_12	1263	2174	9701	Low-quality	No	Stric	sul1	protein homolog model	sulfonamide resistant sul	sulfonamide antibiotic	antibiotic target replacement	99.28	108.60
LIM1547	Yes	LIM1547.fna all_bases_fragment_12	5140	6315	9701	Low-quality	No	Perfect	cmx	protein homolog model	major facilitator superfamily (MFS) antibiotic efflux pump	phenicol antibiotic	antibiotic efflux	100.0	100.0
LIM4519	Yes	LIM4519.fna all_bases_fragment_54	7397	8572	12669	Low-quality	No	Perfect	cmx	protein homolog model	Major facilitator superfamily (MFS) antibiotic efflux pump	phenicol antibiotic	antibiotic efflux	100.0	100.0
LIM4519	Yes	LIM4519.fna all_bases_fragment_60	1	186	47054	Low-quality	No	Perfect	rsmA	protein homolog model	resistance-nodulation-cell division (RND) antibiotic efflux pump	fluoroquinolone antibiotic, diaminopyrimidine antibiotic, phenicol antibiotic	antibiotic efflux	100.0	419.67
			*Data shown in red were excluded from the results because the resistance genes are associated with the start of the viral sequence.

## Sheet: Viral annotation
FRAGMENT	PROTEIN
37AZPAE14853_1	Could accelerate the degradation of some genes transcripts potentially through selective RNA binding	eggNOG-mapper	1	186	+	replication;
37AZPAE14853_2	transcriptional regulator	eggNOG-mapper	818	1531	-	regulation;
37AZPAE14853_3	hypothetical protein	eggNOG-mapper	1702	2232	+	hypothetical;
37AZPAE14853_4	Putative phage holin	eggNOG-mapper	2397	2771	+	lysis;
37AZPAE14853_5	Putative 3TM holin, Phage_holin_3	eggNOG-mapper	2764	3039	+	lysis;
37AZPAE14853_6	ORF located using Glimmer RBSfinder	eggNOG-mapper	3131	3634	+	unsorted;
37AZPAE14853_7	tail fiber protein	Iterative search	3687	4139	+	infection;
37AZPAE14853_8	hypothetical protein	eggNOG-mapper	4160	4699	-	hypothetical;
37AZPAE14853_9	Acts as a magnesium transporter	eggNOG-mapper	5026	6474	+	infection;
37AZPAE14853_10	hypothetical protein	eggNOG-mapper	6524	6916	-	hypothetical;
37AZPAE14853_11	Protein of unknown function (DUF1456)	eggNOG-mapper	6909	7370	-	unsorted;
37AZPAE14853_12	Catalyzes the methylthiolation of an aspartic acid residue of ribosomal protein S12	eggNOG-mapper	7431	8765	-	unsorted;
37AZPAE14853_13	COG1961 Site-specific recombinases, DNA invertase Pin homologs	eggNOG-mapper	8794	10425	+	integration;
37AZPAE14853_14	hypothetical protein	eggNOG-mapper	10409	10693	-	hypothetical;
37AZPAE14853_15	unknown	-	10693	10812	-	unsorted;
37AZPAE14853_16	Lar-like restriction alleviation protein	Iterative search	10805	12058	-	unsorted;
37AZPAE14853_17	unknown	-	12055	12438	-	unsorted;
37AZPAE14853_18	reverse transcriptase	eggNOG-mapper	12435	13505	-	unsorted;
37AZPAE14853_19	Avd protein of DGR	Iterative search	13828	14190	-	unsorted;
37AZPAE14853_20	hypothetical protein	eggNOG-mapper	14205	14867	-	hypothetical;
37AZPAE14853_21	hypothetical protein	eggNOG-mapper	14930	15544	-	hypothetical;
37AZPAE14853_22	unknown	-	15541	16083	-	unsorted;
37AZPAE14853_23	unknown	-	16093	16332	-	unsorted;
37AZPAE14853_24	unknown	-	16329	16841	-	unsorted;
37AZPAE14853_25	Pyocin activator protein PrtN	eggNOG-mapper	16891	17226	-	regulation;
37AZPAE14853_26	unknown	-	17223	17531	-	unsorted;
37AZPAE14853_27	unknown	-	17528	17695	-	unsorted;
37AZPAE14853_28	Phage antirepressor protein KilAC domain	eggNOG-mapper	17685	17978	-	lysis;regulation;
37AZPAE14853_29	hypothetical protein	eggNOG-mapper	17988	18299	-	hypothetical;
37AZPAE14853_30	sequence-specific DNA binding	eggNOG-mapper	18543	19199	-	replication;
37AZPAE14853_31	Helix-turn-helix XRE-family like proteins	eggNOG-mapper	19302	19520	+	replication;regulation;
37AZPAE14853_32	CII-like transcriptional activator	Iterative search	19968	20354	+	regulation;
37AZPAE14853_33	Phage conjugal plasmid C-4 type zinc finger protein, TraR family	eggNOG-mapper	20347	20553	+	unsorted;
37AZPAE14853_34	Virulence-associated protein E	eggNOG-mapper	20556	22790	+	unsorted;
37AZPAE14853_35	hypothetical protein	eggNOG-mapper	22787	23146	+	hypothetical;
37AZPAE14853_36	Bacteriophage holin Hol, superfamily III	eggNOG-mapper	23774	24112	+	lysis;
37AZPAE14853_37	HNH nucleases	eggNOG-mapper	24087	24464	+	packaging;
37AZPAE14853_38	Phage terminase, small subunit	eggNOG-mapper	24631	25155	+	packaging;
37AZPAE14853_39	terminase	eggNOG-mapper	25118	26932	+	packaging;
37AZPAE14853_40	membrane protein	Iterative search	26929	27108	+	assembly;
37AZPAE14853_41	portal protein	eggNOG-mapper	27111	28385	+	infection;
37AZPAE14853_42	peptidase	eggNOG-mapper	28382	29329	+	lysis;
37AZPAE14853_43	Phage capsid family	eggNOG-mapper	29391	30704	+	assembly;
37AZPAE14853_44	unknown	-	30769	31059	+	unsorted;
37AZPAE14853_45	head-tail adaptor	Iterative search	31062	31613	+	assembly;infection;
37AZPAE14853_46	Phage head-tail joining protein	eggNOG-mapper	31615	31941	+	assembly;infection;
37AZPAE14853_47	unknown	-	31947	32162	+	unsorted;
37AZPAE14853_48	Bacteriophage HK97-gp10, putative tail-component	eggNOG-mapper	32134	32706	+	assembly;infection;
37AZPAE14853_49	Protein of unknown function (DUF3168)	eggNOG-mapper	32699	33085	+	unsorted;
37AZPAE14853_50	major tail protein	Iterative search	33117	33623	+	infection;
37AZPAE14853_51	hypothetical protein	eggNOG-mapper	33694	34038	+	hypothetical;
37AZPAE14853_52	hypothetical protein	eggNOG-mapper	34035	34262	+	hypothetical;
37AZPAE14853_53	tape measure protein	eggNOG-mapper	34302	37556	+	assembly;
37AZPAE14853_54	Phage minor tail protein	eggNOG-mapper	37556	37894	+	infection;
37AZPAE14853_55	Phage minor tail protein L	eggNOG-mapper	37891	38637	+	infection;
37AZPAE14853_56	NLP P60 protein	eggNOG-mapper	38640	39398	+	unsorted;
37AZPAE14853_57	unknown	-	39437	39919	+	unsorted;
37AZPAE14853_58	lambda tail assembly I	eggNOG-mapper	39963	40532	+	assembly;infection;
37AZPAE14853_59	Domain of unknown function (DUF1983)	eggNOG-mapper	40589	44254	+	unsorted;
37AZPAE14853_60	hypothetical protein	eggNOG-mapper	44535	45221	+	hypothetical;
37AZPAE14853_61	tail fiber protein	Iterative search	45234	46028	+	infection;
37AZPAE14853_62	hypothetical protein	eggNOG-mapper	46028	46342	+	hypothetical;
37AZPAE14853_63	Chitinase class I	eggNOG-mapper	46462	47088	+	unsorted;
26AZPAE14852_1	Could accelerate the degradation of some genes transcripts potentially through selective RNA binding	eggNOG-mapper	1	186	+	replication;
26AZPAE14852_2	transcriptional regulator	eggNOG-mapper	818	1531	-	regulation;
26AZPAE14852_3	hypothetical protein	eggNOG-mapper	1702	2232	+	hypothetical;
26AZPAE14852_4	Putative phage holin	eggNOG-mapper	2397	2771	+	lysis;
26AZPAE14852_5	Putative 3TM holin, Phage_holin_3	eggNOG-mapper	2764	3039	+	lysis;
26AZPAE14852_6	ORF located using Glimmer RBSfinder	eggNOG-mapper	3131	3634	+	unsorted;
26AZPAE14852_7	tail fiber protein	Iterative search	3687	4139	+	infection;
26AZPAE14852_8	hypothetical protein	eggNOG-mapper	4184	4699	-	hypothetical;
26AZPAE14852_9	Acts as a magnesium transporter	eggNOG-mapper	5026	6474	+	infection;
26AZPAE14852_10	hypothetical protein	eggNOG-mapper	6524	6916	-	hypothetical;
26AZPAE14852_11	Protein of unknown function (DUF1456)	eggNOG-mapper	6909	7370	-	unsorted;
26AZPAE14852_12	Catalyzes the methylthiolation of an aspartic acid residue of ribosomal protein S12	eggNOG-mapper	7432	8766	-	unsorted;
26AZPAE14852_13	COG1961 Site-specific recombinases, DNA invertase Pin homologs	eggNOG-mapper	8795	10426	+	integration;
26AZPAE14852_14	hypothetical protein	eggNOG-mapper	10410	10694	-	hypothetical;
26AZPAE14852_15	unknown	-	10694	10813	-	unsorted;
26AZPAE14852_16	Lar-like restriction alleviation protein	Iterative search	10806	11213	-	unsorted;
26AZPAE14852_17	Lar-like restriction alleviation protein	Iterative search	11415	12476	-	unsorted;
26AZPAE14852_18	unknown	-	12473	12856	-	unsorted;
26AZPAE14852_19	DNA methylase	eggNOG-mapper	12853	14688	-	regulation;
26AZPAE14852_20	unknown	-	14685	15167	-	unsorted;
26AZPAE14852_21	Exonuclease	eggNOG-mapper	15164	15724	-	packaging;
26AZPAE14852_22	unknown	-	15733	15972	-	unsorted;
26AZPAE14852_23	unknown	-	15969	16532	-	unsorted;
26AZPAE14852_24	unknown	-	16603	16881	-	unsorted;
26AZPAE14852_25	Pyocin activator protein PrtN	eggNOG-mapper	16923	17237	-	regulation;
26AZPAE14852_26	unknown	-	17234	17542	-	unsorted;
26AZPAE14852_27	Phage antirepressor protein KilAC domain	eggNOG-mapper	17696	17989	-	lysis;regulation;
26AZPAE14852_28	hypothetical protein	eggNOG-mapper	17999	18310	-	hypothetical;
26AZPAE14852_29	BRO family, N-terminal domain	eggNOG-mapper	18307	19122	-	unsorted;
26AZPAE14852_30	unknown	-	19119	19310	-	unsorted;
26AZPAE14852_31	Cro/C1-type HTH DNA-binding domain	eggNOG-mapper	19454	20239	-	replication;regulation;
26AZPAE14852_32	transcriptional repressor	Iterative search	20338	20592	+	regulation;
26AZPAE14852_33	CII-like transcriptional activator	Iterative search	20924	21478	+	regulation;
26AZPAE14852_34	Prokaryotic dksA/traR C4-type zinc finger	eggNOG-mapper	21471	21680	+	unsorted;
26AZPAE14852_35	Virulence-associated protein E	eggNOG-mapper	21677	23890	+	unsorted;
26AZPAE14852_36	hypothetical protein	eggNOG-mapper	23887	24258	+	hypothetical;
26AZPAE14852_37	Bacteriophage holin Hol, superfamily III	eggNOG-mapper	24829	25191	+	lysis;
26AZPAE14852_38	transposase activity	eggNOG-mapper	25307	25831	+	integration;
26AZPAE14852_39	Terminase	eggNOG-mapper	25812	27761	+	packaging;
26AZPAE14852_40	head-tail adaptor	Iterative search	27774	27989	+	assembly;infection;
26AZPAE14852_41	Phage portal protein lambda family	eggNOG-mapper	28028	29605	+	infection;
26AZPAE14852_42	peptidase	eggNOG-mapper	29608	30828	+	lysis;
26AZPAE14852_43	Bacteriophage lambda head decoration protein D	eggNOG-mapper	30842	31192	+	assembly;
26AZPAE14852_44	capsid protein	eggNOG-mapper	31208	32245	+	assembly;
26AZPAE14852_45	unknown	-	32247	32432	+	unsorted;
26AZPAE14852_46	head closure Hc1	Iterative search	32435	32749	+	regulation;assembly;
26AZPAE14852_47	tail completion or Neck1 protein	Iterative search	32749	33417	+	assembly;infection;
26AZPAE14852_48	hypothetical protein	eggNOG-mapper	33410	33946	+	hypothetical;
26AZPAE14852_49	phage baseplate	eggNOG-mapper	33943	34500	+	infection;
26AZPAE14852_50	unknown	-	34557	34778	+	unsorted;
26AZPAE14852_51	Gene 25-like lysozyme	eggNOG-mapper	34788	35114	+	lysis;
26AZPAE14852_52	baseplate assembly protein	eggNOG-mapper	35111	35995	+	assembly;infection;
26AZPAE14852_53	tail protein	eggNOG-mapper	35992	36522	+	infection;
26AZPAE14852_54	Phage tail-collar fibre protein	eggNOG-mapper	36519	38228	+	assembly;infection;
26AZPAE14852_55	tail fiber assembly protein	Iterative search	38225	38689	+	assembly;infection;
26AZPAE14852_56	Phage tail sheath C-terminal domain	eggNOG-mapper	38733	39893	+	infection;
26AZPAE14852_57	Phage tail tube protein FII	eggNOG-mapper	39906	40415	+	infection;
26AZPAE14852_58	Phage tail assembly chaperone proteins, E, or 41 or 14	eggNOG-mapper	40425	40721	+	assembly;infection;
26AZPAE14852_59	tail tape measure protein	eggNOG-mapper	40860	43550	+	assembly;infection;
26AZPAE14852_60	Phage P2 GpU	eggNOG-mapper	43559	44398	+	assembly;
26AZPAE14852_61	Phage Tail Protein X	eggNOG-mapper	44373	44579	+	infection;
26AZPAE14852_62	late control	eggNOG-mapper	44593	45645	+	unsorted;
26AZPAE14852_63	unknown	-	45683	45868	-	unsorted;
26AZPAE14852_64	Chitinase class I	eggNOG-mapper	45980	46609	+	unsorted;
26AZPAE14852_65	unknown	-	46867	47169	-	unsorted;
26AZPAE14852_66	hypothetical protein	eggNOG-mapper	48196	48462	+	hypothetical;
26AZPAE14852_67	Pfam:SRAP	eggNOG-mapper	48444	49127	-	unsorted;
9CCBH27678_1	Could accelerate the degradation of some genes transcripts potentially through selective RNA binding	eggNOG-mapper	1	186	+	replication;
9CCBH27678_2	transcriptional regulator	eggNOG-mapper	818	1531	-	regulation;
9CCBH27678_3	hypothetical protein	eggNOG-mapper	1702	2232	+	hypothetical;
9CCBH27678_4	Putative phage holin	eggNOG-mapper	2397	2771	+	lysis;
9CCBH27678_5	Putative 3TM holin, Phage_holin_3	eggNOG-mapper	2764	3039	+	lysis;
9CCBH27678_6	ORF located using Glimmer RBSfinder	eggNOG-mapper	3131	3634	+	unsorted;
9CCBH27678_7	tail fiber protein	Iterative search	3687	4139	+	infection;
9CCBH27678_8	hypothetical protein	eggNOG-mapper	4185	4700	-	hypothetical;
9CCBH27678_9	Acts as a magnesium transporter	eggNOG-mapper	5027	6475	+	infection;
9CCBH27678_10	hypothetical protein	eggNOG-mapper	6525	6917	-	hypothetical;
9CCBH27678_11	Protein of unknown function (DUF1456)	eggNOG-mapper	6910	7371	-	unsorted;
9CCBH27678_12	Catalyzes the methylthiolation of an aspartic acid residue of ribosomal protein S12	eggNOG-mapper	7432	8766	-	unsorted;
9CCBH27678_13	COG1961 Site-specific recombinases, DNA invertase Pin homologs	eggNOG-mapper	8795	10426	+	integration;
9CCBH27678_14	hypothetical protein	eggNOG-mapper	10410	10694	-	hypothetical;
9CCBH27678_15	unknown	-	10694	10813	-	unsorted;
9CCBH27678_16	Lar-like restriction alleviation protein	Iterative search	10806	11690	-	unsorted;
9CCBH27678_17	PFAM phosphoadenosine	eggNOG-mapper	11687	12754	-	unsorted;
9CCBH27678_18	unknown	-	12751	13134	-	unsorted;
9CCBH27678_19	DNA methylase	eggNOG-mapper	13131	15011	-	regulation;
9CCBH27678_20	unknown	-	15008	15490	-	unsorted;
9CCBH27678_21	Exonuclease	eggNOG-mapper	15487	16047	-	packaging;
9CCBH27678_22	unknown	-	16056	16295	-	unsorted;
9CCBH27678_23	unknown	-	16292	16855	-	unsorted;
9CCBH27678_24	Pyocin activator protein PrtN	eggNOG-mapper	16906	17223	-	regulation;
9CCBH27678_25	unknown	-	17220	17540	-	unsorted;
9CCBH27678_26	Phage antirepressor protein KilAC domain	eggNOG-mapper	17694	17987	-	lysis;regulation;
9CCBH27678_27	hypothetical protein	eggNOG-mapper	17997	18308	-	hypothetical;
9CCBH27678_28	unknown	-	18305	18496	-	unsorted;
9CCBH27678_29	Cro/C1-type HTH DNA-binding domain	eggNOG-mapper	18640	19425	-	replication;regulation;
9CCBH27678_30	transcriptional repressor	Iterative search	19524	19778	+	regulation;
9CCBH27678_31	CII-like transcriptional activator	Iterative search	20110	20865	+	regulation;
9CCBH27678_32	Virulence-associated protein E	eggNOG-mapper	20862	23075	+	unsorted;
9CCBH27678_33	hypothetical protein	eggNOG-mapper	23072	23443	+	hypothetical;
9CCBH27678_34	Bacteriophage holin Hol, superfamily III	eggNOG-mapper	24016	24378	+	lysis;
9CCBH27678_35	transposase activity	eggNOG-mapper	24494	25018	+	integration;
9CCBH27678_36	Terminase	eggNOG-mapper	24999	26948	+	packaging;
9CCBH27678_37	head-tail adaptor	Iterative search	26961	27176	+	assembly;infection;
9CCBH27678_38	Phage portal protein lambda family	eggNOG-mapper	27215	28792	+	infection;
9CCBH27678_39	peptidase	eggNOG-mapper	28795	30015	+	lysis;
9CCBH27678_40	Bacteriophage lambda head decoration protein D	eggNOG-mapper	30029	30379	+	assembly;
9CCBH27678_41	capsid protein	eggNOG-mapper	30395	31432	+	assembly;
9CCBH27678_42	unknown	-	31434	31619	+	unsorted;
9CCBH27678_43	head closure Hc1	Iterative search	31622	31936	+	regulation;assembly;
9CCBH27678_44	tail completion or Neck1 protein	Iterative search	31936	32604	+	assembly;infection;
9CCBH27678_45	hypothetical protein	eggNOG-mapper	32597	33133	+	hypothetical;
9CCBH27678_46	phage baseplate	eggNOG-mapper	33130	33687	+	infection;
9CCBH27678_47	unknown	-	33744	33965	+	unsorted;
9CCBH27678_48	Gene 25-like lysozyme	eggNOG-mapper	33975	34301	+	lysis;
9CCBH27678_49	baseplate assembly protein	eggNOG-mapper	34298	35182	+	assembly;infection;
9CCBH27678_50	tail protein	eggNOG-mapper	35179	35709	+	infection;
9CCBH27678_51	Phage tail-collar fibre protein	eggNOG-mapper	35706	37787	+	assembly;infection;
9CCBH27678_52	tail fiber assembly protein	Iterative search	37784	38248	+	assembly;infection;
9CCBH27678_53	Phage tail sheath C-terminal domain	eggNOG-mapper	38292	39452	+	infection;
9CCBH27678_54	Phage tail tube protein FII	eggNOG-mapper	39463	39972	+	infection;
9CCBH27678_55	Phage tail assembly chaperone proteins, E, or 41 or 14	eggNOG-mapper	39982	40278	+	assembly;infection;
9CCBH27678_56	tail tape measure protein	eggNOG-mapper	40417	43107	+	assembly;infection;
9CCBH27678_57	Phage P2 GpU	eggNOG-mapper	43116	43955	+	assembly;
9CCBH27678_58	Phage Tail Protein X	eggNOG-mapper	43930	44136	+	infection;
9CCBH27678_59	late control	eggNOG-mapper	44150	45202	+	unsorted;
9CCBH27678_60	unknown	-	45240	45425	-	unsorted;
9CCBH27678_61	chitin catabolic process	eggNOG-mapper	45537	46166	+	unsorted;
9CCBH27678_62	hypothetical protein	eggNOG-mapper	46163	46555	+	hypothetical;
9CCBH27678_63	hypothetical protein	eggNOG-mapper	46513	46731	-	hypothetical;
9CCBH27678_64	unknown	-	46728	47030	-	unsorted;
9CCBH27678_65	hypothetical protein	eggNOG-mapper	47127	47390	+	hypothetical;
9CCBH27678_66	hypothetical protein	eggNOG-mapper	47426	47689	+	hypothetical;
9CCBH27678_67	Pfam:SRAP	eggNOG-mapper	47671	48354	-	unsorted;
57CCBH28189_1	Could accelerate the degradation of some genes transcripts potentially through selective RNA binding	eggNOG-mapper	1	186	+	replication;
57CCBH28189_2	transcriptional regulator	eggNOG-mapper	818	1531	-	regulation;
57CCBH28189_3	hypothetical protein	eggNOG-mapper	1702	2232	+	hypothetical;
57CCBH28189_4	Putative phage holin	eggNOG-mapper	2397	2771	+	lysis;
57CCBH28189_5	Putative 3TM holin, Phage_holin_3	eggNOG-mapper	2764	3039	+	lysis;
57CCBH28189_6	ORF located using Glimmer RBSfinder	eggNOG-mapper	3131	3634	+	unsorted;
57CCBH28189_7	tail fiber protein	Iterative search	3687	4139	+	infection;
57CCBH28189_8	hypothetical protein	eggNOG-mapper	4160	4699	-	hypothetical;
57CCBH28189_9	Acts as a magnesium transporter	eggNOG-mapper	5026	6474	+	infection;
57CCBH28189_10	hypothetical protein	eggNOG-mapper	6524	6916	-	hypothetical;
57CCBH28189_11	Protein of unknown function (DUF1456)	eggNOG-mapper	6909	7370	-	unsorted;
57CCBH28189_12	Catalyzes the methylthiolation of an aspartic acid residue of ribosomal protein S12	eggNOG-mapper	7431	8765	-	unsorted;
57CCBH28189_13	COG1961 Site-specific recombinases, DNA invertase Pin homologs	eggNOG-mapper	8794	10425	+	integration;
57CCBH28189_14	hypothetical protein	eggNOG-mapper	10409	10693	-	hypothetical;
57CCBH28189_15	unknown	-	10693	10812	-	unsorted;
57CCBH28189_16	Lar-like restriction alleviation protein	Iterative search	10805	12058	-	unsorted;
57CCBH28189_17	unknown	-	12055	12438	-	unsorted;
57CCBH28189_18	reverse transcriptase	eggNOG-mapper	12435	13505	-	unsorted;
57CCBH28189_19	Avd protein of DGR	Iterative search	13828	14190	-	unsorted;
57CCBH28189_20	hypothetical protein	eggNOG-mapper	14205	14867	-	hypothetical;
57CCBH28189_21	hypothetical protein	eggNOG-mapper	14930	15544	-	hypothetical;
57CCBH28189_22	unknown	-	15541	16083	-	unsorted;
57CCBH28189_23	unknown	-	16093	16332	-	unsorted;
57CCBH28189_24	unknown	-	16329	16841	-	unsorted;
57CCBH28189_25	Pyocin activator protein PrtN	eggNOG-mapper	16891	17226	-	regulation;
57CCBH28189_26	unknown	-	17223	17531	-	unsorted;
57CCBH28189_27	unknown	-	17528	17695	-	unsorted;
57CCBH28189_28	Phage antirepressor protein KilAC domain	eggNOG-mapper	17685	17978	-	lysis;regulation;
57CCBH28189_29	hypothetical protein	eggNOG-mapper	17988	18299	-	hypothetical;
57CCBH28189_30	sequence-specific DNA binding	eggNOG-mapper	18543	19199	-	replication;
57CCBH28189_31	Helix-turn-helix XRE-family like proteins	eggNOG-mapper	19302	19520	+	replication;regulation;
57CCBH28189_32	CII-like transcriptional activator	Iterative search	19968	20354	+	regulation;
57CCBH28189_33	Phage conjugal plasmid C-4 type zinc finger protein, TraR family	eggNOG-mapper	20347	20553	+	unsorted;
57CCBH28189_34	Virulence-associated protein E	eggNOG-mapper	20556	22790	+	unsorted;
57CCBH28189_35	hypothetical protein	eggNOG-mapper	22787	23146	+	hypothetical;
57CCBH28189_36	Bacteriophage holin Hol, superfamily III	eggNOG-mapper	23774	24112	+	lysis;
57CCBH28189_37	HNH nucleases	eggNOG-mapper	24087	24464	+	packaging;
57CCBH28189_38	Phage terminase, small subunit	eggNOG-mapper	24631	25155	+	packaging;
57CCBH28189_39	terminase	eggNOG-mapper	25118	26932	+	packaging;
57CCBH28189_40	membrane protein	Iterative search	26929	27108	+	assembly;
57CCBH28189_41	portal protein	eggNOG-mapper	27111	28385	+	infection;
57CCBH28189_42	peptidase	eggNOG-mapper	28382	29329	+	lysis;
57CCBH28189_43	Phage capsid family	eggNOG-mapper	29391	30704	+	assembly;
57CCBH28189_44	unknown	-	30769	31059	+	unsorted;
57CCBH28189_45	head-tail adaptor	Iterative search	31062	31613	+	assembly;infection;
57CCBH28189_46	Phage head-tail joining protein	eggNOG-mapper	31615	31941	+	assembly;infection;
57CCBH28189_47	unknown	-	31947	32162	+	unsorted;
57CCBH28189_48	Bacteriophage HK97-gp10, putative tail-component	eggNOG-mapper	32134	32706	+	assembly;infection;
57CCBH28189_49	Protein of unknown function (DUF3168)	eggNOG-mapper	32699	33085	+	unsorted;
57CCBH28189_50	major tail protein	Iterative search	33117	33623	+	infection;
57CCBH28189_51	hypothetical protein	eggNOG-mapper	33694	34038	+	hypothetical;
57CCBH28189_52	hypothetical protein	eggNOG-mapper	34035	34262	+	hypothetical;
57CCBH28189_53	tape measure protein	eggNOG-mapper	34302	37556	+	assembly;
57CCBH28189_54	Phage minor tail protein	eggNOG-mapper	37556	37894	+	infection;
57CCBH28189_55	Phage minor tail protein L	eggNOG-mapper	37891	38637	+	infection;
57CCBH28189_56	NLP P60 protein	eggNOG-mapper	38640	39398	+	unsorted;
57CCBH28189_57	unknown	-	39437	39919	+	unsorted;
57CCBH28189_58	lambda tail assembly I	eggNOG-mapper	39963	40532	+	assembly;infection;
57CCBH28189_59	Domain of unknown function (DUF1983)	eggNOG-mapper	40589	44254	+	unsorted;
57CCBH28189_60	hypothetical protein	eggNOG-mapper	44535	45221	+	hypothetical;
57CCBH28189_61	tail fiber protein	Iterative search	45234	46028	+	infection;
57CCBH28189_62	hypothetical protein	eggNOG-mapper	46028	46342	+	hypothetical;
57CCBH28189_63	Chitinase class I	eggNOG-mapper	46462	47088	+	unsorted;
9CCBH28850_1	Pfam:SRAP	eggNOG-mapper	1	675	+	unsorted;
9CCBH28850_2	unknown	-	784	1086	+	unsorted;
9CCBH28850_3	unknown	-	1109	1540	+	unsorted;
9CCBH28850_4	unknown	-	1537	1776	+	unsorted;
9CCBH28850_5	hypothetical protein	eggNOG-mapper	1773	1976	+	hypothetical;
9CCBH28850_6	C-5 cytosine-specific DNA methylase	eggNOG-mapper	2065	3366	-	regulation;
9CCBH28850_7	unknown	-	3359	3535	-	unsorted;
9CCBH28850_8	hypothetical protein	eggNOG-mapper	3532	3972	-	hypothetical;
9CCBH28850_9	Prokaryotic dksA/traR C4-type zinc finger	eggNOG-mapper	4032	4238	-	unsorted;
9CCBH28850_10	hypothetical protein	eggNOG-mapper	4250	4603	-	hypothetical;
9CCBH28850_11	unknown	-	4663	4935	-	unsorted;
9CCBH28850_12	hypothetical protein	eggNOG-mapper	5314	5634	-	hypothetical;
9CCBH28850_13	ParB-like nuclease domain	eggNOG-mapper	5668	7536	-	packaging;
9CCBH28850_14	Key enzyme in folate metabolism. Catalyzes an essential reaction for de novo glycine and purine synthesis, and for DNA precursor synthesis	eggNOG-mapper	7614	8111	+	unsorted;
9CCBH28850_15	Small Multidrug Resistance protein	eggNOG-mapper	8298	8645	+	unsorted;
9CCBH28850_16	Catalyzes the condensation of para-aminobenzoate (pABA) with 6-hydroxymethyl-7,8-dihydropterin diphosphate (DHPt-PP) to form 7,8-dihydropteroate (H2Pte), the immediate precursor of folate derivatives	eggNOG-mapper	8639	9478	+	unsorted;
9CCBH28850_17	POTRA domain	eggNOG-mapper	9971	11734	+	unsorted;
9CCBH28850_18	haemagglutination activity domain	eggNOG-mapper	11847	12734	+	unsorted;
9CCBH28850_19	Tail protein	eggNOG-mapper	12877	13236	+	infection;
9CCBH28850_20	Phage tail-collar fibre protein	eggNOG-mapper	13233	15272	+	assembly;infection;
9CCBH28850_21	unknown	-	15539	15898	+	unsorted;
9CCBH28850_22	unknown	-	16616	16795	+	unsorted;
9CCBH28850_23	Tail protein	eggNOG-mapper	16807	17424	-	infection;
9CCBH28850_24	Uncharacterised MFS-type transporter YbfB	eggNOG-mapper	17755	18930	+	infection;
9CCBH28850_25	transposase	eggNOG-mapper	18930	19967	+	integration;
9CCBH28850_26	Metallo-peptidase family M12B Reprolysin-like	eggNOG-mapper	19936	21735	-	lysis;
9CCBH28850_27	hypothetical protein	eggNOG-mapper	21813	22292	-	hypothetical;
9CCBH28850_28	virus tail, fiber	eggNOG-mapper	22244	23179	-	infection;
9CCBH28850_29	tail protein	eggNOG-mapper	23176	23706	-	infection;
9CCBH28850_30	baseplate assembly protein	eggNOG-mapper	23703	24587	-	assembly;infection;
9CCBH28850_31	Gene 25-like lysozyme	eggNOG-mapper	24584	24910	-	lysis;
9CCBH28850_32	unknown	-	24920	25141	-	unsorted;
9CCBH28850_33	phage baseplate	eggNOG-mapper	25198	25755	-	infection;
9CCBH28850_34	hypothetical protein	eggNOG-mapper	25752	26288	-	hypothetical;
9CCBH28850_35	tail completion or Neck1 protein	Iterative search	26281	26949	-	assembly;infection;
9CCBH28850_36	head closure Hc1	Iterative search	26949	27263	-	regulation;assembly;
9CCBH28850_37	unknown	-	27266	27451	-	unsorted;
9CCBH28850_38	capsid protein	eggNOG-mapper	27453	28490	-	assembly;
9CCBH28850_39	Bacteriophage lambda head decoration protein D	eggNOG-mapper	28506	28856	-	assembly;
9CCBH28850_40	peptidase	eggNOG-mapper	28870	30090	-	lysis;
9CCBH28850_41	Phage portal protein lambda family	eggNOG-mapper	30093	31670	-	infection;
9CCBH28850_42	head-tail adaptor	Iterative search	31709	31924	-	assembly;infection;
9CCBH28850_43	Terminase	eggNOG-mapper	31937	33886	-	packaging;
9CCBH28850_44	transposase activity	eggNOG-mapper	33867	34391	-	integration;
9CCBH28850_45	Bacteriophage holin Hol, superfamily III	eggNOG-mapper	34507	34869	-	lysis;
9CCBH28850_46	hypothetical protein	eggNOG-mapper	35442	35813	-	hypothetical;
9CCBH28850_47	Virulence-associated protein E	eggNOG-mapper	35810	38023	-	unsorted;
9CCBH28850_48	CII-like transcriptional activator	Iterative search	38020	38775	-	regulation;
9CCBH28850_49	transcriptional repressor	Iterative search	39107	39361	-	regulation;
9CCBH28850_50	Cro/C1-type HTH DNA-binding domain	eggNOG-mapper	39460	40245	+	replication;regulation;
9CCBH28850_51	unknown	-	40389	40580	+	unsorted;
9CCBH28850_52	hypothetical protein	eggNOG-mapper	40577	40888	+	hypothetical;
9CCBH28850_53	Phage antirepressor protein KilAC domain	eggNOG-mapper	40898	41191	+	lysis;regulation;
9CCBH28850_54	unknown	-	41345	41665	+	unsorted;
9CCBH28850_55	Pyocin activator protein PrtN	eggNOG-mapper	41662	41979	+	regulation;
9CCBH28850_56	unknown	-	42030	42593	+	unsorted;
9CCBH28850_57	unknown	-	42590	42829	+	unsorted;
9CCBH28850_58	Exonuclease	eggNOG-mapper	42838	43398	+	packaging;
9CCBH28850_59	unknown	-	43395	43877	+	unsorted;
9CCBH28850_60	DNA methylase	eggNOG-mapper	43874	45754	+	regulation;
9CCBH28850_61	unknown	-	45751	46134	+	unsorted;
9CCBH28850_62	PFAM phosphoadenosine	eggNOG-mapper	46131	47198	+	unsorted;
9CCBH28850_63	Lar-like restriction alleviation protein	Iterative search	47195	48079	+	unsorted;
9CCBH28850_64	unknown	-	48072	48191	+	unsorted;
9CCBH28850_65	hypothetical protein	eggNOG-mapper	48191	48475	+	hypothetical;
9CCBH28850_66	COG1961 Site-specific recombinases, DNA invertase Pin homologs	eggNOG-mapper	48459	50090	-	integration;
9CCBH28850_67	Catalyzes the methylthiolation of an aspartic acid residue of ribosomal protein S12	eggNOG-mapper	50119	51453	+	unsorted;
9CCBH28850_68	Protein of unknown function (DUF1456)	eggNOG-mapper	51514	51975	+	unsorted;
9CCBH28850_69	hypothetical protein	eggNOG-mapper	51968	52360	+	hypothetical;
9CCBH28850_70	Acts as a magnesium transporter	eggNOG-mapper	52410	53858	-	infection;
9CCBH28850_71	hypothetical protein	eggNOG-mapper	54185	54700	+	hypothetical;
9CCBH28850_72	tail fiber protein	Iterative search	54746	55198	-	infection;
9CCBH28850_73	ORF located using Glimmer RBSfinder	eggNOG-mapper	55251	55754	-	unsorted;
9CCBH28850_74	Putative 3TM holin, Phage_holin_3	eggNOG-mapper	55846	56121	-	lysis;
9CCBH28850_75	Putative phage holin	eggNOG-mapper	56114	56488	-	lysis;
9CCBH28850_76	hypothetical protein	eggNOG-mapper	56653	57183	-	hypothetical;
9CCBH28850_77	transcriptional regulator	eggNOG-mapper	57354	58064	+	regulation;
62CCBH28529_1	Domain of unknown function (DUF4172)	eggNOG-mapper	1	1122	-	unsorted;
62CCBH28529_2	COG0464 ATPases of the AAA class	eggNOG-mapper	1939	3141	+	unsorted;
62CCBH28529_3	Subtilase family	eggNOG-mapper	3101	5380	+	unsorted;
62CCBH28529_4	HNH endonuclease	eggNOG-mapper	5688	6617	-	packaging;
62CCBH28529_5	AAA ATPase domain	eggNOG-mapper	6614	8059	-	unsorted;
62CCBH28529_6	HTH-like domain	eggNOG-mapper	8308	8442	-	unsorted;
62CCBH28529_7	Helix-turn-helix domain	eggNOG-mapper	8583	9980	+	replication;regulation;
62CCBH28529_8	HTH-like domain	eggNOG-mapper	9946	10524	-	unsorted;
62CCBH28529_9	Transposase	eggNOG-mapper	10557	10733	-	integration;
62CCBH28529_10	Phage integrase family	eggNOG-mapper	10914	11321	-	integration;
62CCBH28529_11	Phage integrase family	eggNOG-mapper	11346	11660	-	integration;
62CCBH28529_12	HicA toxin of bacterial toxin-antitoxin,	eggNOG-mapper	12370	12552	+	unsorted;
62CCBH28529_13	HicB_like antitoxin of bacterial toxin-antitoxin system	eggNOG-mapper	12585	13007	+	unsorted;
62CCBH28529_14	unknown	-	13037	13210	+	unsorted;
62CCBH28529_15	Rhs element vgr protein	eggNOG-mapper	13253	14224	-	unsorted;
62CCBH28529_16	Rhs element vgr protein	eggNOG-mapper	14209	14901	-	unsorted;
62CCBH28529_17	hypothetical protein	eggNOG-mapper	14898	15440	-	hypothetical;
62CCBH28529_18	hypothetical protein	eggNOG-mapper	15437	16360	-	hypothetical;
62CCBH28529_19	Caudovirales tail fibre assembly protein	eggNOG-mapper	16357	16833	-	assembly;infection;
62CCBH28529_20	Phage tail-collar fibre protein	eggNOG-mapper	16830	19451	-	assembly;infection;
62CCBH28529_21	tail protein	Iterative search	19461	19985	-	infection;
62CCBH28529_22	phage Mu protein	eggNOG-mapper	19978	21150	-	unsorted;
62CCBH28529_23	Protein of unknown function (DUF2590)	eggNOG-mapper	21147	21464	-	unsorted;
62CCBH28529_24	Phage tail tape measure protein, TP901 family	eggNOG-mapper	21461	23830	-	assembly;infection;
62CCBH28529_25	hypothetical protein	eggNOG-mapper	23844	23984	-	hypothetical;
62CCBH28529_26	Phage tail assembly chaperone	eggNOG-mapper	24008	24304	-	assembly;infection;
62CCBH28529_27	Bacteriophage Rz lysis protein	eggNOG-mapper	24301	24816	-	lysis;
62CCBH28529_28	Phage lysozyme	eggNOG-mapper	24813	25274	-	lysis;
62CCBH28529_29	unknown	-	25271	25576	-	unsorted;
62CCBH28529_30	Phage conjugal plasmid C-4 type zinc finger protein, TraR family	eggNOG-mapper	25573	25785	-	unsorted;
62CCBH28529_31	Protein of unknown function (DUF2597)	eggNOG-mapper	25785	26234	-	unsorted;
62CCBH28529_32	Protein of unknown function (DUF2586)	eggNOG-mapper	26238	27353	-	unsorted;
62CCBH28529_33	tail completion or Neck1 protein	Iterative search	27366	28034	-	assembly;infection;
62CCBH28529_34	P2 phage tail completion protein R (GpR)	eggNOG-mapper	28027	28464	-	assembly;infection;
62CCBH28529_35	Phage head completion protein (GPL)	eggNOG-mapper	28464	28925	-	assembly;
62CCBH28529_36	Phage small terminase subunit	eggNOG-mapper	29023	29757	-	packaging;
62CCBH28529_37	Major capsid protein	eggNOG-mapper	29754	30776	-	assembly;
62CCBH28529_38	Capsid scaffolding	eggNOG-mapper	30776	31729	-	assembly;
62CCBH28529_39	Terminase RNaseH-like domain	eggNOG-mapper	31887	33935	+	packaging;
62CCBH28529_40	portal protein	eggNOG-mapper	33874	34701	+	infection;
62CCBH28529_41	unknown	-	34982	35191	-	unsorted;
62CCBH28529_42	unknown	-	35569	35847	-	unsorted;
62CCBH28529_43	unknown	-	35844	36074	-	unsorted;
62CCBH28529_44	Arc-like DNA binding domain	eggNOG-mapper	36071	36316	-	replication;
62CCBH28529_45	hypothetical protein	eggNOG-mapper	36309	36575	-	hypothetical;
62CCBH28529_46	hypothetical protein	eggNOG-mapper	36646	37005	-	hypothetical;
62CCBH28529_47	hypothetical protein	eggNOG-mapper	37035	37382	-	hypothetical;
62CCBH28529_48	unknown	-	37398	37799	-	unsorted;
62CCBH28529_49	Toprim-like	eggNOG-mapper	38241	40931	-	unsorted;
62CCBH28529_50	Cox-like excisionase and repressor	Iterative search	40941	41171	-	integration;regulation;
62CCBH28529_51	sequence-specific DNA binding	eggNOG-mapper	41269	41508	+	replication;
62CCBH28529_52	Belongs to the 'phage' integrase family	eggNOG-mapper	41513	42697	+	integration;
62CCBH28529_53	Diguanylate cyclase	eggNOG-mapper	42733	44517	-	unsorted;
62CCBH28529_54	hypothetical protein	eggNOG-mapper	45151	45774	+	hypothetical;
62CCBH28529_55	unknown	-	46570	46788	+	unsorted;
62CCBH28529_56	Thioredoxin	eggNOG-mapper	46785	47333	-	assembly;
62CCBH28529_57	COG2801 Transposase and inactivated derivatives	eggNOG-mapper	47368	47655	+	integration;
62CCBH28529_58	Protein of unknown function (DUF3363)	eggNOG-mapper	48998	49903	+	unsorted;
62CCBH28529_59	TIGRFAM Drug resistance transporter Bcr CflA subfamily	eggNOG-mapper	50211	51398	+	infection;
62CCBH28529_60	transcriptional regulator	eggNOG-mapper	51408	52352	+	regulation;
62CCBH28529_61	hypothetical protein	eggNOG-mapper	52349	52615	+	hypothetical;
62CCBH28529_62	Type IV secretory pathway, VirD4	eggNOG-mapper	52851	53240	+	integration;
62CCBH28529_63	Prevents misfolding and promotes the refolding and proper assembly of unfolded polypeptides generated under stress conditions	eggNOG-mapper	53309	54778	-	assembly;
62CCBH28529_64	TIGRFAM tRNA-guanine transglycosylase, various specificities	eggNOG-mapper	54857	55942	+	tRNA;
62CCBH28529_65	PFAM ribosomal RNA methyltransferase	eggNOG-mapper	55961	56704	+	immune;
62CCBH28529_66	unknown	-	56701	57114	+	unsorted;
62CCBH28529_67	unknown	-	57775	58323	-	unsorted;
62CCBH28529_68	HTH DNA binding protein	Iterative search	58847	59071	+	replication;
62CCBH28529_69	CII-like transcriptional activator	Iterative search	59406	59885	+	regulation;
62CCBH28529_70	unknown	-	59882	60100	+	unsorted;
62CCBH28529_71	Transcriptional regulator	eggNOG-mapper	60097	60411	+	regulation;
62CCBH28529_72	Integrase core domain	eggNOG-mapper	60421	62460	+	integration;assembly;
62CCBH28529_73	Type II secretory pathway component ExeA	eggNOG-mapper	62470	63702	+	integration;
62CCBH28529_74	late control	Iterative search	63704	63937	+	unsorted;
62CCBH28529_75	unknown	-	64065	64343	-	unsorted;
62CCBH28529_76	unknown	-	64584	64916	-	unsorted;
62CCBH28529_77	Evidence 5 No homology to any previously reported sequences	eggNOG-mapper	65019	65210	-	unsorted;
62CCBH28529_78	Phage replication protein CRI	eggNOG-mapper	65361	66593	+	replication;
62CCBH28529_79	unknown	-	66593	66820	+	unsorted;
62CCBH28529_80	haemagglutination activity domain	eggNOG-mapper	66913	68169	-	unsorted;
62CCBH28529_81	POTRA domain	eggNOG-mapper	68282	69694	-	unsorted;
12CCBH28529_1	Phage portal protein, lambda family	eggNOG-mapper	1	1023	+	infection;
12CCBH28529_2	Phage portal protein, lambda family	eggNOG-mapper	965	2212	+	infection;
12CCBH28529_3	haemagglutination activity domain	eggNOG-mapper	2923	3771	+	unsorted;
12CCBH28529_4	Protein of unknown function (DUF3486)	eggNOG-mapper	4433	4678	-	unsorted;
12CCBH28529_5	Integrase core domain	Iterative search	5078	5308	-	integration;assembly;
12CCBH28529_6	unknown	-	5320	5466	-	unsorted;
12CCBH28529_7	Catalyzes the condensation of para-aminobenzoate (pABA) with 6-hydroxymethyl-7,8-dihydropterin diphosphate (DHPt-PP) to form 7,8-dihydropteroate (H2Pte), the immediate precursor of folate derivatives	eggNOG-mapper	5516	6358	-	unsorted;
12CCBH28529_8	D12 class N6 adenine-specific DNA methyltransferase	eggNOG-mapper	6790	7284	+	immune;
12CCBH28529_9	D12 class N6 adenine-specific DNA methyltransferase	eggNOG-mapper	7653	8330	+	immune;
12CCBH28529_10	hypothetical protein	eggNOG-mapper	8270	9028	+	hypothetical;
12CCBH28529_11	head-tail adaptor	Iterative search	9072	9296	-	assembly;infection;
12CCBH28529_12	Phage terminase large subunit (GpA)	eggNOG-mapper	9308	11323	-	packaging;assembly;
12CCBH28529_13	transposase activity	eggNOG-mapper	11327	11917	-	integration;
12CCBH28529_14	minor tail protein	Iterative search	12173	12910	-	infection;
12CCBH28529_15	Putative 3TM holin, Phage_holin_3	eggNOG-mapper	12913	13203	-	lysis;
12CCBH28529_16	Putative phage holin	eggNOG-mapper	13196	13561	-	lysis;
12CCBH28529_17	hypothetical protein	eggNOG-mapper	13760	14299	-	hypothetical;
12CCBH28529_18	Bifunctional DNA primase/polymerase, N-terminal	eggNOG-mapper	14654	17383	-	replication;
12CCBH28529_19	hypothetical protein	eggNOG-mapper	17418	17636	-	hypothetical;
12CCBH28529_20	Phage conjugal plasmid C-4 type zinc finger protein, TraR family	eggNOG-mapper	17717	17929	-	unsorted;
12CCBH28529_21	CII-like transcriptional activator	Iterative search	17922	18422	-	regulation;
12CCBH28529_22	transcriptional repressor	Iterative search	18586	18822	-	regulation;
12CCBH28529_23	nucleic acid-templated transcription	eggNOG-mapper	18901	19566	+	regulation;infection;
12CCBH28529_24	unknown	-	19729	19938	+	unsorted;
12CCBH28529_25	unknown	-	19935	20240	+	unsorted;
12CCBH28529_26	dephospho-CoA kinase activity	eggNOG-mapper	20237	20806	+	unsorted;
12CCBH28529_27	hypothetical protein	eggNOG-mapper	20818	21102	+	hypothetical;
12CCBH28529_28	hypothetical protein	eggNOG-mapper	21099	21467	+	hypothetical;
12CCBH28529_29	Pyocin activator protein PrtN	eggNOG-mapper	21464	21700	+	regulation;
12CCBH28529_30	hypothetical protein	eggNOG-mapper	21919	22050	+	hypothetical;
12CCBH28529_31	unknown	-	22126	22860	+	unsorted;
12CCBH28529_32	5'-deoxynucleotidase activity	eggNOG-mapper	22869	23414	+	unsorted;
12CCBH28529_33	C-5 cytosine-specific DNA methylase	eggNOG-mapper	23411	23686	+	regulation;
12CCBH28529_34	unknown	-	23683	24114	+	unsorted;
12CCBH28529_35	Lar-like restriction alleviation protein	Iterative search	24101	24712	+	unsorted;
12CCBH28529_36	unknown	-	24705	24827	+	unsorted;
12CCBH28529_37	unknown	-	24841	25080	+	unsorted;
12CCBH28529_38	Transcriptional regulator	eggNOG-mapper	25032	25265	+	regulation;
12CCBH28529_39	unknown	-	25613	26155	-	unsorted;
12CCBH28529_40	STAS-like domain of unknown function (DUF4325)	eggNOG-mapper	26142	26489	-	unsorted;
12CCBH28529_41	sigma factor antagonist activity	eggNOG-mapper	26495	27595	-	unsorted;
12CCBH28529_42	Pfam:Arm-DNA-bind_3	eggNOG-mapper	27703	28932	-	unsorted;
55H2-9me_1	Could accelerate the degradation of some genes transcripts potentially through selective RNA binding	eggNOG-mapper	1	186	+	replication;
55H2-9me_2	Protein of unknown function (DUF2793)	eggNOG-mapper	467	1162	-	unsorted;
55H2-9me_3	Putative phage tail protein	eggNOG-mapper	1159	3366	-	infection;
55H2-9me_4	tail assembly chaperone	Iterative search	3356	3574	-	assembly;infection;
55H2-9me_5	tail assembly chaperone	Iterative search	3571	3810	-	assembly;infection;
55H2-9me_6	Phage conserved hypothetical protein BR0599	eggNOG-mapper	3819	4640	-	hypothetical;
55H2-9me_7	tail assembly protein	Iterative search	4630	6333	-	assembly;infection;
55H2-9me_8	structural protein	Iterative search	6333	7256	-	assembly;
55H2-9me_9	structural protein	Iterative search	7258	8214	-	assembly;
55H2-9me_10	tape measure protein	eggNOG-mapper	8221	11703	-	assembly;
55H2-9me_11	tail assembly chaperone	Iterative search	11852	12346	-	assembly;infection;
55H2-9me_12	major tail protein with Ig-like domain	Iterative search	12350	13120	-	infection;
55H2-9me_13	hypothetical protein	eggNOG-mapper	13153	13332	-	hypothetical;
55H2-9me_14	portal protein	Iterative search	13320	13793	-	infection;
55H2-9me_15	Protein of unknown function (DUF1320)	eggNOG-mapper	13790	14206	-	unsorted;
55H2-9me_16	unknown	-	14203	14370	-	unsorted;
55H2-9me_17	unknown	-	14370	14711	-	unsorted;
55H2-9me_18	Mu-like prophage major head subunit gpT	eggNOG-mapper	14778	15692	-	assembly;
55H2-9me_19	Mu-like prophage I protein	eggNOG-mapper	15696	16793	-	unsorted;
55H2-9me_20	hypothetical protein	eggNOG-mapper	17013	17234	-	hypothetical;
55H2-9me_21	type I-E anti-CRISPR protein	Iterative search	17224	17430	-	unsorted;
55H2-9me_22	Phage virion morphogenesis family	eggNOG-mapper	17541	18008	-	infection;
55H2-9me_23	extracellular region	eggNOG-mapper	18008	19294	-	unsorted;
55H2-9me_24	portal protein	Iterative search	19294	20874	-	infection;
55H2-9me_25	terminase large subunit	Iterative search	20884	22536	-	packaging;
55H2-9me_26	hypothetical protein	eggNOG-mapper	22568	23071	+	hypothetical;
55H2-9me_27	Protein of unknown function (DUF1804)	eggNOG-mapper	23073	23573	-	unsorted;
55H2-9me_28	hypothetical protein	eggNOG-mapper	23582	23770	-	hypothetical;
55H2-9me_29	Rz-like spanin	Iterative search	23881	24282	-	lysis;
55H2-9me_30	unknown	-	24279	24521	-	unsorted;
55H2-9me_31	endolysin	Iterative search	24521	24937	-	lysis;
55H2-9me_32	hypothetical protein	eggNOG-mapper	24937	25407	-	hypothetical;
55H2-9me_33	hypothetical protein	eggNOG-mapper	25352	25699	-	hypothetical;
55H2-9me_34	Mor transcription activator family	eggNOG-mapper	25802	26251	-	regulation;
55H2-9me_35	Protein of unknown function (DUF1018)	eggNOG-mapper	26238	26645	-	unsorted;
55H2-9me_36	hypothetical protein	eggNOG-mapper	26642	26938	-	hypothetical;
55H2-9me_37	unknown	-	27009	27278	-	unsorted;
55H2-9me_38	hypothetical protein	eggNOG-mapper	27281	27505	-	hypothetical;
55H2-9me_39	host nuclease inhibitor	Iterative search	27489	27770	-	regulation;packaging;
55H2-9me_40	host nuclease inhibitor	Iterative search	27773	28081	-	regulation;packaging;
55H2-9me_41	Protein of unknown function (DUF3164)	eggNOG-mapper	28083	28700	-	unsorted;
55H2-9me_42	hypothetical protein	eggNOG-mapper	28714	29025	-	hypothetical;
55H2-9me_43	hypothetical protein	eggNOG-mapper	28988	29401	-	hypothetical;
55H2-9me_44	unknown	-	29401	29517	-	unsorted;
55H2-9me_45	unknown	-	29502	30137	-	unsorted;
55H2-9me_46	Transcriptional regulator	eggNOG-mapper	30209	30874	-	regulation;
55H2-9me_47	AAA domain	eggNOG-mapper	30871	31623	-	unsorted;
55H2-9me_48	Mu transposase, C-terminal	eggNOG-mapper	31638	33707	-	integration;
55H2-9me_49	unknown	-	33700	34110	-	unsorted;
55H2-9me_50	unknown	-	34107	34433	-	unsorted;
55H2-9me_51	transcriptional regulator	Iterative search	34433	34867	-	regulation;
55H2-9me_52	transcriptional repressor	Iterative search	34870	35226	-	regulation;
55H2-9me_53	protein disulfide oxidoreductase activity	eggNOG-mapper	35467	36123	+	replication;
54LIM1166_1	PFAM Integrase catalytic region	eggNOG-mapper	1	204	-	lysis;integration;
54LIM1166_2	Evidence 2b Function of strongly homologous gene	eggNOG-mapper	817	1002	-	unsorted;
54LIM1166_3	Protein of unknown function (DUF2875)	eggNOG-mapper	1182	2768	-	unsorted;
54LIM1166_4	nuclear chromosome segregation	eggNOG-mapper	2768	4924	-	unsorted;
54LIM1166_5	unknown	-	4921	5418	-	unsorted;
54LIM1166_6	hypothetical protein	eggNOG-mapper	5422	6312	-	hypothetical;
54LIM1166_7	transposase	eggNOG-mapper	6342	7547	-	integration;
54LIM1166_8	Uncharacterised MFS-type transporter YbfB	eggNOG-mapper	7547	8722	-	infection;
54LIM1166_9	AAA domain	Iterative search	8924	9160	-	unsorted;
54LIM1166_10	head maturation protease	Iterative search	9163	9570	-	lysis;assembly;infection;
54LIM1166_11	Integrase core domain	eggNOG-mapper	9537	9917	-	integration;assembly;
54LIM1166_12	Phage tail tape measure protein, TP901 family	eggNOG-mapper	10202	12319	-	assembly;infection;
54LIM1166_13	hypothetical protein	eggNOG-mapper	12333	12473	-	hypothetical;
54LIM1166_14	Phage tail assembly chaperone	eggNOG-mapper	12497	12793	-	assembly;infection;
54LIM1166_15	Bacteriophage Rz lysis protein	eggNOG-mapper	12790	13305	-	lysis;
54LIM1166_16	Phage lysozyme	eggNOG-mapper	13302	13763	-	lysis;
54LIM1166_17	unknown	-	13760	14065	-	unsorted;
54LIM1166_18	Phage conjugal plasmid C-4 type zinc finger protein, TraR family	eggNOG-mapper	14062	14274	-	unsorted;
54LIM1166_19	Protein of unknown function (DUF2597)	eggNOG-mapper	14274	14723	-	unsorted;
54LIM1166_20	Protein of unknown function (DUF2586)	eggNOG-mapper	14727	15842	-	unsorted;
54LIM1166_21	tail completion or Neck1 protein	Iterative search	15855	16523	-	assembly;infection;
54LIM1166_22	P2 phage tail completion protein R (GpR)	eggNOG-mapper	16516	16953	-	assembly;infection;
54LIM1166_23	Phage head completion protein (GPL)	eggNOG-mapper	16953	17414	-	assembly;
54LIM1166_24	Phage small terminase subunit	eggNOG-mapper	17512	18246	-	packaging;
54LIM1166_25	Major capsid protein	eggNOG-mapper	18243	19265	-	assembly;
54LIM1166_26	Capsid scaffolding	eggNOG-mapper	19265	20218	-	assembly;
54LIM1166_27	Terminase RNaseH-like domain	eggNOG-mapper	20376	22424	+	packaging;
54LIM1166_28	portal protein	eggNOG-mapper	22363	23190	+	infection;
54LIM1166_29	unknown	-	23471	23680	-	unsorted;
54LIM1166_30	unknown	-	24058	24336	-	unsorted;
54LIM1166_31	unknown	-	24333	24563	-	unsorted;
54LIM1166_32	Arc-like DNA binding domain	eggNOG-mapper	24560	24805	-	replication;
54LIM1166_33	hypothetical protein	eggNOG-mapper	24798	25064	-	hypothetical;
54LIM1166_34	hypothetical protein	eggNOG-mapper	25135	25494	-	hypothetical;
54LIM1166_35	hypothetical protein	eggNOG-mapper	25524	25871	-	hypothetical;
54LIM1166_36	unknown	-	25887	26288	-	unsorted;
54LIM1166_37	Toprim-like	eggNOG-mapper	26730	29420	-	unsorted;
54LIM1166_38	Cox-like excisionase and repressor	Iterative search	29430	29660	-	integration;regulation;
54LIM1166_39	sequence-specific DNA binding	eggNOG-mapper	29758	29994	+	replication;
65LIM1166_1	Could accelerate the degradation of some genes transcripts potentially through selective RNA binding	eggNOG-mapper	1	186	+	replication;
65LIM1166_2	transcriptional regulator	eggNOG-mapper	818	1531	-	regulation;
65LIM1166_3	hypothetical protein	eggNOG-mapper	1702	2232	+	hypothetical;
65LIM1166_4	Putative phage holin	eggNOG-mapper	2397	2771	+	lysis;
65LIM1166_5	Putative 3TM holin, Phage_holin_3	eggNOG-mapper	2764	3039	+	lysis;
65LIM1166_6	ORF located using Glimmer RBSfinder	eggNOG-mapper	3131	3634	+	unsorted;
65LIM1166_7	tail fiber protein	Iterative search	3687	4139	+	infection;
65LIM1166_8	hypothetical protein	eggNOG-mapper	4160	4699	-	hypothetical;
65LIM1166_9	Acts as a magnesium transporter	eggNOG-mapper	5026	6474	+	infection;
65LIM1166_10	hypothetical protein	eggNOG-mapper	6524	6916	-	hypothetical;
65LIM1166_11	Protein of unknown function (DUF1456)	eggNOG-mapper	6909	7370	-	unsorted;
65LIM1166_12	Catalyzes the methylthiolation of an aspartic acid residue of ribosomal protein S12	eggNOG-mapper	7431	8765	-	unsorted;
65LIM1166_13	COG1961 Site-specific recombinases, DNA invertase Pin homologs	eggNOG-mapper	8794	10425	+	integration;
65LIM1166_14	hypothetical protein	eggNOG-mapper	10409	10693	-	hypothetical;
65LIM1166_15	unknown	-	10693	10812	-	unsorted;
65LIM1166_16	Lar-like restriction alleviation protein	Iterative search	10805	12058	-	unsorted;
65LIM1166_17	unknown	-	12055	12438	-	unsorted;
65LIM1166_18	reverse transcriptase	eggNOG-mapper	12435	13505	-	unsorted;
65LIM1166_19	Avd protein of DGR	Iterative search	13828	14190	-	unsorted;
65LIM1166_20	hypothetical protein	eggNOG-mapper	14205	14867	-	hypothetical;
65LIM1166_21	hypothetical protein	eggNOG-mapper	14930	15544	-	hypothetical;
65LIM1166_22	unknown	-	15541	16083	-	unsorted;
65LIM1166_23	unknown	-	16093	16332	-	unsorted;
65LIM1166_24	unknown	-	16329	16841	-	unsorted;
65LIM1166_25	Pyocin activator protein PrtN	eggNOG-mapper	16891	17226	-	regulation;
65LIM1166_26	unknown	-	17223	17531	-	unsorted;
65LIM1166_27	unknown	-	17528	17695	-	unsorted;
65LIM1166_28	Phage antirepressor protein KilAC domain	eggNOG-mapper	17685	17978	-	lysis;regulation;
65LIM1166_29	hypothetical protein	eggNOG-mapper	17988	18299	-	hypothetical;
65LIM1166_30	sequence-specific DNA binding	eggNOG-mapper	18543	19199	-	replication;
65LIM1166_31	Helix-turn-helix XRE-family like proteins	eggNOG-mapper	19302	19520	+	replication;regulation;
65LIM1166_32	CII-like transcriptional activator	Iterative search	19968	20354	+	regulation;
65LIM1166_33	Phage conjugal plasmid C-4 type zinc finger protein, TraR family	eggNOG-mapper	20347	20553	+	unsorted;
65LIM1166_34	Virulence-associated protein E	eggNOG-mapper	20556	22790	+	unsorted;
65LIM1166_35	hypothetical protein	eggNOG-mapper	22787	23146	+	hypothetical;
65LIM1166_36	Bacteriophage holin Hol, superfamily III	eggNOG-mapper	23774	24112	+	lysis;
65LIM1166_37	HNH nucleases	eggNOG-mapper	24087	24464	+	packaging;
65LIM1166_38	Phage terminase, small subunit	eggNOG-mapper	24631	25155	+	packaging;
65LIM1166_39	terminase	eggNOG-mapper	25118	26932	+	packaging;
65LIM1166_40	membrane protein	Iterative search	26929	27108	+	assembly;
65LIM1166_41	portal protein	eggNOG-mapper	27111	28385	+	infection;
65LIM1166_42	peptidase	eggNOG-mapper	28382	29329	+	lysis;
65LIM1166_43	Phage capsid family	eggNOG-mapper	29391	30704	+	assembly;
65LIM1166_44	unknown	-	30769	31059	+	unsorted;
65LIM1166_45	head-tail adaptor	Iterative search	31062	31613	+	assembly;infection;
65LIM1166_46	Phage head-tail joining protein	eggNOG-mapper	31615	31941	+	assembly;infection;
65LIM1166_47	unknown	-	31947	32162	+	unsorted;
65LIM1166_48	Bacteriophage HK97-gp10, putative tail-component	eggNOG-mapper	32134	32706	+	assembly;infection;
65LIM1166_49	Protein of unknown function (DUF3168)	eggNOG-mapper	32699	33085	+	unsorted;
65LIM1166_50	major tail protein	Iterative search	33117	33623	+	infection;
65LIM1166_51	hypothetical protein	eggNOG-mapper	33694	34038	+	hypothetical;
65LIM1166_52	hypothetical protein	eggNOG-mapper	34035	34262	+	hypothetical;
65LIM1166_53	tape measure protein	eggNOG-mapper	34302	37556	+	assembly;
65LIM1166_54	Phage minor tail protein	eggNOG-mapper	37556	37894	+	infection;
65LIM1166_55	Phage minor tail protein L	eggNOG-mapper	37891	38637	+	infection;
65LIM1166_56	NLP P60 protein	eggNOG-mapper	38640	39398	+	unsorted;
65LIM1166_57	unknown	-	39437	39919	+	unsorted;
65LIM1166_58	lambda tail assembly I	eggNOG-mapper	39963	40532	+	assembly;infection;
65LIM1166_59	Domain of unknown function (DUF1983)	eggNOG-mapper	40589	44254	+	unsorted;
65LIM1166_60	hypothetical protein	eggNOG-mapper	44535	45221	+	hypothetical;
65LIM1166_61	tail fiber protein	Iterative search	45234	46028	+	infection;
65LIM1166_62	hypothetical protein	eggNOG-mapper	46028	46342	+	hypothetical;
65LIM1166_63	Chitinase class I	eggNOG-mapper	46462	47088	+	unsorted;
69LIM1030_1	Phage integrase, N-terminal SAM-like domain	eggNOG-mapper	1	1014	+	integration;
69LIM1030_2	acetyltransferase	eggNOG-mapper	1164	1922	-	immune;
69LIM1030_3	Catalyzes the condensation of para-aminobenzoate (pABA) with 6-hydroxymethyl-7,8-dihydropterin diphosphate (DHPt-PP) to form 7,8-dihydropteroate (H2Pte), the immediate precursor of folate derivatives	eggNOG-mapper	2050	2889	-	unsorted;
69LIM1030_4	Small Multidrug Resistance protein	eggNOG-mapper	2883	3230	-	unsorted;
69LIM1030_5	Integrase core domain	eggNOG-mapper	3422	5101	+	integration;assembly;
69LIM1030_6	AAA domain	eggNOG-mapper	5104	6096	+	unsorted;
69LIM1030_7	hypothetical protein	eggNOG-mapper	6484	7011	+	hypothetical;
69LIM1030_8	hypothetical protein	eggNOG-mapper	7069	7371	+	hypothetical;
69LIM1030_9	tape measure protein	eggNOG-mapper	7474	7737	+	assembly;
69LIM1030_10	unknown	-	7813	8187	+	unsorted;
69LIM1030_11	hypothetical protein	eggNOG-mapper	8220	8621	+	hypothetical;
69LIM1030_12	unknown	-	8625	8819	+	unsorted;
69LIM1030_13	tail fiber protein	Iterative search	9332	9742	-	infection;
69LIM1030_14	hypothetical protein	eggNOG-mapper	10512	11258	+	hypothetical;
69LIM1030_15	tail fiber protein	Iterative search	11261	11383	+	infection;
69LIM1030_16	tape measure protein	eggNOG-mapper	11591	11851	-	assembly;
69LIM1030_17	Zot-like toxin	Iterative search	12280	12516	+	unsorted;
69LIM1030_18	unknown	-	12516	12605	+	unsorted;
69LIM1030_19	hypothetical protein	eggNOG-mapper	12670	12930	+	hypothetical;
69LIM1030_20	hypothetical protein	eggNOG-mapper	13393	13785	+	hypothetical;
69LIM1030_21	Metal-sensitive transcriptional repressor	eggNOG-mapper	13921	14178	+	regulation;
69LIM1030_22	Major Facilitator Superfamily	eggNOG-mapper	14188	15498	+	unsorted;
69LIM1030_23	hypothetical protein	eggNOG-mapper	15524	15970	-	hypothetical;
69LIM1030_24	hypothetical protein	eggNOG-mapper	15970	16218	-	hypothetical;
69LIM1030_25	hypothetical protein	eggNOG-mapper	16218	16409	-	hypothetical;
69LIM1030_26	hypothetical protein	eggNOG-mapper	16828	17037	+	hypothetical;
69LIM1030_27	unknown	-	17097	17402	+	unsorted;
69LIM1030_28	Transcriptional Regulator, XRE family	eggNOG-mapper	17389	17736	-	regulation;
69LIM1030_29	hypothetical protein	eggNOG-mapper	17868	18221	+	hypothetical;
69LIM1030_30	repeat protein	eggNOG-mapper	18383	19651	+	unsorted;
69LIM1030_31	Subunit R is required for both nuclease and ATPase activities, but not for modification	eggNOG-mapper	20425	23526	-	packaging;
69LIM1030_32	helicase	eggNOG-mapper	23536	26787	-	replication;
69LIM1030_33	EH_Signature domain	eggNOG-mapper	26787	28463	-	unsorted;
69LIM1030_34	Membrane MotB of proton-channel complex MotA/MotB	eggNOG-mapper	28464	29201	-	assembly;
69LIM1030_35	nuclear chromosome segregation	eggNOG-mapper	29214	31409	-	unsorted;
69LIM1030_36	COG0732 Restriction endonuclease S subunits	eggNOG-mapper	31481	32830	-	packaging;
69LIM1030_37	HsdM N-terminal domain	eggNOG-mapper	32820	34730	-	unsorted;
69LIM1030_38	tRNA_anti-like	eggNOG-mapper	34962	35624	-	tRNA;
69LIM1030_39	Transcriptional regulator	eggNOG-mapper	35762	36637	+	regulation;
69LIM1030_40	Plasmid pRiA4b ORF-3-like protein	eggNOG-mapper	36652	37062	+	unsorted;
69LIM1030_41	unknown	-	37231	37356	-	unsorted;
69LIM1030_42	unknown	-	37337	37441	-	unsorted;
69LIM1030_43	unknown	-	37880	37996	+	unsorted;
69LIM1030_44	GMC oxidoreductase	eggNOG-mapper	37981	38253	-	replication;
69LIM1030_45	LysR substrate binding domain	eggNOG-mapper	38358	39290	-	lysis;replication;
69LIM1030_46	Polyketide cyclase / dehydrase and lipid transport	eggNOG-mapper	39327	40454	-	unsorted;
69LIM1030_47	LysR substrate binding domain	eggNOG-mapper	40589	41491	+	lysis;replication;
28JX05_1	Belongs to the 'phage' integrase family	eggNOG-mapper	1	1155	+	integration;
28JX05_2	Pyocin activator protein PrtN	eggNOG-mapper	1129	1404	-	regulation;
28JX05_3	unknown	-	1404	1523	-	unsorted;
28JX05_4	unknown	-	1508	1720	-	unsorted;
28JX05_5	DNA methylase	eggNOG-mapper	1717	3597	-	regulation;
28JX05_6	unknown	-	3594	3728	-	unsorted;
28JX05_7	Uncharacterised MFS-type transporter YbfB	eggNOG-mapper	4041	5216	+	infection;
28JX05_8	transposase	eggNOG-mapper	5216	6421	+	integration;
28JX05_9	Catalyzes the condensation of para-aminobenzoate (pABA) with 6-hydroxymethyl-7,8-dihydropterin diphosphate (DHPt-PP) to form 7,8-dihydropteroate (H2Pte), the immediate precursor of folate derivatives	eggNOG-mapper	6351	7190	-	unsorted;
28JX05_10	Small Multidrug Resistance protein	eggNOG-mapper	7184	7501	-	unsorted;
28JX05_11	Transposase	eggNOG-mapper	7783	9315	-	integration;
28JX05_12	Catalyzes the condensation of para-aminobenzoate (pABA) with 6-hydroxymethyl-7,8-dihydropterin diphosphate (DHPt-PP) to form 7,8-dihydropteroate (H2Pte), the immediate precursor of folate derivatives	eggNOG-mapper	9396	10277	-	unsorted;
28JX05_13	Small Multidrug Resistance protein	eggNOG-mapper	10271	10618	-	unsorted;
28JX05_14	Transposase and inactivated derivatives	eggNOG-mapper	10841	11884	+	integration;
28JX05_15	Domain of unknown function (DUF4111)	eggNOG-mapper	12157	12954	-	unsorted;
28JX05_16	PFAM penicillin-binding protein transpeptidase	eggNOG-mapper	13016	13816	-	lysis;replication;
28JX05_17	Hexapeptide repeat of succinyl-transferase	eggNOG-mapper	13897	14529	-	immune;
28JX05_18	Phage integrase, N-terminal SAM-like domain	eggNOG-mapper	14612	15520	+	integration;
28JX05_19	hypothetical protein	eggNOG-mapper	15530	15958	-	hypothetical;
28JX05_20	Helix-turn-helix domain of resolvase	eggNOG-mapper	16336	16758	+	replication;regulation;
28JX05_21	Resolvase, N terminal domain	eggNOG-mapper	16862	17152	-	unsorted;
28JX05_22	hypothetical protein	eggNOG-mapper	17485	18039	-	hypothetical;
28JX05_23	Bifunctional DNA primase/polymerase, N-terminal	eggNOG-mapper	18379	21117	-	replication;
28JX05_24	Phage conjugal plasmid C-4 type zinc finger protein, TraR family	eggNOG-mapper	21114	21356	-	unsorted;
28JX05_25	CII-like transcriptional activator	Iterative search	21349	21849	-	regulation;
28JX05_26	unknown	-	22055	22258	+	unsorted;
28JX05_27	unknown	-	22200	22451	-	unsorted;
28JX05_28	sequence-specific DNA binding	eggNOG-mapper	22448	22678	-	replication;
28JX05_29	Peptidase S24-like	eggNOG-mapper	22781	23467	+	lysis;
28JX05_30	unknown	-	23555	23764	+	unsorted;
28JX05_31	unknown	-	23761	24069	+	unsorted;
28JX05_32	dephospho-CoA kinase activity	eggNOG-mapper	24066	24635	+	unsorted;
28JX05_33	hypothetical protein	eggNOG-mapper	24647	24931	+	hypothetical;
28JX05_34	hypothetical protein	eggNOG-mapper	24928	25296	+	hypothetical;
28JX05_35	Pyocin activator protein PrtN	eggNOG-mapper	25293	25529	+	regulation;
28JX05_36	hypothetical protein	eggNOG-mapper	25747	26094	+	hypothetical;
28JX05_37	Uncharacterized conserved protein (DUF2303)	eggNOG-mapper	26140	26949	+	unsorted;
28JX05_38	hypothetical protein	eggNOG-mapper	27016	27750	+	hypothetical;
28JX05_39	5'-deoxynucleotidase activity	eggNOG-mapper	27759	28304	+	unsorted;
28JX05_40	C-5 cytosine-specific DNA methylase	eggNOG-mapper	28301	30391	+	regulation;
28JX05_41	unknown	-	30388	30819	+	unsorted;
28JX05_42	Lar-like restriction alleviation protein	Iterative search	30806	32044	+	unsorted;
28JX05_43	Belongs to the 'phage' integrase family	eggNOG-mapper	32368	33570	-	integration;
28JX05_44	Belongs to the 'phage' integrase family	eggNOG-mapper	34008	35936	+	integration;
28JX05_45	hypothetical protein	eggNOG-mapper	36501	37256	+	hypothetical;
28JX05_46	PFAM Prophage CP4-57 regulatory	eggNOG-mapper	37375	37587	+	regulation;
28JX05_47	Cobyrinic acid ac-diamide synthase	eggNOG-mapper	37630	38505	+	unsorted;
28JX05_48	hypothetical protein	eggNOG-mapper	38489	38737	+	hypothetical;
28JX05_49	transcriptional regulators	eggNOG-mapper	38730	38948	+	regulation;
28JX05_50	dNA-binding protein	eggNOG-mapper	39174	39422	+	replication;
28JX05_51	transcriptional regulators	eggNOG-mapper	39425	41152	+	regulation;
28JX05_52	Protein of unknown function (DUF2857)	eggNOG-mapper	41180	41947	+	unsorted;
28JX05_53	hypothetical protein	eggNOG-mapper	41944	43269	+	hypothetical;
28JX05_54	unknown	-	43266	43811	+	unsorted;
28JX05_55	Integrating conjugative element protein	eggNOG-mapper	43827	44696	+	unsorted;
28JX05_56	Protein of unknown function (DUF3158)	eggNOG-mapper	44702	45250	+	unsorted;
28JX05_57	Phage regulatory protein, Rha family	eggNOG-mapper	45297	46136	+	regulation;
28JX05_58	Single-strand binding protein family	eggNOG-mapper	46166	46654	+	replication;
28JX05_59	unknown	-	46760	46954	+	unsorted;
28JX05_60	hypothetical protein	eggNOG-mapper	47105	47302	+	hypothetical;
28JX05_61	Releases the supercoiling and torsional tension of DNA, which is introduced during the DNA replication and transcription, by transiently cleaving and rejoining one strand of the DNA duplex. Introduces a single-strand break via transesterification at a target site in duplex DNA. The scissile phosphodiester is attacked by the catalytic tyrosine of the enzyme, resulting in the formation of a DNA-(5'…	eggNOG-mapper	47418	49337	+	lysis;replication;regulation;
28JX05_62	hypothetical protein	eggNOG-mapper	49346	50098	+	hypothetical;
28JX05_63	hypothetical protein	eggNOG-mapper	50412	52301	+	hypothetical;
28JX05_64	SNF2 family N-terminal domain	eggNOG-mapper	52298	54274	+	unsorted;
28JX05_65	unknown	-	54384	54710	+	unsorted;
28JX05_66	hypothetical protein	eggNOG-mapper	54696	55565	-	hypothetical;
28JX05_67	Integrating conjugative element protein PilL	eggNOG-mapper	55813	55968	+	unsorted;
28JX05_68	Colicin pore forming domain	eggNOG-mapper	56430	57926	+	unsorted;
28JX05_69	37-kD nucleoid-associated bacterial protein	eggNOG-mapper	58409	58633	-	unsorted;
28JX05_70	NMT1-like family	eggNOG-mapper	58726	60081	-	unsorted;
28JX05_71	Pfam Polyketide cyclase dehydrase and lipid transport	eggNOG-mapper	60155	60625	-	unsorted;
28JX05_72	Isochorismatase family	eggNOG-mapper	60729	61271	+	unsorted;
28JX05_73	LysR substrate binding domain	eggNOG-mapper	61261	62154	-	lysis;replication;
47LIM1680_1	lambda tail assembly I	eggNOG-mapper	1	570	-	assembly;infection;
47LIM1680_2	unknown	-	614	1096	-	unsorted;
47LIM1680_3	Exported protein	eggNOG-mapper	1135	2931	-	unsorted;
47LIM1680_4	Bacterial shufflon protein, N-terminal constant region	eggNOG-mapper	3051	3995	+	unsorted;
47LIM1680_5	PilM	eggNOG-mapper	4145	4462	+	unsorted;
47LIM1680_6	hypothetical protein	eggNOG-mapper	5377	5766	+	hypothetical;
47LIM1680_7	unknown	-	5839	6018	+	unsorted;
47LIM1680_8	unknown	-	6020	6154	+	unsorted;
47LIM1680_9	Protein of unknown function (DUF3577)	eggNOG-mapper	6477	6956	+	unsorted;
47LIM1680_10	unknown	-	7094	7252	+	unsorted;
47LIM1680_11	hypothetical protein	eggNOG-mapper	7326	7523	+	hypothetical;
47LIM1680_12	ABC transporter substrate-binding protein	eggNOG-mapper	7715	8428	+	replication;infection;
47LIM1680_13	hypothetical protein	eggNOG-mapper	8664	9014	+	hypothetical;
47LIM1680_14	Protein of unknown function (DUF3275)	eggNOG-mapper	9071	9703	+	unsorted;
47LIM1680_15	unknown	-	9700	9981	+	unsorted;
47LIM1680_16	hypothetical protein	eggNOG-mapper	10051	10413	+	hypothetical;
47LIM1680_17	hypothetical protein	eggNOG-mapper	10481	10735	+	hypothetical;
47LIM1680_18	hypothetical protein	eggNOG-mapper	10827	11201	+	hypothetical;
47LIM1680_19	Conjugal transfer protein	eggNOG-mapper	11455	12081	-	unsorted;
47LIM1680_20	Integrating conjugative element protein	eggNOG-mapper	12059	12802	-	unsorted;
47LIM1680_21	hypothetical protein	eggNOG-mapper	13475	13759	+	hypothetical;
47LIM1680_22	Phage tail assembly chaperone proteins, E, or 41 or 14	eggNOG-mapper	13819	14133	-	assembly;infection;
47LIM1680_23	unknown	-	14301	14522	-	unsorted;
47LIM1680_24	hypothetical protein	eggNOG-mapper	14527	14970	+	hypothetical;
47LIM1680_25	tail tube protein	eggNOG-mapper	14971	15495	-	infection;
47LIM1680_26	Tail sheath protein	eggNOG-mapper	15496	16923	-	infection;
47LIM1680_27	hypothetical protein	eggNOG-mapper	16920	17156	-	hypothetical;
47LIM1680_28	Gp37 protein	eggNOG-mapper	17153	17632	-	assembly;
47LIM1680_29	mu-like prophage	eggNOG-mapper	17632	18063	-	unsorted;
47LIM1680_30	Uncharacterized conserved protein (DUF2190)	eggNOG-mapper	18066	18398	-	unsorted;
47LIM1680_31	unknown	-	18402	18731	-	unsorted;
47LIM1680_32	major head protein	Iterative search	18739	19662	-	assembly;
47LIM1680_33	head maturation protease	Iterative search	19678	20808	-	lysis;assembly;infection;
47LIM1680_34	Mu-like prophage protein gpG	eggNOG-mapper	21016	21276	-	assembly;
47LIM1680_35	DNA restriction-modification system	eggNOG-mapper	21385	21756	-	unsorted;
47LIM1680_36	hypothetical protein	eggNOG-mapper	21821	22468	-	hypothetical;
47LIM1680_37	hypothetical protein	eggNOG-mapper	22545	22805	-	hypothetical;
47LIM1680_38	hypothetical protein	eggNOG-mapper	22822	23229	-	hypothetical;
47LIM1680_39	hypothetical protein	eggNOG-mapper	23332	23655	-	hypothetical;
47LIM1680_40	Protein of unknown function (DUF3275)	eggNOG-mapper	23750	24439	-	unsorted;
47LIM1680_41	Phage P2 GpU	eggNOG-mapper	24497	25174	-	assembly;
47LIM1680_42	Bacterial regulatory proteins, tetR family	eggNOG-mapper	25321	26004	-	regulation;
47LIM1680_43	hypothetical protein	eggNOG-mapper	26092	26574	+	hypothetical;
47LIM1680_44	TraG-like protein, N-terminal region	eggNOG-mapper	26499	27098	-	unsorted;
47LIM1680_45	hypothetical protein	eggNOG-mapper	27114	27470	-	hypothetical;
47LIM1680_46	Integrating conjugative element protein	eggNOG-mapper	27467	27844	-	unsorted;
47LIM1680_47	unknown	-	28198	28353	-	unsorted;
47LIM1680_48	hypothetical protein	eggNOG-mapper	28383	29135	+	hypothetical;
47LIM1680_49	Transcriptional regulator	eggNOG-mapper	29254	29466	+	regulation;
47LIM1680_50	Cobyrinic acid ac-diamide synthase	eggNOG-mapper	29509	30495	+	unsorted;
47LIM1680_51	Metallo-beta-lactamase superfamily	eggNOG-mapper	30521	31351	+	integration;
47LIM1680_52	hypothetical protein	eggNOG-mapper	31800	32228	+	hypothetical;
47LIM1680_53	Phage integrase, N-terminal SAM-like domain	eggNOG-mapper	32238	33146	-	integration;
47LIM1680_54	Hexapeptide repeat of succinyl-transferase	eggNOG-mapper	33229	33861	+	immune;
47LIM1680_55	PFAM penicillin-binding protein transpeptidase	eggNOG-mapper	33942	34742	+	lysis;replication;
47LIM1680_56	Domain of unknown function (DUF4111)	eggNOG-mapper	34804	35601	+	unsorted;
47LIM1680_57	Caudovirales tail fibre assembly protein	eggNOG-mapper	36029	36436	-	assembly;infection;
47LIM1680_58	Phage tail-collar fibre protein	eggNOG-mapper	36436	37743	-	assembly;infection;
47LIM1680_59	ParB-like nuclease domain	eggNOG-mapper	37895	39265	-	packaging;
47LIM1680_60	Terminase	eggNOG-mapper	39412	40830	+	packaging;
47LIM1680_61	membrane protein	Iterative search	40827	41006	+	assembly;
47LIM1680_62	portal protein	eggNOG-mapper	41009	42283	+	infection;
47LIM1680_63	peptidase	eggNOG-mapper	42280	43227	+	lysis;
47LIM1680_64	Phage capsid family	eggNOG-mapper	43289	44602	+	assembly;
47LIM1680_65	unknown	-	44667	44957	+	unsorted;
47LIM1680_66	head-tail adaptor	Iterative search	44960	45511	+	assembly;infection;
47LIM1680_67	Phage head-tail joining protein	eggNOG-mapper	45513	45839	+	assembly;infection;
47LIM1680_68	unknown	-	45845	46060	+	unsorted;
47LIM1680_69	Bacteriophage HK97-gp10, putative tail-component	eggNOG-mapper	46032	46604	+	assembly;infection;
47LIM1680_70	Protein of unknown function (DUF3168)	eggNOG-mapper	46597	46983	+	unsorted;
47LIM1680_71	major tail protein	Iterative search	47015	47521	+	infection;
47LIM1680_72	hypothetical protein	eggNOG-mapper	47592	47936	+	hypothetical;
47LIM1680_73	hypothetical protein	eggNOG-mapper	47933	48160	+	hypothetical;
47LIM1680_74	Protein of unknown function (DUF3363)	eggNOG-mapper	48200	50272	+	unsorted;
47LIM1680_75	TIGRFAM Drug resistance transporter Bcr CflA subfamily	eggNOG-mapper	50580	51767	+	infection;
47LIM1680_76	transcriptional regulator	eggNOG-mapper	51777	52721	+	regulation;
47LIM1680_77	hypothetical protein	eggNOG-mapper	52718	52984	+	hypothetical;
47LIM1680_78	Type IV secretory pathway, VirD4	eggNOG-mapper	53220	53615	+	integration;
47LIM1680_79	Predicted metal-dependent hydrolase	eggNOG-mapper	53722	53850	+	unsorted;
47LIM1680_80	Serine aminopeptidase, S33	eggNOG-mapper	53985	54926	-	lysis;
47LIM1680_81	hypothetical protein	eggNOG-mapper	55318	56175	+	hypothetical;
47LIM1680_82	Phage tail tape measure protein, TP901 family	eggNOG-mapper	56175	56624	+	assembly;infection;
47LIM1680_83	Protein of unknown function (DUF2590)	eggNOG-mapper	56621	56938	+	unsorted;
47LIM1680_84	Baseplate J-like protein	eggNOG-mapper	56935	58107	+	infection;
47LIM1680_85	tail protein	Iterative search	58100	58624	+	infection;
47LIM1680_86	AMP-binding enzyme C-terminal domain	eggNOG-mapper	58634	62623	+	replication;
47LIM1680_87	Belongs to the 'phage' integrase family	eggNOG-mapper	62892	63755	+	integration;
47LIM1680_88	Virulence protein RhuM family	eggNOG-mapper	63759	64802	-	unsorted;
47LIM1680_89	Type I restriction enzyme R protein N terminus (HSDR_N)	eggNOG-mapper	64873	67974	-	unsorted;
47LIM1680_90	Anticodon nuclease	eggNOG-mapper	67967	69109	-	packaging;
47LIM1680_91	COG0732 Restriction endonuclease S subunits	eggNOG-mapper	69111	69704	-	packaging;
47LIM1680_92	PucR C-terminal helix-turn-helix domain	eggNOG-mapper	69865	70359	+	replication;regulation;
47LIM1680_93	hypothetical protein	eggNOG-mapper	70843	71931	+	hypothetical;
47LIM1680_94	COG1020 Non-ribosomal peptide synthetase modules and related proteins	eggNOG-mapper	71976	74846	-	unsorted;
47LIM1680_95	Toprim domain	eggNOG-mapper	74828	75475	-	unsorted;
47LIM1680_96	hypothetical protein	eggNOG-mapper	75546	75638	+	hypothetical;
47LIM1680_97	Transcriptional regulator	eggNOG-mapper	75635	75928	+	regulation;
47LIM1680_98	Protein of unknown function (DUF3486)	eggNOG-mapper	75930	76139	+	unsorted;
47LIM1680_99	Predicted metal-dependent hydrolase	eggNOG-mapper	76420	77115	-	unsorted;
47LIM1680_100	unknown	-	77259	77582	-	unsorted;
47LIM1680_101	unknown	-	77575	77802	-	unsorted;
47LIM1680_102	Phage replication protein CRI	eggNOG-mapper	77802	78782	-	replication;
47LIM1680_103	OsmC-like protein	eggNOG-mapper	78836	79111	+	unsorted;
47LIM1680_104	nadh flavin	eggNOG-mapper	79153	80250	+	unsorted;
47LIM1680_105	4-oxalocrotonate tautomerase	eggNOG-mapper	80300	80515	+	regulation;
47LIM1680_106	Domain of unknown function (DUF4113)	eggNOG-mapper	80754	81932	+	unsorted;
12LIM1547_1	Transposase and inactivated derivatives	eggNOG-mapper	1	864	-	integration;
12LIM1547_2	Transposase	eggNOG-mapper	918	1205	-	integration;
12LIM1547_3	Catalyzes the condensation of para-aminobenzoate (pABA) with 6-hydroxymethyl-7,8-dihydropterin diphosphate (DHPt-PP) to form 7,8-dihydropteroate (H2Pte), the immediate precursor of folate derivatives	eggNOG-mapper	1263	2174	-	unsorted;
12LIM1547_4	unknown	-	2411	2797	+	unsorted;
12LIM1547_5	Integrase core domain	eggNOG-mapper	2794	3120	+	integration;assembly;
12LIM1547_6	chitin catabolic process	Iterative search	3092	3469	-	unsorted;
12LIM1547_7	late control	eggNOG-mapper	3833	4552	+	unsorted;
12LIM1547_8	AAA domain	eggNOG-mapper	4498	4938	+	unsorted;
12LIM1547_9	Uncharacterised MFS-type transporter YbfB	eggNOG-mapper	5140	6315	+	infection;
12LIM1547_10	transposase	eggNOG-mapper	6315	7511	+	integration;
12LIM1547_11	protein homolog of phage Mu protein gp30	eggNOG-mapper	7441	7773	-	assembly;
12LIM1547_12	AAA domain	eggNOG-mapper	7776	8147	-	unsorted;
12LIM1547_13	transposase	Iterative search	8157	8522	-	integration;
12LIM1547_14	hypothetical protein	eggNOG-mapper	8543	8830	+	hypothetical;
12LIM1547_15	unknown	-	8827	8973	+	unsorted;
12LIM1547_16	Integrase core domain	eggNOG-mapper	8985	9698	+	integration;assembly;
59LIM1410_1	Pyocin activator protein PrtN	eggNOG-mapper	1	336	-	regulation;
59LIM1410_2	unknown	-	333	641	-	unsorted;
59LIM1410_3	unknown	-	638	805	-	unsorted;
59LIM1410_4	Phage antirepressor protein KilAC domain	eggNOG-mapper	795	1088	-	lysis;regulation;
59LIM1410_5	hypothetical protein	eggNOG-mapper	1098	1409	-	hypothetical;
59LIM1410_6	Pfam:SRAP	eggNOG-mapper	1653	2594	-	unsorted;
59LIM1410_7	hypothetical protein	eggNOG-mapper	2886	3401	-	hypothetical;
59LIM1410_8	Nacht domain	eggNOG-mapper	3706	6006	-	unsorted;
59LIM1410_9	Chitinase class I	eggNOG-mapper	6423	6872	-	unsorted;
59LIM1410_10	Phage late control gene D protein (GPD)	eggNOG-mapper	6905	7894	-	assembly;
59LIM1410_11	Phage Tail Protein X	eggNOG-mapper	7952	8158	-	infection;
59LIM1410_12	Phage P2 GpU	eggNOG-mapper	8133	9005	-	assembly;
59LIM1410_13	tail length tape measure protein	Iterative search	9015	11252	-	assembly;infection;
59LIM1410_14	unknown	-	11343	11453	-	unsorted;
59LIM1410_15	Phage tail assembly chaperone proteins, E, or 41 or 14	eggNOG-mapper	11422	11766	-	assembly;infection;
59LIM1410_16	Phage tail tube protein FII	eggNOG-mapper	11781	12284	-	infection;
59LIM1410_17	Phage tail sheath C-terminal domain	eggNOG-mapper	12297	13457	-	infection;
59LIM1410_18	site-specific DNA-methyltransferase (adenine-specific) activity	eggNOG-mapper	13500	13958	-	immune;
59LIM1410_19	Phage tail-collar fibre protein	eggNOG-mapper	13955	15052	-	assembly;infection;
59LIM1410_20	hypothetical protein	eggNOG-mapper	15626	15817	-	hypothetical;
59LIM1410_21	Phage terminase large subunit (GpA)	eggNOG-mapper	15763	17241	-	packaging;assembly;
59LIM1410_22	terminase small subunit	Iterative search	17244	17819	-	packaging;
59LIM1410_23	minor tail protein	Iterative search	18074	18811	-	infection;
59LIM1410_24	Bacteriophage holin Hol, superfamily III	eggNOG-mapper	18808	19158	-	lysis;
59LIM1410_25	hypothetical protein	eggNOG-mapper	19731	20102	-	hypothetical;
59LIM1410_26	Virulence-associated protein E	eggNOG-mapper	20099	22312	-	unsorted;
59LIM1410_27	Prokaryotic dksA/traR C4-type zinc finger	eggNOG-mapper	22309	22518	-	unsorted;
59LIM1410_28	CII-like transcriptional activator	Iterative search	22511	23065	-	regulation;
59LIM1410_29	sequence-specific DNA binding	eggNOG-mapper	23383	23637	-	replication;
59LIM1410_30	Represses a number of genes involved in the response to DNA damage (SOS response), including recA and lexA. In the presence of single-stranded DNA, RecA interacts with LexA causing an autocatalytic cleavage which disrupts the DNA-binding part of LexA, leading to derepression of the SOS regulon and eventually DNA repair	eggNOG-mapper	23651	24457	+	lysis;replication;
59LIM1410_31	unknown	-	24552	24743	+	unsorted;
59LIM1410_32	hypothetical protein	eggNOG-mapper	24740	25051	+	hypothetical;
59LIM1410_33	Phage antirepressor protein KilAC domain	eggNOG-mapper	25061	25354	+	lysis;regulation;
59LIM1410_34	unknown	-	25505	25735	+	unsorted;
59LIM1410_35	Pyocin activator protein PrtN	eggNOG-mapper	25732	26049	+	regulation;
59LIM1410_36	unknown	-	26100	26726	+	unsorted;
59LIM1410_37	unknown	-	26723	26962	+	unsorted;
59LIM1410_38	protein related to capsule biosynthesis enzymes	eggNOG-mapper	26929	27702	-	unsorted;
59LIM1410_39	PFAM helix-turn-helix domain protein	eggNOG-mapper	27695	28012	-	replication;regulation;
59LIM1410_40	hypothetical protein	eggNOG-mapper	28527	29615	+	hypothetical;
59LIM1410_41	hypothetical protein	eggNOG-mapper	29612	30241	+	hypothetical;
59LIM1410_42	ATPase involved in DNA repair	eggNOG-mapper	30255	32222	+	unsorted;
59LIM1410_43	transposase activity	eggNOG-mapper	32228	34192	+	integration;
59LIM1410_44	unknown	-	34195	34590	+	unsorted;
59LIM1410_45	hypothetical protein	eggNOG-mapper	34726	35820	+	hypothetical;
59LIM1410_46	unknown	-	35840	36277	+	unsorted;
59LIM1410_47	unknown	-	36377	37093	+	unsorted;
59LIM1410_48	phage integrase family	eggNOG-mapper	37409	38755	-	integration;
59LIM1410_49	Uncharacterized conserved protein (DUF2075)	eggNOG-mapper	39033	40361	-	unsorted;
59LIM1410_50	NADPH-dependent FMN reductase	eggNOG-mapper	40499	40915	+	replication;
59LIM1410_51	Protein of unknown function (DUF3085)	eggNOG-mapper	41269	41622	-	unsorted;
59LIM1410_52	hypothetical protein	eggNOG-mapper	41747	42559	-	hypothetical;
59LIM1410_53	hypothetical protein	eggNOG-mapper	42848	43126	-	hypothetical;
59LIM1410_54	ABC transporter substrate-binding protein	eggNOG-mapper	43224	43961	-	replication;infection;
59LIM1410_55	hypothetical protein	eggNOG-mapper	44042	44728	-	hypothetical;
59LIM1410_56	hypothetical protein	eggNOG-mapper	44902	45294	-	hypothetical;
59LIM1410_57	NAD binding domain of 6-phosphogluconate dehydrogenase	eggNOG-mapper	45571	46491	+	replication;
59LIM1410_58	unknown	-	46565	46717	+	unsorted;
59LIM1410_59	Sodium:solute symporter family	eggNOG-mapper	46781	47776	-	unsorted;
59LIM1410_60	hypothetical protein	eggNOG-mapper	48154	48582	+	hypothetical;
59LIM1410_61	Phage integrase, N-terminal SAM-like domain	eggNOG-mapper	48592	49500	-	integration;
59LIM1410_62	Hexapeptide repeat of succinyl-transferase	eggNOG-mapper	49583	50215	+	immune;
59LIM1410_63	PFAM penicillin-binding protein transpeptidase	eggNOG-mapper	50296	51096	+	lysis;replication;
59LIM1410_64	Domain of unknown function (DUF4111)	eggNOG-mapper	51158	51955	+	unsorted;
59LIM1410_65	Transposase and inactivated derivatives	eggNOG-mapper	52228	52536	-	integration;
59LIM1410_66	Conjugal transfer protein	eggNOG-mapper	52555	52827	+	unsorted;
59LIM1410_67	F pilus assembly Type-IV secretion system for plasmid transfer	eggNOG-mapper	52827	55694	+	integration;assembly;
59LIM1410_68	COG1651 Protein-disulfide isomerase	eggNOG-mapper	55708	56472	+	unsorted;
59LIM1410_69	PFAM DNA repair protein RadC	eggNOG-mapper	56648	57142	+	unsorted;
59LIM1410_70	Protein of unknown function (DUF1525)	eggNOG-mapper	57304	57750	+	unsorted;
59LIM1410_71	Phage terminase large subunit (GpA)	eggNOG-mapper	57747	58529	+	packaging;assembly;
59LIM1410_72	head-tail adaptor	Iterative search	58541	58765	+	assembly;infection;
59LIM1410_73	Phage portal protein, lambda family	eggNOG-mapper	58765	60231	+	infection;
59LIM1410_74	Clp protease	eggNOG-mapper	60215	61387	+	lysis;
59LIM1410_75	Bacteriophage lambda head decoration protein D	eggNOG-mapper	61384	62019	+	assembly;
59LIM1410_76	Phage major capsid protein E	eggNOG-mapper	62087	63085	+	assembly;
59LIM1410_77	hypothetical protein	eggNOG-mapper	63046	63399	+	hypothetical;
59LIM1410_78	hypothetical protein	eggNOG-mapper	63396	63833	+	hypothetical;
59LIM1410_79	ParB-like nuclease domain	eggNOG-mapper	63952	65475	+	packaging;
59LIM1410_80	hypothetical protein	eggNOG-mapper	65537	65746	+	hypothetical;
59LIM1410_81	PFAM TrbL VirB6 plasmid conjugal transfer protein	eggNOG-mapper	66138	66557	+	unsorted;
59LIM1410_82	Conjugal transfer protein	eggNOG-mapper	66569	67273	+	unsorted;
59LIM1410_83	transfer protein TrbG	eggNOG-mapper	67270	67659	+	unsorted;
59LIM1410_84	Domain of unknown function (DUF1983)	eggNOG-mapper	67619	68524	+	unsorted;
59LIM1410_85	hypothetical protein	eggNOG-mapper	68805	69491	+	hypothetical;
59LIM1410_86	tail fiber protein	Iterative search	69504	70298	+	infection;
59LIM1410_87	unknown	-	70404	71204	+	unsorted;
59LIM1410_88	Protein of unknown function (DUF3363)	eggNOG-mapper	71285	72316	+	unsorted;
59LIM1410_89	TIGRFAM Drug resistance transporter Bcr CflA subfamily	eggNOG-mapper	72624	73811	+	infection;
59LIM1410_90	transcriptional regulator	eggNOG-mapper	73821	74765	+	regulation;
59LIM1410_91	hypothetical protein	eggNOG-mapper	74762	75028	+	hypothetical;
59LIM1410_92	Lar-like restriction alleviation protein	Iterative search	75372	76673	-	unsorted;
59LIM1410_93	unknown	-	76670	77053	-	unsorted;
59LIM1410_94	reverse transcriptase	eggNOG-mapper	77050	78120	-	unsorted;
59LIM1410_95	Avd protein of DGR	Iterative search	78443	78805	-	unsorted;
59LIM1410_96	hypothetical protein	eggNOG-mapper	78820	79482	-	hypothetical;
59LIM1410_97	hypothetical protein	eggNOG-mapper	79545	80159	-	hypothetical;
59LIM1410_98	type IV secretory pathway, VirB4 components	eggNOG-mapper	80340	82583	-	integration;
59LIM1410_99	Conjugal transfer protein	eggNOG-mapper	82583	83026	-	unsorted;
59LIM1410_100	Integrating conjugative element protein	eggNOG-mapper	83004	84509	-	unsorted;
59LIM1410_101	Integrating conjugative element protein	eggNOG-mapper	84493	85377	-	unsorted;
59LIM1410_102	Integrating conjugative element protein	eggNOG-mapper	85374	86033	-	unsorted;
59LIM1410_103	Protein of unknown function (DUF3487)	eggNOG-mapper	86030	86416	-	unsorted;
59LIM1410_104	Protein of unknown function (DUF2976)	eggNOG-mapper	86427	86783	-	unsorted;
59LIM1410_105	Protein of unknown function (DUF3262)	eggNOG-mapper	86801	87040	-	unsorted;
59LIM1410_106	Plasmid protein of unknown function (Plasmid_RAQPRD)	eggNOG-mapper	87037	87375	-	unsorted;
59LIM1410_107	hypothetical protein	eggNOG-mapper	87469	87768	-	hypothetical;
59LIM1410_108	Protein of unknown function (DUF2845)	eggNOG-mapper	87941	88252	+	unsorted;
59LIM1410_109	hypothetical protein	eggNOG-mapper	88298	89407	-	hypothetical;
59LIM1410_110	UvrD-like helicase C-terminal domain	eggNOG-mapper	89539	91020	-	replication;
59LIM1410_111	unknown	-	91262	91753	-	unsorted;
59LIM1410_112	Membrane	eggNOG-mapper	91771	92520	-	assembly;
59LIM1410_113	Conjugal transfer protein TraG	eggNOG-mapper	92517	94748	-	unsorted;
59LIM1410_114	unknown	-	94752	95021	-	unsorted;
59LIM1410_115	unknown	-	95069	95353	+	unsorted;
59LIM1410_116	C-5 cytosine-specific DNA methylase	eggNOG-mapper	95227	96420	-	regulation;
59LIM1410_117	DNA topoisomerase	eggNOG-mapper	96940	98055	-	replication;
59LIM1410_118	Mu-like prophage protein gp29	eggNOG-mapper	98040	98936	-	assembly;
59LIM1410_119	COG5377 Phage-related protein	eggNOG-mapper	99341	100345	-	unsorted;
59LIM1410_120	hypothetical protein	eggNOG-mapper	100472	100873	-	hypothetical;
59LIM1410_121	Domain of unknown function (DUF932)	eggNOG-mapper	101028	101996	-	unsorted;
59LIM1410_122	hypothetical protein	eggNOG-mapper	102095	102424	-	hypothetical;
59LIM1410_123	Prophage CP4-57 regulatory protein (AlpA)	eggNOG-mapper	102843	103109	+	regulation;
59LIM1410_124	Protein of unknown function (DUF3987)	eggNOG-mapper	103112	104533	+	unsorted;
59LIM1410_125	unknown	-	104570	105184	-	unsorted;
59LIM1410_126	protein related to capsule biosynthesis enzymes	eggNOG-mapper	105350	106174	-	unsorted;
59LIM1410_127	Phage terminase, small subunit	eggNOG-mapper	106382	106906	+	packaging;
59LIM1410_128	terminase	eggNOG-mapper	106869	108683	+	packaging;
59LIM1410_129	membrane protein	Iterative search	108680	108859	+	assembly;
59LIM1410_130	portal protein	eggNOG-mapper	108862	110136	+	infection;
59LIM1410_131	peptidase	eggNOG-mapper	110133	111080	+	lysis;
59LIM1410_132	Phage capsid family	eggNOG-mapper	111142	112455	+	assembly;
59LIM1410_133	unknown	-	112520	112810	+	unsorted;
59LIM1410_134	head-tail adaptor	Iterative search	112813	113364	+	assembly;infection;
59LIM1410_135	Phage head-tail joining protein	eggNOG-mapper	113366	113692	+	assembly;infection;
59LIM1410_136	unknown	-	113698	113913	+	unsorted;
59LIM1410_137	unknown	-	113827	114195	-	unsorted;
59LIM1410_138	unknown	-	114188	114280	-	unsorted;
59LIM1410_139	Phage replication protein CRI	eggNOG-mapper	114280	115260	-	replication;
59LIM1410_140	hypothetical protein	eggNOG-mapper	115260	115532	-	hypothetical;
59LIM1410_141	tape measure	Iterative search	115529	116776	-	assembly;
59LIM1410_142	hypothetical protein	eggNOG-mapper	116794	117030	+	hypothetical;
59LIM1410_143	chitin catabolic process	eggNOG-mapper	117276	117857	+	unsorted;
59LIM1410_144	Transport of potassium into the cell	Iterative search	118230	118610	+	unsorted;
59LIM1410_145	Sulfatase	eggNOG-mapper	118552	120186	+	unsorted;
59LIM1410_146	Alginate export	eggNOG-mapper	120312	120566	+	unsorted;
59LIM1410_147	hypothetical protein	eggNOG-mapper	120674	121240	-	hypothetical;
59LIM1410_148	Inovirus Gp2	eggNOG-mapper	122191	122892	+	assembly;
59LIM1410_149	50S ribosome-binding GTPase	eggNOG-mapper	123386	124498	-	replication;
59LIM1410_150	WYL domain	eggNOG-mapper	124578	125582	-	unsorted;
59LIM1410_151	unknown	-	125753	125872	-	unsorted;
59LIM1410_152	hypothetical protein	eggNOG-mapper	125949	126161	-	hypothetical;
59LIM1410_153	alpha beta	eggNOG-mapper	126227	127117	-	integration;
59LIM1410_154	Protein of unknown function (DUF2586)	eggNOG-mapper	127213	127599	+	unsorted;
59LIM1410_155	Protein of unknown function (DUF2597)	eggNOG-mapper	127603	128052	+	unsorted;
59LIM1410_156	Phage conjugal plasmid C-4 type zinc finger protein, TraR family	eggNOG-mapper	128052	128231	+	unsorted;
59LIM1410_157	hypothetical protein	eggNOG-mapper	128259	128996	+	hypothetical;
59LIM1410_158	unknown	-	128993	129490	+	unsorted;
59LIM1410_159	hypothetical protein	eggNOG-mapper	129487	130377	+	hypothetical;
59LIM1410_160	major tail protein with Ig-like domain	Iterative search	130405	131157	+	infection;
59LIM1410_161	tape measure	eggNOG-mapper	131229	133898	+	assembly;
59LIM1410_162	damaged site, the DNA wraps around one UvrB monomer. DNA wrap is dependent on ATP binding by UvrB and probably causes local melting of the DNA helix, facilitating insertion of UvrB beta-hairpin between the DNA strands. Then UvrB probes one DNA strand for the presence of a lesion. If a lesion is found the UvrA subunits dissociate and the UvrB-DNA preincision complex is formed. This complex is subs…	eggNOG-mapper	133885	135861	-	integration;replication;regulation;
59LIM1410_163	Protein of unknown function, DUF488	eggNOG-mapper	136236	136667	-	unsorted;
59LIM1410_164	LysR substrate binding domain	eggNOG-mapper	137286	138101	+	lysis;replication;
59LIM1410_165	Chitinase class I	eggNOG-mapper	138257	138526	+	unsorted;
59LIM1410_166	unknown	-	138784	139056	-	unsorted;
59LIM1410_167	TRANSCRIPTIONal	eggNOG-mapper	139053	139418	-	regulation;
59LIM1410_168	Transport of potassium into the cell	eggNOG-mapper	139875	141170	+	unsorted;
59LIM1410_169	Mu-like prophage protein gp29	eggNOG-mapper	141281	141697	-	assembly;
59LIM1410_170	Alpha/beta hydrolase family	eggNOG-mapper	142155	142436	+	integration;
59LIM1410_171	Murein transglycosylase	eggNOG-mapper	142546	143400	-	unsorted;
59LIM1410_172	unknown	-	143600	144637	-	unsorted;
59LIM1410_173	hypothetical protein	eggNOG-mapper	144680	145054	-	hypothetical;
59LIM1410_174	unknown	-	145215	145547	+	unsorted;
59LIM1410_175	Phosphotransferase enzyme family	eggNOG-mapper	145585	146343	+	immune;
59LIM1410_176	hypothetical protein	eggNOG-mapper	146340	146696	+	hypothetical;
59LIM1410_177	Acyl-CoA dehydrogenase, C-terminal domain	eggNOG-mapper	146747	147919	+	unsorted;
59LIM1410_178	Phage tail tube, TTP, lambda-like	eggNOG-mapper	148302	148796	+	infection;
59LIM1410_179	late control	Iterative search	148808	148993	+	unsorted;
59LIM1410_180	Phage tail tape measure protein	eggNOG-mapper	149024	149413	-	assembly;infection;
59LIM1410_181	hypothetical protein	eggNOG-mapper	149433	149690	+	hypothetical;
59LIM1410_182	Phage tail assembly chaperone proteins, E, or 41 or 14	eggNOG-mapper	149750	150064	-	assembly;infection;
59LIM1410_183	unknown	-	150232	150453	-	unsorted;
59LIM1410_184	hypothetical protein	eggNOG-mapper	150458	150901	+	hypothetical;
59LIM1410_185	tail tube protein	eggNOG-mapper	150902	151426	-	infection;
59LIM1410_186	Tail sheath protein	eggNOG-mapper	151427	152854	-	infection;
59LIM1410_187	hypothetical protein	eggNOG-mapper	152851	153087	-	hypothetical;
59LIM1410_188	Gp37 protein	eggNOG-mapper	153084	153563	-	assembly;
59LIM1410_189	mu-like prophage	eggNOG-mapper	153563	153994	-	unsorted;
59LIM1410_190	Uncharacterized conserved protein (DUF2190)	eggNOG-mapper	153997	154329	-	unsorted;
59LIM1410_191	unknown	-	154333	154662	-	unsorted;
59LIM1410_192	major head protein	Iterative search	154670	155593	-	assembly;
59LIM1410_193	head maturation protease	Iterative search	155609	156739	-	lysis;assembly;infection;
59LIM1410_194	Mu-like prophage protein gpG	eggNOG-mapper	156947	157429	-	assembly;
59LIM1410_195	Phage replication protein CRI	eggNOG-mapper	157426	157764	-	replication;
59LIM1410_196	Evidence 5 No homology to any previously reported sequences	eggNOG-mapper	157915	158106	+	unsorted;
59LIM1410_197	unknown	-	158209	158541	+	unsorted;
59LIM1410_198	hypothetical protein	eggNOG-mapper	158757	159299	-	hypothetical;
59LIM1410_199	hypothetical protein	eggNOG-mapper	159296	160219	-	hypothetical;
59LIM1410_200	Caudovirales tail fibre assembly protein	eggNOG-mapper	160216	160692	-	assembly;infection;
59LIM1410_201	Phage tail-collar fibre protein	eggNOG-mapper	160689	162065	-	assembly;infection;
59LIM1410_202	Replication initiator protein A	eggNOG-mapper	162062	162661	-	replication;
59LIM1410_203	Helix-turn-helix domain	eggNOG-mapper	162688	162969	-	replication;regulation;
59LIM1410_204	Uncharacterized conserved protein (DUF2285)	eggNOG-mapper	163053	163652	-	unsorted;
59LIM1410_205	Uncharacterized conserved protein (DUF2285)	eggNOG-mapper	163695	163832	-	unsorted;
59LIM1410_206	Transposase	eggNOG-mapper	164214	164636	+	integration;
59LIM1410_207	Transposase	eggNOG-mapper	164606	164995	+	integration;
59LIM1410_208	Protein of unknown function (DUF2958)	eggNOG-mapper	165002	165349	-	unsorted;
59LIM1410_209	SMART helix-turn-helix domain protein	eggNOG-mapper	165573	165866	+	replication;regulation;
59LIM1410_210	Protein of unknown function (DUF736)	eggNOG-mapper	166201	166515	-	unsorted;
59LIM1410_211	Phage tail tape measure protein	eggNOG-mapper	167045	168097	-	assembly;infection;
59LIM1410_212	AAA ATPase, central domain protein	eggNOG-mapper	168238	168924	+	unsorted;
59LIM1410_213	unknown	-	169123	169398	-	unsorted;
59LIM1410_214	Protein of unknown function (DUF2586)	eggNOG-mapper	169615	170763	-	unsorted;
59LIM1410_215	tail completion or Neck1 protein	Iterative search	170776	171444	-	assembly;infection;
59LIM1410_216	P2 phage tail completion protein R (GpR)	eggNOG-mapper	171437	171874	-	assembly;infection;
59LIM1410_217	Phage head completion protein (GPL)	eggNOG-mapper	171874	172335	-	assembly;
59LIM1410_218	Phage small terminase subunit	eggNOG-mapper	172433	173167	-	packaging;
59LIM1410_219	Major capsid protein	eggNOG-mapper	173164	174186	-	assembly;
59LIM1410_220	tail protein	Iterative search	174186	176102	-	infection;
59LIM1410_221	hypothetical protein	eggNOG-mapper	176099	176326	-	hypothetical;
59LIM1410_222	Phage tail assembly chaperone, TAC	eggNOG-mapper	176354	176701	+	assembly;infection;
59LIM1410_223	tail protein	Iterative search	176731	176985	+	infection;
59LIM1410_224	Pfam:SRAP	eggNOG-mapper	177032	178315	+	unsorted;
59LIM1410_225	hypothetical protein	eggNOG-mapper	178297	178560	-	hypothetical;
50LIM1410_1	Small Multidrug Resistance protein	eggNOG-mapper	1	333	+	unsorted;
50LIM1410_2	FAD dependent oxidoreductase	eggNOG-mapper	394	1185	+	replication;
50LIM1410_3	unknown	-	1231	1527	+	unsorted;
50LIM1410_4	hypothetical protein	eggNOG-mapper	1737	2096	-	hypothetical;
50LIM1410_5	hypothetical protein	eggNOG-mapper	2126	2473	-	hypothetical;
50LIM1410_6	unknown	-	2489	2890	-	unsorted;
50LIM1410_7	Toprim-like	eggNOG-mapper	3332	6022	-	unsorted;
50LIM1410_8	Cox-like excisionase and repressor	Iterative search	6032	6262	-	integration;regulation;
50LIM1410_9	sequence-specific DNA binding	eggNOG-mapper	6360	6599	+	replication;
50LIM1410_10	Belongs to the 'phage' integrase family	eggNOG-mapper	6604	7785	+	integration;
4LIM1256_1	Could accelerate the degradation of some genes transcripts potentially through selective RNA binding	eggNOG-mapper	1	186	+	replication;
4LIM1256_2	transcriptional regulator	eggNOG-mapper	818	1531	-	regulation;
4LIM1256_3	hypothetical protein	eggNOG-mapper	1702	2232	+	hypothetical;
4LIM1256_4	Putative phage holin	eggNOG-mapper	2397	2771	+	lysis;
4LIM1256_5	Putative 3TM holin, Phage_holin_3	eggNOG-mapper	2764	3039	+	lysis;
4LIM1256_6	ORF located using Glimmer RBSfinder	eggNOG-mapper	3131	3634	+	unsorted;
4LIM1256_7	tail fiber protein	Iterative search	3687	4139	+	infection;
4LIM1256_8	hypothetical protein	eggNOG-mapper	4160	4699	-	hypothetical;
4LIM1256_9	Acts as a magnesium transporter	eggNOG-mapper	5026	6474	+	infection;
4LIM1256_10	hypothetical protein	eggNOG-mapper	6524	6916	-	hypothetical;
4LIM1256_11	Protein of unknown function (DUF1456)	eggNOG-mapper	6909	7370	-	unsorted;
4LIM1256_12	Catalyzes the methylthiolation of an aspartic acid residue of ribosomal protein S12	eggNOG-mapper	7431	8765	-	unsorted;
4LIM1256_13	COG1961 Site-specific recombinases, DNA invertase Pin homologs	eggNOG-mapper	8794	10425	+	integration;
4LIM1256_14	hypothetical protein	eggNOG-mapper	10409	10693	-	hypothetical;
4LIM1256_15	unknown	-	10693	10812	-	unsorted;
4LIM1256_16	Lar-like restriction alleviation protein	Iterative search	10805	12058	-	unsorted;
4LIM1256_17	unknown	-	12055	12438	-	unsorted;
4LIM1256_18	reverse transcriptase	eggNOG-mapper	12435	13505	-	unsorted;
4LIM1256_19	Avd protein of DGR	Iterative search	13828	14190	-	unsorted;
4LIM1256_20	hypothetical protein	eggNOG-mapper	14205	14867	-	hypothetical;
4LIM1256_21	hypothetical protein	eggNOG-mapper	14930	15544	-	hypothetical;
4LIM1256_22	unknown	-	15541	16083	-	unsorted;
4LIM1256_23	unknown	-	16093	16332	-	unsorted;
4LIM1256_24	unknown	-	16329	16841	-	unsorted;
4LIM1256_25	Pyocin activator protein PrtN	eggNOG-mapper	16891	17226	-	regulation;
4LIM1256_26	unknown	-	17223	17531	-	unsorted;
4LIM1256_27	unknown	-	17528	17695	-	unsorted;
4LIM1256_28	Phage antirepressor protein KilAC domain	eggNOG-mapper	17685	17978	-	lysis;regulation;
4LIM1256_29	hypothetical protein	eggNOG-mapper	17988	18299	-	hypothetical;
4LIM1256_30	sequence-specific DNA binding	eggNOG-mapper	18543	19199	-	replication;
4LIM1256_31	Helix-turn-helix XRE-family like proteins	eggNOG-mapper	19302	19520	+	replication;regulation;
4LIM1256_32	CII-like transcriptional activator	Iterative search	19968	20354	+	regulation;
4LIM1256_33	Phage conjugal plasmid C-4 type zinc finger protein, TraR family	eggNOG-mapper	20347	20553	+	unsorted;
4LIM1256_34	Virulence-associated protein E	eggNOG-mapper	20556	22790	+	unsorted;
4LIM1256_35	hypothetical protein	eggNOG-mapper	22787	23146	+	hypothetical;
4LIM1256_36	Bacteriophage holin Hol, superfamily III	eggNOG-mapper	23774	24112	+	lysis;
4LIM1256_37	HNH nucleases	eggNOG-mapper	24087	24464	+	packaging;
4LIM1256_38	hypothetical protein	eggNOG-mapper	24563	25042	+	hypothetical;
4LIM1256_39	Metallo-peptidase family M12B Reprolysin-like	eggNOG-mapper	25120	26919	+	lysis;
4LIM1256_40	Protein of unknown function (DUF2975)	eggNOG-mapper	27091	27648	+	unsorted;
4LIM1256_41	Cro/C1-type HTH DNA-binding domain	eggNOG-mapper	27657	27872	+	replication;regulation;
54LIM4519_1	Tail fiber protein	eggNOG-mapper	1	612	-	infection;
54LIM4519_2	endolysin	Iterative search	605	865	-	lysis;
54LIM4519_3	hypothetical protein	eggNOG-mapper	1016	1615	-	hypothetical;
54LIM4519_4	Helix-turn-helix XRE-family like proteins	eggNOG-mapper	1628	2077	-	replication;regulation;
54LIM4519_5	Mu-like prophage protein gp16	eggNOG-mapper	2161	2325	+	assembly;
54LIM4519_6	dNA-binding protein	eggNOG-mapper	2310	2504	+	replication;
54LIM4519_7	AAA domain	eggNOG-mapper	2651	2971	+	unsorted;
54LIM4519_8	late control	eggNOG-mapper	3054	3803	+	unsorted;
54LIM4519_9	unknown	-	3704	4240	-	unsorted;
54LIM4519_10	Integrase core domain	eggNOG-mapper	4300	4644	+	integration;assembly;
54LIM4519_11	unknown	-	4554	4832	-	unsorted;
54LIM4519_12	Integrase core domain	eggNOG-mapper	5019	5468	-	integration;assembly;
54LIM4519_13	AAA domain	Iterative search	5475	6017	-	unsorted;
54LIM4519_14	transposase	eggNOG-mapper	6192	7397	-	integration;
54LIM4519_15	Uncharacterised MFS-type transporter YbfB	eggNOG-mapper	7397	8572	-	infection;
54LIM4519_16	unknown	-	8812	9018	-	unsorted;
54LIM4519_17	HTH DNA binding protein	Iterative search	9018	9242	-	replication;
54LIM4519_18	unknown	-	9223	9408	-	unsorted;
54LIM4519_19	protein homolog of phage Mu protein gp30	eggNOG-mapper	9498	9824	-	assembly;
54LIM4519_20	baseplate assembly protein	eggNOG-mapper	9881	10171	+	assembly;infection;
54LIM4519_21	unknown	-	10181	10681	+	unsorted;
54LIM4519_22	unknown	-	10690	10992	+	unsorted;
54LIM4519_23	Phage tail tape measure protein	eggNOG-mapper	11182	12666	+	assembly;infection;
60LIM4519_1	Could accelerate the degradation of some genes transcripts potentially through selective RNA binding	eggNOG-mapper	1	186	+	replication;
60LIM4519_2	transcriptional regulator	eggNOG-mapper	818	1531	-	regulation;
60LIM4519_3	hypothetical protein	eggNOG-mapper	1702	2232	+	hypothetical;
60LIM4519_4	Putative phage holin	eggNOG-mapper	2397	2771	+	lysis;
60LIM4519_5	Putative 3TM holin, Phage_holin_3	eggNOG-mapper	2764	3039	+	lysis;
60LIM4519_6	ORF located using Glimmer RBSfinder	eggNOG-mapper	3131	3634	+	unsorted;
60LIM4519_7	tail fiber protein	Iterative search	3687	4139	+	infection;
60LIM4519_8	hypothetical protein	eggNOG-mapper	4160	4699	-	hypothetical;
60LIM4519_9	Acts as a magnesium transporter	eggNOG-mapper	5026	6474	+	infection;
60LIM4519_10	hypothetical protein	eggNOG-mapper	6524	6916	-	hypothetical;
60LIM4519_11	Protein of unknown function (DUF1456)	eggNOG-mapper	6909	7370	-	unsorted;
60LIM4519_12	Catalyzes the methylthiolation of an aspartic acid residue of ribosomal protein S12	eggNOG-mapper	7431	8765	-	unsorted;
60LIM4519_13	COG1961 Site-specific recombinases, DNA invertase Pin homologs	eggNOG-mapper	8794	10425	+	integration;
60LIM4519_14	hypothetical protein	eggNOG-mapper	10409	10693	-	hypothetical;
60LIM4519_15	unknown	-	10693	10812	-	unsorted;
60LIM4519_16	Lar-like restriction alleviation protein	Iterative search	10805	12058	-	unsorted;
60LIM4519_17	unknown	-	12055	12438	-	unsorted;
60LIM4519_18	reverse transcriptase	eggNOG-mapper	12435	13505	-	unsorted;
60LIM4519_19	Avd protein of DGR	Iterative search	13828	14190	-	unsorted;
60LIM4519_20	hypothetical protein	eggNOG-mapper	14205	14867	-	hypothetical;
60LIM4519_21	hypothetical protein	eggNOG-mapper	14930	15544	-	hypothetical;
60LIM4519_22	unknown	-	15541	16083	-	unsorted;
60LIM4519_23	unknown	-	16093	16332	-	unsorted;
60LIM4519_24	unknown	-	16329	16841	-	unsorted;
60LIM4519_25	Pyocin activator protein PrtN	eggNOG-mapper	16891	17226	-	regulation;
60LIM4519_26	unknown	-	17223	17531	-	unsorted;
60LIM4519_27	unknown	-	17528	17695	-	unsorted;
60LIM4519_28	Phage antirepressor protein KilAC domain	eggNOG-mapper	17685	17978	-	lysis;regulation;
60LIM4519_29	hypothetical protein	eggNOG-mapper	17988	18299	-	hypothetical;
60LIM4519_30	sequence-specific DNA binding	eggNOG-mapper	18543	19199	-	replication;
60LIM4519_31	Helix-turn-helix XRE-family like proteins	eggNOG-mapper	19302	19520	+	replication;regulation;
60LIM4519_32	CII-like transcriptional activator	Iterative search	19968	20354	+	regulation;
60LIM4519_33	Phage conjugal plasmid C-4 type zinc finger protein, TraR family	eggNOG-mapper	20347	20553	+	unsorted;
60LIM4519_34	Virulence-associated protein E	eggNOG-mapper	20556	22790	+	unsorted;
60LIM4519_35	hypothetical protein	eggNOG-mapper	22787	23146	+	hypothetical;
60LIM4519_36	Bacteriophage holin Hol, superfamily III	eggNOG-mapper	23774	24112	+	lysis;
60LIM4519_37	HNH nucleases	eggNOG-mapper	24087	24464	+	packaging;
60LIM4519_38	Phage terminase, small subunit	eggNOG-mapper	24594	25118	+	packaging;
60LIM4519_39	terminase	eggNOG-mapper	25081	26895	+	packaging;
60LIM4519_40	membrane protein	Iterative search	26892	27071	+	assembly;
60LIM4519_41	portal protein	eggNOG-mapper	27074	28348	+	infection;
60LIM4519_42	peptidase	eggNOG-mapper	28345	29292	+	lysis;
60LIM4519_43	Phage capsid family	eggNOG-mapper	29354	30667	+	assembly;
60LIM4519_44	unknown	-	30732	31022	+	unsorted;
60LIM4519_45	head-tail adaptor	Iterative search	31025	31576	+	assembly;infection;
60LIM4519_46	Phage head-tail joining protein	eggNOG-mapper	31578	31904	+	assembly;infection;
60LIM4519_47	unknown	-	31910	32125	+	unsorted;
60LIM4519_48	Bacteriophage HK97-gp10, putative tail-component	eggNOG-mapper	32097	32669	+	assembly;infection;
60LIM4519_49	Protein of unknown function (DUF3168)	eggNOG-mapper	32662	33048	+	unsorted;
60LIM4519_50	major tail protein	Iterative search	33080	33586	+	infection;
60LIM4519_51	hypothetical protein	eggNOG-mapper	33657	34001	+	hypothetical;
60LIM4519_52	hypothetical protein	eggNOG-mapper	33998	34225	+	hypothetical;
60LIM4519_53	tape measure protein	eggNOG-mapper	34265	37519	+	assembly;
60LIM4519_54	Phage minor tail protein	eggNOG-mapper	37519	37857	+	infection;
60LIM4519_55	Phage minor tail protein L	eggNOG-mapper	37854	38600	+	infection;
60LIM4519_56	NLP P60 protein	eggNOG-mapper	38603	39361	+	unsorted;
60LIM4519_57	unknown	-	39400	39882	+	unsorted;
60LIM4519_58	lambda tail assembly I	eggNOG-mapper	39926	40495	+	assembly;infection;
60LIM4519_59	Domain of unknown function (DUF1983)	eggNOG-mapper	40552	44217	+	unsorted;
60LIM4519_60	hypothetical protein	eggNOG-mapper	44498	45184	+	hypothetical;
60LIM4519_61	tail fiber protein	Iterative search	45197	45991	+	infection;
60LIM4519_62	hypothetical protein	eggNOG-mapper	45991	46305	+	hypothetical;
60LIM4519_63	Chitinase class I	eggNOG-mapper	46425	47051	+	unsorted;
