# Supplementary material for: Diversity and Role of Prophages in Pseudomonas aeruginosa: Resistance Genes and Bacterial Interactions
Source: Genes (Basel). 2025 May 29;16(6):656. doi: 10.3390/genes16060656 (PMC12192079; doi:10.3390/genes16060656)
Supplement: Supplementary file 1 [file genes-16-00656-s001.zip › Supplementary Material S6.xlsx]

## Sheet: Sheet1
Arquivo	Classe	Probabilidade	Desvio Padrão
113__all_bases_fragment_16.faa	Lytic	0.505994	0.017619
1163__all_bases_fragment_15.faa	Temperate	0.504595	0.0177274
1163__all_bases_fragment_37.faa	Temperate	0.508392	0.0193943
14182__all_bases_fragment_10.faa	Lytic	0.505295	0.0220497
14182__all_bases_fragment_12.faa	Temperate	0.506993	0.0126779
14182__all_bases_fragment_31.faa	Temperate	0.515884	0.0302722
14182__all_bases_fragment_37.faa	Temperate	0.504595	0.0228221
14182__all_bases_fragment_7.faa	Lytic	0.504296	0.023568
1_fragment_2.faa	Lytic	0.508791	0.0155219
1_fragment_51.faa	Lytic	0.508891	0.0217782
1_fragment_65.faa	Lytic	0.503796	0.0150319
1_fragment_67.faa	Lytic	0.502997	0.0189981
1_fragment_72.faa	Lytic	0.503097	0.0204012
1_fragment_79.faa	Lytic	0.503397	0.0153434
21107__all_bases_fragment_41.faa	Temperate	0.510989	0.0302064
21107__all_bases_fragment_48.faa	Lytic	0.503596	0.0173863
21113__all_bases_fragment_3.faa	Lytic	0.501898	0.0192949
21113__all_bases_fragment_49.faa	Lytic	0.506693	0.0225199
21114__all_bases_fragment_2.faa	Lytic	0.505195	0.0292045
21114__all_bases_fragment_38.faa	Temperate	0.500899	0.0232885
21167__all_bases_fragment_39.faa	Lytic	0.502597	0.0199972
21167__all_bases_fragment_46.faa	Lytic	0.509191	0.0221005
21168__all_bases_fragment_2.faa	Temperate	0.502398	0.0166953
21168__all_bases_fragment_46.faa	Lytic	0.514685	0.0324539
21168__all_bases_fragment_52.faa	Lytic	0.506793	0.0133212
21169__all_bases_fragment_2.faa	Temperate	0.505594	0.0174036
21169__all_bases_fragment_5.faa	Lytic	0.503197	0.0180598
21_fragment_23.faa	Lytic	0.506294	0.0240832
21_fragment_26.faa	Temperate	0.509291	0.0187419
21_fragment_6.faa	Temperate	0.501798	0.0220145
22_fragment_19.faa	Temperate	0.500599	0.0169091
28_all_bases_fragment_24.faa	Temperate	0.512288	0.0161196
28__all_bases_fragment_27.faa	Temperate	0.507992	0.0281578
28__all_bases_fragment_29.faa	Lytic	0.501399	0.0162898
28__all_bases_fragment_41.faa	Temperate	0.506993	0.0184329
28__all_bases_fragment_43.faa	Temperate	0.502897	0.0189873
28__all_bases_fragment_45.faa	Temperate	0.506494	0.0188491
28__all_bases_fragment_47.faa	Lytic	0.507892	0.0167594
28__all_bases_fragment_52.faa	Lytic	0.501299	0.0231837
28__all_bases_fragment_58.faa	Temperate	0.502498	0.0176289
28__all_bases_fragment_60.faa	Temperate	0.505894	0.018903
28__all_bases_fragment_61.faa	Lytic	0.5001	0.022065
28__all_bases_fragment_63.faa	Temperate	0.501798	0.0104971
28__all_bases_fragment_64.faa	Temperate	0.501199	0.0236999
28__all_bases_fragment_66.faa	Temperate	0.500599	0.0150279
28__all_bases_fragment_67.faa	Temperate	0.507493	0.0195814
29__all_bases_fragment_13.faa	Lytic	0.507692	0.0155908
29__all_bases_fragment_24.faa	Lytic	0.502897	0.0133149
29__all_bases_fragment_37.faa	Lytic	0.509091	0.0232026
29__all_bases_fragment_46.faa	Lytic	0.501399	0.0189465
29__all_bases_fragment_65.faa	Temperate	0.501898	0.0212963
29__all_bases_fragment_71.faa	Lytic	0.501598	0.0142857
29__all_bases_fragment_72.faa	Lytic	0.506893	0.018712
392_19__all_bases_fragment_23.faa	Temperate	0.514386	0.0253811
392_19__all_bases_fragment_35.faa	Lytic	0.511389	0.0236721
39__all_bases_fragment_1.faa	Temperate	0.503796	0.0171412
39__all_bases_fragment_16.faa	Lytic	0.503197	0.0247141
39__all_bases_fragment_25.faa	Lytic	0.503397	0.0205486
39__all_bases_fragment_26.faa	Lytic	0.511588	0.0126084
39__all_bases_fragment_29.faa	Lytic	0.5001	0.0118473
39__all_bases_fragment_39.faa	Lytic	0.5003	0.0197933
39__all_bases_fragment_43.faa	Temperate	0.5003	0.0280283
39__all_bases_fragment_44.faa	Temperate	0.505495	0.0225916
39__all_bases_fragment_49.faa	Temperate	0.507193	0.0211828
39__all_bases_fragment_53.faa	Temperate	0.512787	0.0162751
39__all_bases_fragment_57.faa	Lytic	0.50999	0.0172063
39__all_bases_fragment_58.faa	Lytic	0.501399	0.0205583
39__all_bases_fragment_59.faa	Temperate	0.506993	0.0141015
39__all_bases_fragment_61.faa	Temperate	0.5005	0.0180596
39__all_bases_fragment_64.faa	Lytic	0.50999	0.0197097
42_fragment_14.faa	Lytic	0.513886	0.01916
42_fragment_39.faa	Lytic	0.500999	0.0263299
42_fragment_43.faa	Lytic	0.505894	0.0132848
42_fragment_55.faa	Lytic	0.504296	0.0188428
42_fragment_56.faa	Lytic	0.504396	0.0261366
42_fragment_63.faa	Lytic	0.507892	0.0131565
42_fragment_64.faa	Lytic	0.507193	0.0149186
42_fragment_67.faa	Lytic	0.502098	0.033278
42_fragment_68.faa	Lytic	0.501998	0.0217968
42_fragment_69.faa	Lytic	0.502697	0.0165171
66__all_bases_fragment_2.faa	Temperate	0.504396	0.0214934
66__all_bases_fragment_21.faa	Lytic	0.506993	0.0211366
70__all_bases_fragment_19.faa	Lytic	0.504595	0.0152586
70__all_bases_fragment_27.faa	Lytic	0.500699	0.0283576
70__all_bases_fragment_40.faa	Lytic	0.519181	0.0197239
70__all_bases_fragment_43.faa	Lytic	0.508791	0.0142409
70__all_bases_fragment_46.faa	Lytic	0.502098	0.0209276
70__all_bases_fragment_47.faa	Lytic	0.520679	0.020409
70__all_bases_fragment_49.faa	Lytic	0.502897	0.019906
74__all_bases_fragment_24.faa	Lytic	0.5002	0.0200451
74__all_bases_fragment_27.faa	Lytic	0.501399	0.0285946
74__all_bases_fragment_34.faa	Temperate	0.503397	0.0147396
74__all_bases_fragment_37.faa	Lytic	0.500899	0.0152635
74__all_bases_fragment_41.faa	Temperate	0.508691	0.0158259
74__all_bases_fragment_44.faa	Lytic	0.506494	0.024055
74__all_bases_fragment_54.faa	Lytic	0.503696	0.0151559
81__all_bases_fragment_14.faa	Lytic	0.503297	0.0174799
81__all_bases_fragment_23.faa	Lytic	0.511089	0.0220243
81__all_bases_fragment_52.faa	Temperate	0.501299	0.0164019
83__all_bases_fragment_27.faa	Temperate	0.514785	0.0194282
83__all_bases_fragment_30.faa	Temperate	0.506194	0.0280541
83__all_bases_fragment_35.faa	Lytic	0.505195	0.0232192
83__all_bases_fragment_42.faa	Lytic	0.502897	0.016884
83__all_bases_fragment_48.faa	Temperate	0.507093	0.00946893
83__all_bases_fragment_49.faa	Lytic	0.505994	0.0196336
83__all_bases_fragment_50.faa	Lytic	0.507792	0.0196732
83__all_bases_fragment_53.faa	Temperate	0.500899	0.0248195
83__all_bases_fragment_55.faa	Lytic	0.501898	0.0263107
83__all_bases_fragment_65.faa	Lytic	0.501399	0.0205
83__all_bases_fragment_67.faa	Temperate	0.502797	0.0180654
83__all_bases_fragment_68.faa	Temperate	0.504196	0.0262684
83__all_bases_fragment_69.faa	Lytic	0.506094	0.021608
AZPAE14819__all_bases_fragment_15.faa	Lytic	0.504096	0.0233698
AZPAE14819__all_bases_fragment_27.faa	Lytic	0.502597	0.0108192
AZPAE14819__all_bases_fragment_36.faa	Lytic	0.506893	0.0187546
AZPAE14819__all_bases_fragment_4.faa	Lytic	0.50969	0.022027
AZPAE14819__all_bases_fragment_54.faa	Lytic	0.502897	0.0167296
AZPAE14820__all_bases_fragment_19.faa	Temperate	0.501099	0.020832
AZPAE14820__all_bases_fragment_38.faa	Temperate	0.505295	0.0219226
AZPAE14820__all_bases_fragment_54.faa	Lytic	0.503097	0.023523
AZPAE14821__all_bases_fragment_14.faa	Lytic	0.504995	0.0184653
AZPAE14821__all_bases_fragment_19.faa	Temperate	0.502697	0.0138915
AZPAE14821__all_bases_fragment_41.faa	Lytic	0.506094	0.0191183
AZPAE14821__all_bases_fragment_5.faa	Lytic	0.50959	0.0195684
AZPAE14821__all_bases_fragment_60.faa	Temperate	0.5004	0.0214934
AZPAE14822__all_bases_fragment_11.faa	Temperate	0.513986	0.0163192
AZPAE14822__all_bases_fragment_30.faa	Lytic	0.501199	0.0230206
AZPAE14822__all_bases_fragment_34.faa	Temperate	0.505195	0.0195511
AZPAE14822__all_bases_fragment_46.faa	Lytic	0.510989	0.0216958
AZPAE14822__all_bases_fragment_8.faa	Temperate	0.504795	0.0188229
AZPAE14852__all_bases_fragment_22.faa	Lytic	0.5003	0.0175767
AZPAE14852__all_bases_fragment_26.faa	Lytic	0.508691	0.0146469
AZPAE14852__all_bases_fragment_41.faa	Lytic	0.502597	0.0142157
AZPAE14852__all_bases_fragment_59.faa	Lytic	0.5005	0.0234159
AZPAE14852__all_bases_fragment_60.faa	Lytic	0.505395	0.0116112
AZPAE14852__all_bases_fragment_65.faa	Temperate	0.501199	0.0169185
AZPAE14852__all_bases_fragment_67.faa	Temperate	0.5003	0.0149704
AZPAE14852__all_bases_fragment_69.faa	Temperate	0.501299	0.0180584
AZPAE14852__all_bases_fragment_9.faa	Lytic	0.513287	0.0173366
AZPAE14853__all_bases_fragment_14.faa	Temperate	0.512787	0.0255168
AZPAE14853__all_bases_fragment_19.faa	Lytic	0.509491	0.019469
AZPAE14853__all_bases_fragment_24.faa	Temperate	0.518282	0.020734
AZPAE14853__all_bases_fragment_33.faa	Lytic	0.510589	0.0131963
AZPAE14853__all_bases_fragment_34.faa	Lytic	0.5004	0.0217473
AZPAE14853__all_bases_fragment_37.faa	Lytic	0.504995	0.0187336
AZPAE14853__all_bases_fragment_4.faa	Lytic	0.506793	0.0230812
AZPAE14853__all_bases_fragment_40.faa	Lytic	0.506294	0.022391
AZPAE14853__all_bases_fragment_52.faa	Lytic	0.501299	0.0148901
AZPAE14853__all_bases_fragment_53.faa	Temperate	0.505495	0.0163848
AZPAE14853__all_bases_fragment_58.faa	Lytic	0.511888	0.0124951
AZPAE14853__all_bases_fragment_59.faa	Lytic	0.512288	0.0241453
AZPAE14853__all_bases_fragment_7.faa	Temperate	0.5003	0.0204627
AZPAE14923__all_bases_fragment_14.faa	Lytic	0.500699	0.0149437
AZPAE14923__all_bases_fragment_19.faa	Lytic	0.501798	0.015903
AZPAE14923__all_bases_fragment_21.faa	Lytic	0.500999	0.0162825
AZPAE14923__all_bases_fragment_30.faa	Lytic	0.501099	0.0305675
AZPAE14923__all_bases_fragment_47.faa	Temperate	0.503397	0.0200471
AZPAE14923__all_bases_fragment_9.faa	Lytic	0.508192	0.0291772
AZPAE14924__all_bases_fragment_31.faa	Temperate	0.502997	0.0115837
AZPAE14924__all_bases_fragment_43.faa	Lytic	0.500899	0.0180827
AZPAE14924__all_bases_fragment_47.faa	Temperate	0.501998	0.00980091
AZPAE14924__all_bases_fragment_62.faa	Lytic	0.508492	0.0336205
AZPAE14925__all_bases_fragment_34.faa	Lytic	0.500899	0.019755
AZPAE14925__all_bases_fragment_8.faa	Temperate	0.504595	0.0183199
AZPAE14926__all_bases_fragment_13.faa	Lytic	0.502198	0.0236789
AZPAE14926__all_bases_fragment_14.faa	Lytic	0.5002	0.0213284
AZPAE14926__all_bases_fragment_24.faa	Lytic	0.503996	0.0195163
AZPAE14926__all_bases_fragment_39.faa	Temperate	0.505295	0.026294
AZPAE14926__all_bases_fragment_40.faa	Lytic	0.520579	0.00958677
AZPAE14926__all_bases_fragment_53.faa	Lytic	0.5003	0.019758
AZPAE14927__all_bases_fragment_11.faa	Lytic	0.509391	0.0116284
AZPAE14927__all_bases_fragment_25.faa	Temperate	0.512188	0.0154445
AZPAE14927__all_bases_fragment_3.faa	Lytic	0.502298	0.0227316
AZPAE14927__all_bases_fragment_37.faa	Temperate	0.500799	0.0162075
AZPAE14927__all_bases_fragment_49.faa	Temperate	0.503796	0.0170127
AZPAE14928__all_bases_fragment_27.faa	Lytic	0.501698	0.0165412
AZPAE14928__all_bases_fragment_29.faa	Temperate	0.507892	0.0222003
AZPAE14928__all_bases_fragment_38.faa	Temperate	0.504096	0.0235358
AZPAE14928__all_bases_fragment_9.faa	Temperate	0.507093	0.0162515
AZPAE14936__all_bases_fragment_16.faa	Lytic	0.515784	0.0253638
AZPAE14936__all_bases_fragment_29.faa	Lytic	0.5003	0.022221
AZPAE14936__all_bases_fragment_35.faa	Temperate	0.502398	0.0220616
AZPAE14936__all_bases_fragment_44.faa	Temperate	0.505794	0.0133586
AZPAE14936__all_bases_fragment_49.faa	Temperate	0.506294	0.019999
AZPAE15062__all_bases_fragment_19.faa	Temperate	0.508891	0.0214922
AZPAE15062__all_bases_fragment_3.faa	Lytic	0.506693	0.0175654
AZPAE15062__all_bases_fragment_35.faa	Lytic	0.506793	0.0213798
AZPAE15062__all_bases_fragment_51.faa	Temperate	0.507393	0.0188462
AZPAE15063__all_bases_fragment_13.faa	Lytic	0.513287	0.0195038
AZPAE15063__all_bases_fragment_16.faa	Lytic	0.501299	0.0071315
AZPAE15063__all_bases_fragment_23.faa	Temperate	0.503297	0.0148499
AZPAE15063__all_bases_fragment_32.faa	Lytic	0.5001	0.0256033
AZPAE15063__all_bases_fragment_35.faa	Lytic	0.5004	0.0200968
AZPAE15063__all_bases_fragment_44.faa	Lytic	0.503696	0.0249582
AZPAE15063__all_bases_fragment_55.faa	Temperate	0.502398	0.0165813
AZPAE15064__all_bases_fragment_1.faa	Lytic	0.508092	0.0217553
AZPAE15064__all_bases_fragment_17.faa	Temperate	0.507493	0.0254814
AZPAE15064__all_bases_fragment_20.faa	Lytic	0.514186	0.0190966
AZPAE15064__all_bases_fragment_22.faa	Temperate	0.501299	0.0114411
AZPAE15064__all_bases_fragment_27.faa	Temperate	0.503696	0.020526
AZPAE15064__all_bases_fragment_33.faa	Temperate	0.508292	0.0247373
AZPAE15064__all_bases_fragment_66.faa	Lytic	0.512687	0.017864
AZPAE15064__all_bases_fragment_67.faa	Temperate	0.5002	0.0100503
AZPAE15064__all_bases_fragment_70.faa	Temperate	0.5002	0.0144289
AZPAE15064__all_bases_fragment_71.faa	Lytic	0.507892	0.0131109
AZPAE15065__all_bases_fragment_5.faa	Temperate	0.506394	0.0162162
BH6__all_bases_fragment_10.faa	Lytic	0.502398	0.0189729
BH6__all_bases_fragment_13.faa	Lytic	0.5001	0.0168781
BH6__all_bases_fragment_19.faa	Temperate	0.515485	0.0149584
BH6__all_bases_fragment_21.faa	Temperate	0.510989	0.025817
BH6__all_bases_fragment_22.faa	Lytic	0.503796	0.0239095
BH6__all_bases_fragment_25.faa	Temperate	0.5003	0.0247978
BH6__all_bases_fragment_29.faa	Lytic	0.500799	0.0199753
BH6__all_bases_fragment_42.faa	Temperate	0.504496	0.0177811
BH6__all_bases_fragment_45.faa	Temperate	0.502498	0.0112759
BH6__all_bases_fragment_5.faa	Lytic	0.514186	0.0122926
BH6__all_bases_fragment_58.faa	Lytic	0.508292	0.0198939
BH6__all_bases_fragment_66.faa	Lytic	0.506094	0.0203522
BH9__all_bases_fragment_12.faa	Lytic	0.505694	0.0138555
BH9__all_bases_fragment_13.faa	Lytic	0.510889	0.0217186
BH9__all_bases_fragment_36.faa	Temperate	0.501099	0.0207167
BH9__all_bases_fragment_6.faa	Temperate	0.504496	0.0182847
BH9__all_bases_fragment_66.faa	Lytic	0.504096	0.0221913
BH9__all_bases_fragment_69.faa	Temperate	0.511988	0.0211791
CCBH17348__all_bases_fragment_24.faa	Lytic	0.505694	0.0203208
CCBH17348__all_bases_fragment_36.faa	Lytic	0.504096	0.0214364
CCBH17348__all_bases_fragment_38.faa	Lytic	0.51049	0.0202578
CCBH17348__all_bases_fragment_44.faa	Lytic	0.511089	0.0268885
CCBH17348__all_bases_fragment_47.faa	Temperate	0.503397	0.02118
CCBH17348__all_bases_fragment_9.faa	Temperate	0.504496	0.0197994
CCBH18249__all_bases_fragment_1.faa	Lytic	0.500699	0.0232997
CCBH18249__all_bases_fragment_16.faa	Lytic	0.5004	0.0193272
CCBH18249__all_bases_fragment_2.faa	Temperate	0.512088	0.0157272
CCBH18249__all_bases_fragment_38.faa	Temperate	0.501199	0.0172689
CCBH18249__all_bases_fragment_39.faa	Lytic	0.507393	0.0166054
CCBH18249__all_bases_fragment_40.faa	Lytic	0.507393	0.0142227
CCBH18249__all_bases_fragment_46.faa	Temperate	0.508392	0.0150942
CCBH18249__all_bases_fragment_50.faa	Temperate	0.5004	0.0163632
CCBH18249__all_bases_fragment_54.faa	Lytic	0.503596	0.0169739
CCBH18249__all_bases_fragment_58.faa	Temperate	0.505594	0.0201712
CCBH18249__all_bases_fragment_60.faa	Temperate	0.501698	0.0168461
CCBH18249__all_bases_fragment_67.faa	Lytic	0.516683	0.0167093
CCBH26428__all_bases_fragment_27.faa	Temperate	0.502498	0.0197792
CCBH26428__all_bases_fragment_35.faa	Temperate	0.509491	0.0198849
CCBH26428__all_bases_fragment_53.faa	Temperate	0.504096	0.0241841
CCBH26428__all_bases_fragment_56.faa	Lytic	0.50999	0.0257822
CCBH26428__all_bases_fragment_63.faa	Lytic	0.505495	0.0179931
CCBH26428__all_bases_fragment_64.faa	Lytic	0.504895	0.0145127
CCBH26428__all_bases_fragment_68.faa	Lytic	0.517982	0.0139592
CCBH26694__all_bases_fragment_15.faa	Temperate	0.506194	0.0188441
CCBH26694__all_bases_fragment_49.faa	Temperate	0.502398	0.022505
CCBH26699__all_bases_fragment_2.faa	Lytic	0.503796	0.0150981
CCBH26699__all_bases_fragment_39.faa	Lytic	0.502997	0.0280264
CCBH26699__all_bases_fragment_56.faa	Temperate	0.500899	0.0305348
CCBH26699__all_bases_fragment_65.faa	Temperate	0.502797	0.0216119
CCBH26699__all_bases_fragment_67.faa	Lytic	0.506394	0.0168441
CCBH26699__all_bases_fragment_77.faa	Lytic	0.510689	0.0291523
CCBH26703__all_bases_fragment_12.faa	Temperate	0.504396	0.0207131
CCBH26703__all_bases_fragment_16.faa	Temperate	0.501499	0.0229509
CCBH26703__all_bases_fragment_30.faa	Temperate	0.505395	0.0217656
CCBH26703__all_bases_fragment_44.faa	Lytic	0.501499	0.0186843
CCBH26703__all_bases_fragment_47.faa	Lytic	0.506294	0.0213693
CCBH26703__all_bases_fragment_49.faa	Temperate	0.502897	0.0159415
CCBH26703__all_bases_fragment_65.faa	Temperate	0.501099	0.0184812
CCBH26731__all_bases_fragment_18.faa	Lytic	0.501798	0.0128016
CCBH26731__all_bases_fragment_24.faa	Lytic	0.503497	0.0134179
CCBH26731__all_bases_fragment_35.faa	Lytic	0.50959	0.0202255
CCBH26731__all_bases_fragment_60.faa	Lytic	0.506593	0.0150677
CCBH27321__all_bases_fragment_12.faa	Lytic	0.506893	0.014973
CCBH27321__all_bases_fragment_14.faa	Lytic	0.501598	0.0171494
CCBH27321__all_bases_fragment_32.faa	Lytic	0.514585	0.0167192
CCBH27321__all_bases_fragment_39.faa	Temperate	0.504595	0.0169915
CCBH27321__all_bases_fragment_47.faa	Lytic	0.508292	0.01487
CCBH27321__all_bases_fragment_51.faa	Temperate	0.502697	0.0193549
CCBH27321__all_bases_fragment_58.faa	Lytic	0.5005	0.0224275
CCBH27321__all_bases_fragment_59.faa	Temperate	0.507592	0.0157605
CCBH27337__all_bases_fragment_21.faa	Temperate	0.510789	0.0182139
CCBH27337__all_bases_fragment_33.faa	Lytic	0.503996	0.0144165
CCBH27337__all_bases_fragment_35.faa	Temperate	0.503297	0.0218267
CCBH27337__all_bases_fragment_36.faa	Lytic	0.502797	0.0149587
CCBH27337__all_bases_fragment_4.faa	Lytic	0.508991	0.0185892
CCBH27337__all_bases_fragment_51.faa	Lytic	0.503796	0.0137053
CCBH27337__all_bases_fragment_57.faa	Lytic	0.503197	0.0195817
CCBH27337__all_bases_fragment_59.faa	Temperate	0.50989	0.0204207
CCBH27337__all_bases_fragment_62.faa	Lytic	0.506593	0.0148139
CCBH27339__all_bases_fragment_12.faa	Temperate	0.508891	0.0246986
CCBH27339__all_bases_fragment_28.faa	Lytic	0.502697	0.0235933
CCBH27339__all_bases_fragment_44.faa	Temperate	0.506793	0.0137634
CCBH27339__all_bases_fragment_52.faa	Lytic	0.507493	0.01994
CCBH27339__all_bases_fragment_54.faa	Temperate	0.504196	0.0222401
CCBH27339__all_bases_fragment_57.faa	Lytic	0.501798	0.0245846
CCBH27339__all_bases_fragment_6.faa	Temperate	0.501898	0.0216449
CCBH27339__all_bases_fragment_64.faa	Temperate	0.503297	0.0151031
CCBH27345__all_bases_fragment_10.faa	Lytic	0.501099	0.0222721
CCBH27345__all_bases_fragment_14.faa	Temperate	0.501998	0.0168488
CCBH27345__all_bases_fragment_27.faa	Lytic	0.5001	0.0156636
CCBH27345__all_bases_fragment_54.faa	Lytic	0.503596	0.0108561
CCBH27345__all_bases_fragment_55.faa	Lytic	0.506494	0.0136099
CCBH27346__all_bases_fragment_1.faa	Lytic	0.502597	0.0246024
CCBH27346__all_bases_fragment_11.faa	Temperate	0.503497	0.00988961
CCBH27346__all_bases_fragment_18.faa	Lytic	0.501798	0.0150651
CCBH27346__all_bases_fragment_3.faa	Temperate	0.507193	0.0170127
CCBH27346__all_bases_fragment_36.faa	Temperate	0.506094	0.0220152
CCBH27346__all_bases_fragment_38.faa	Lytic	0.505495	0.0207254
CCBH27346__all_bases_fragment_46.faa	Temperate	0.505095	0.0194033
CCBH27346__all_bases_fragment_5.faa	Temperate	0.518781	0.0126052
CCBH27346__all_bases_fragment_54.faa	Lytic	0.504695	0.0181522
CCBH27346__all_bases_fragment_59.faa	Temperate	0.501099	0.0253211
CCBH27346__all_bases_fragment_60.faa	Lytic	0.506693	0.0235128
CCBH27346__all_bases_fragment_61.faa	Lytic	0.511489	0.0227237
CCBH27346__all_bases_fragment_66.faa	Temperate	0.501998	0.0251393
CCBH27615__all_bases_fragment_32.faa	Temperate	0.502997	0.02858
CCBH27615__all_bases_fragment_51.faa	Temperate	0.509191	0.0130945
CCBH27615__all_bases_fragment_52.faa	Temperate	0.514386	0.0131887
CCBH27625__all_bases_fragment_14.faa	Lytic	0.516883	0.0235442
CCBH27625__all_bases_fragment_15.faa	Lytic	0.501898	0.0134342
CCBH27625__all_bases_fragment_54.faa	Lytic	0.515584	0.0205971
CCBH27625__all_bases_fragment_66.faa	Temperate	0.503297	0.0173654
CCBH27629__all_bases_fragment_14.faa	Lytic	0.501499	0.0156878
CCBH27629__all_bases_fragment_27.faa	Temperate	0.500999	0.0218014
CCBH27629__all_bases_fragment_37.faa	Lytic	0.501898	0.0220967
CCBH27629__all_bases_fragment_55.faa	Lytic	0.500699	0.0192515
CCBH27678__all_bases_fragment_16.faa	Temperate	0.506094	0.0202834
CCBH27678__all_bases_fragment_20.faa	Temperate	0.503397	0.0222822
CCBH27678__all_bases_fragment_31.faa	Temperate	0.504595	0.0180841
CCBH27678__all_bases_fragment_42.faa	Lytic	0.508691	0.0246282
CCBH27678__all_bases_fragment_5.faa	Temperate	0.5005	0.00853547
CCBH27678__all_bases_fragment_54.faa	Lytic	0.505095	0.0147243
CCBH27678__all_bases_fragment_59.faa	Temperate	0.500899	0.0270477
CCBH27678__all_bases_fragment_61.faa	Lytic	0.504795	0.014594
CCBH27678__all_bases_fragment_64.faa	Lytic	0.506893	0.0218742
CCBH27678__all_bases_fragment_66.faa	Temperate	0.505594	0.0220164
CCBH27678__all_bases_fragment_9.faa	Temperate	0.503596	0.0216461
CCBH27919__all_bases_fragment_19.faa	Temperate	0.508292	0.0184953
CCBH27919__all_bases_fragment_26.faa	Lytic	0.505894	0.0200209
CCBH27919__all_bases_fragment_63.faa	Temperate	0.504995	0.018346
CCBH27919__all_bases_fragment_68.faa	Temperate	0.504595	0.0173173
CCBH27919__all_bases_fragment_71.faa	Lytic	0.504296	0.0230239
CCBH27928__all_bases_fragment_30.faa	Lytic	0.517682	0.016511
CCBH27928__all_bases_fragment_61.faa	Lytic	0.505694	0.0177125
CCBH27928__all_bases_fragment_66.faa	Lytic	0.508591	0.0213863
CCBH27928__all_bases_fragment_84.faa	Temperate	0.502098	0.0194546
CCBH27928__all_bases_fragment_85.faa	Lytic	0.502198	0.016645
CCBH27928__all_bases_fragment_9.faa	Temperate	0.50969	0.0128542
CCBH27928__all_bases_fragment_92.faa	Lytic	0.506793	0.0186364
CCBH28143__all_bases_fragment_20.faa	Lytic	0.515485	0.0151308
CCBH28143__all_bases_fragment_23.faa	Lytic	0.501698	0.0176843
CCBH28143__all_bases_fragment_58.faa	Temperate	0.506693	0.0107112
CCBH28143__all_bases_fragment_70.faa	Temperate	0.504396	0.0118747
CCBH28189__all_bases_fragment_11.faa	Temperate	0.500699	0.0235383
CCBH28189__all_bases_fragment_13.faa	Lytic	0.502897	0.00988153
CCBH28189__all_bases_fragment_17.faa	Temperate	0.506593	0.0122552
CCBH28189__all_bases_fragment_21.faa	Lytic	0.507493	0.0168828
CCBH28189__all_bases_fragment_22.faa	Lytic	0.507892	0.016459
CCBH28189__all_bases_fragment_40.faa	Temperate	0.511489	0.0225208
CCBH28189__all_bases_fragment_41.faa	Temperate	0.506693	0.0195906
CCBH28189__all_bases_fragment_44.faa	Lytic	0.510889	0.019674
CCBH28189__all_bases_fragment_57.faa	Lytic	0.506394	0.0221924
CCBH28189__all_bases_fragment_63.faa	Temperate	0.501698	0.0253628
CCBH28189__all_bases_fragment_64.faa	Lytic	0.507493	0.0133134
CCBH28189__all_bases_fragment_66.faa	Temperate	0.506893	0.0143537
CCBH28242__all_bases_fragment_22.faa	Temperate	0.505095	0.0127403
CCBH28242__all_bases_fragment_27.faa	Lytic	0.511089	0.0213384
CCBH28242__all_bases_fragment_4.faa	Lytic	0.506094	0.0146564
CCBH28242__all_bases_fragment_40.faa	Temperate	0.503097	0.0129809
CCBH28242__all_bases_fragment_43.faa	Temperate	0.504196	0.0133512
CCBH28311__all_bases_fragment_22.faa	Lytic	0.50959	0.0191561
CCBH28311__all_bases_fragment_3.faa	Temperate	0.502697	0.015215
CCBH28311__all_bases_fragment_44.faa	Temperate	0.501898	0.0224151
CCBH28525__all_bases_fragment_1.faa	Lytic	0.503197	0.0146554
CCBH28525__all_bases_fragment_11.faa	Lytic	0.513786	0.0178821
CCBH28525__all_bases_fragment_13.faa	Temperate	0.501199	0.0175497
CCBH28525__all_bases_fragment_25.faa	Temperate	0.508492	0.024726
CCBH28525__all_bases_fragment_27.faa	Lytic	0.501099	0.02365
CCBH28525__all_bases_fragment_33.faa	Lytic	0.5002	0.0212252
CCBH28525__all_bases_fragment_46.faa	Temperate	0.501299	0.0212616
CCBH28525__all_bases_fragment_50.faa	Lytic	0.508392	0.0192029
CCBH28525__all_bases_fragment_60.faa	Lytic	0.503696	0.0195038
CCBH28525__all_bases_fragment_8.faa	Lytic	0.505395	0.0291169
CCBH28529__all_bases_fragment_12.faa	Lytic	0.500899	0.0156827
CCBH28529__all_bases_fragment_18.faa	Temperate	0.5005	0.0206723
CCBH28529__all_bases_fragment_2.faa	Lytic	0.514386	0.0158866
CCBH28529__all_bases_fragment_31.faa	Lytic	0.509091	0.0192898
CCBH28529__all_bases_fragment_34.faa	Temperate	0.502198	0.0152232
CCBH28529__all_bases_fragment_39.faa	Lytic	0.501499	0.0317204
CCBH28529__all_bases_fragment_43.faa	Temperate	0.501499	0.0155151
CCBH28529__all_bases_fragment_61.faa	Temperate	0.501698	0.0222658
CCBH28529__all_bases_fragment_62.faa	Lytic	0.514885	0.0185136
CCBH28558__all_bases_fragment_33.faa	Lytic	0.501598	0.0176258
CCBH28558__all_bases_fragment_49.faa	Temperate	0.51049	0.0152883
CCBH28558__all_bases_fragment_8.faa	Lytic	0.506394	0.0140391
CCBH28612__all_bases_fragment_12.faa	Lytic	0.505894	0.0167832
CCBH28612__all_bases_fragment_16.faa	Lytic	0.501598	0.0258139
CCBH28612__all_bases_fragment_2.faa	Lytic	0.501299	0.0186885
CCBH28612__all_bases_fragment_28.faa	Temperate	0.500899	0.0269108
CCBH28612__all_bases_fragment_31.faa	Lytic	0.507692	0.0200239
CCBH28612__all_bases_fragment_38.faa	Lytic	0.508192	0.0277573
CCBH28612__all_bases_fragment_52.faa	Lytic	0.5004	0.0156397
CCBH28612__all_bases_fragment_6.faa	Temperate	0.503896	0.021193
CCBH28612__all_bases_fragment_65.faa	Temperate	0.504196	0.0200849
CCBH28612__all_bases_fragment_7.faa	Temperate	0.503297	0.0215877
CCBH28612__all_bases_fragment_72.faa	Temperate	0.503996	0.0153291
CCBH28612__all_bases_fragment_73.faa	Lytic	0.501798	0.0285059
CCBH28612__all_bases_fragment_77.faa	Lytic	0.506993	0.0216175
CCBH28612__all_bases_fragment_79.faa	Lytic	0.51019	0.0193458
CCBH28612__all_bases_fragment_80.faa	Temperate	0.504296	0.0270019
CCBH28612__all_bases_fragment_81.faa	Temperate	0.5003	0.0182508
CCBH28612__all_bases_fragment_9.faa	Lytic	0.501299	0.0195447
CCBH28717__all_bases_fragment_23.faa	Temperate	0.500799	0.0184912
CCBH28717__all_bases_fragment_43.faa	Lytic	0.502897	0.0110903
CCBH28717__all_bases_fragment_45.faa	Lytic	0.518981	0.0199863
CCBH28717__all_bases_fragment_9.faa	Temperate	0.50989	0.0187972
CCBH28850__all_bases_fragment_10.faa	Temperate	0.505894	0.0216726
CCBH28850__all_bases_fragment_13.faa	Lytic	0.50969	0.0154429
CCBH28850__all_bases_fragment_16.faa	Lytic	0.500799	0.0182467
CCBH28850__all_bases_fragment_18.faa	Lytic	0.511489	0.0245559
CCBH28850__all_bases_fragment_24.faa	Lytic	0.514486	0.0301659
CCBH28850__all_bases_fragment_39.faa	Lytic	0.504795	0.016152
CCBH28850__all_bases_fragment_47.faa	Temperate	0.514685	0.0302379
CCBH28850__all_bases_fragment_52.faa	Lytic	0.505894	0.023194
CCBH28850__all_bases_fragment_63.faa	Temperate	0.504096	0.0156253
CCBH28850__all_bases_fragment_64.faa	Temperate	0.502398	0.0188991
CCBH28850__all_bases_fragment_65.faa	Temperate	0.504396	0.0166294
CCBH28850__all_bases_fragment_9.faa	Lytic	0.507992	0.0191394
CCBH28865__all_bases_fragment_2.faa	Temperate	0.502697	0.0173309
CCBH28865__all_bases_fragment_38.faa	Temperate	0.506494	0.0278648
CCBH28865__all_bases_fragment_56.faa	Lytic	0.50989	0.0198457
CCBH29235__all_bases_fragment_22.faa	Lytic	0.500999	0.0192175
CCBH29235__all_bases_fragment_24.faa	Temperate	0.507193	0.01932
CCBH29235__all_bases_fragment_66.faa	Temperate	0.503996	0.0146363
CCBH29235__all_bases_fragment_73.faa	Lytic	0.503696	0.0169818
CCBH29235__all_bases_fragment_8.faa	Lytic	0.50989	0.0224151
CCBH29264__all_bases_fragment_16.faa	Temperate	0.503796	0.0167764
CCBH29264__all_bases_fragment_21.faa	Lytic	0.508691	0.0241204
CCBH29264__all_bases_fragment_34.faa	Lytic	0.505195	0.0211593
CCBH29264__all_bases_fragment_56.faa	Lytic	0.507892	0.0229126
CCBH29264__all_bases_fragment_58.faa	Lytic	0.501698	0.0240002
CCBH29264__all_bases_fragment_59.faa	Lytic	0.503197	0.0224722
CCBH29264__all_bases_fragment_60.faa	Lytic	0.505095	0.0188608
CCBH29264__all_bases_fragment_61.faa	Lytic	0.513786	0.0160093
CCBH29402__all_bases_fragment_16.faa	Lytic	0.505295	0.0145991
CCBH29402__all_bases_fragment_20.faa	Lytic	0.505694	0.0195906
CCBH29402__all_bases_fragment_27.faa	Temperate	0.507692	0.0113271
CCBH29402__all_bases_fragment_28.faa	Lytic	0.505694	0.0179476
CCBH5698__all_bases_fragment_15.faa	Temperate	0.505994	0.0250478
CCBH5698__all_bases_fragment_21.faa	Lytic	0.50979	0.0196377
CCBH5698__all_bases_fragment_28.faa	Lytic	0.513686	0.0284945
CCBH5698__all_bases_fragment_35.faa	Lytic	0.507093	0.0205911
CCBH5698__all_bases_fragment_5.faa	Lytic	0.502997	0.0129889
CCBH5698__all_bases_fragment_54.faa	Lytic	0.506194	0.0132837
CCBH5698__all_bases_fragment_59.faa	Lytic	0.507493	0.0239385
CCBH5698__all_bases_fragment_68.faa	Lytic	0.507992	0.0137431
CCBH5939__all_bases_fragment_17.faa	Temperate	0.510689	0.020409
CCBH5939__all_bases_fragment_45.faa	Temperate	0.508691	0.0166195
CCBH5939__all_bases_fragment_48.faa	Lytic	0.503796	0.0197391
CCBH5939__all_bases_fragment_55.faa	Lytic	0.502198	0.0174471
CCBH5939__all_bases_fragment_62.faa	Lytic	0.506793	0.0201741
CCBH5939__all_bases_fragment_63.faa	Temperate	0.501898	0.0194084
CCBH5939__all_bases_fragment_8.faa	Lytic	0.511588	0.0222867
D2-463__all_bases_fragment_14.faa	Temperate	0.501698	0.0144686
D2-463__all_bases_fragment_21.faa	Lytic	0.501998	0.0196692
D2-463__all_bases_fragment_24.faa	Lytic	0.516084	0.0190922
D2-463__all_bases_fragment_29.faa	Lytic	0.500599	0.0178285
D2-463__all_bases_fragment_35.faa	Lytic	0.503896	0.0208464
D2-463__all_bases_fragment_53.faa	Temperate	0.517882	0.026762
D2-463__all_bases_fragment_57.faa	Lytic	0.504096	0.0163006
D2-463__all_bases_fragment_66.faa	Temperate	0.502797	0.0208217
D2-463__all_bases_fragment_7.faa	Lytic	0.505894	0.0194495
D2-463__all_bases_fragment_71.faa	Temperate	0.500599	0.0175008
ET02__all_bases_fragment_48.faa	Lytic	0.504995	0.0141862
F2-1206__all_bases_fragment_23.faa	Temperate	0.51039	0.0280485
F2-1206__all_bases_fragment_25.faa	Lytic	0.503896	0.0262652
F2-1206__all_bases_fragment_26.faa	Lytic	0.507792	0.023025
F2-1206__all_bases_fragment_44.faa	Lytic	0.5	0.0161965
F2-1206__all_bases_fragment_5.faa	Lytic	0.506593	0.0209288
F2-1206__all_bases_fragment_55.faa	Lytic	0.5	0.0168488
F2-1206__all_bases_fragment_57.faa	Lytic	0.511888	0.00836063
F2-1206__all_bases_fragment_59.faa	Temperate	0.503097	0.0243732
F2-1206__all_bases_fragment_6.faa	Temperate	0.502498	0.015934
F2-1206__all_bases_fragment_9.faa	Temperate	0.509291	0.0181851
H2-9me___all_bases_fragment_13.faa	Lytic	0.503996	0.00691046
H2-9me___all_bases_fragment_18.faa	Lytic	0.504196	0.019039
H2-9me___all_bases_fragment_2.faa	Temperate	0.508791	0.0253795
H2-9me___all_bases_fragment_22.faa	Lytic	0.505295	0.0195089
H2-9me___all_bases_fragment_24.faa	Temperate	0.501499	0.0140572
H2-9me___all_bases_fragment_29.faa	Lytic	0.5001	0.020011
H2-9me___all_bases_fragment_32.faa	Lytic	0.501499	0.0197994
H2-9me___all_bases_fragment_48.faa	Temperate	0.506993	0.0224331
H2-9me___all_bases_fragment_54.faa	Temperate	0.503796	0.0217087
H2-9me___all_bases_fragment_55.faa	Temperate	0.506094	0.0223526
H2-9me___all_bases_fragment_59.faa	Lytic	0.508392	0.0147531
H2-9me___all_bases_fragment_72.faa	Lytic	0.501998	0.025693
H2-9me___all_bases_fragment_74.faa	Temperate	0.51039	0.018051
H2-9me___all_bases_fragment_75.faa	Lytic	0.513786	0.0345084
H2-9me___all_bases_fragment_80.faa	Temperate	0.50959	0.0186973
H2-9me___all_bases_fragment_81.faa	Lytic	0.502797	0.011232
HIAE_PA01__all_bases_fragment_13.faa	Temperate	0.502597	0.0120664
HIAE_PA01__all_bases_fragment_30.faa	Lytic	0.501399	0.0114989
HIAE_PA01__all_bases_fragment_31.faa	Temperate	0.503197	0.0165367
HIAE_PA01__all_bases_fragment_46.faa	Lytic	0.500599	0.0105861
HIAE_PA01__all_bases_fragment_57.faa	Temperate	0.510989	0.0233913
HIAE_PA01__all_bases_fragment_58.faa	Temperate	0.500899	0.0154842
HIAE_PA02__all_bases_fragment_11.faa	Temperate	0.509091	0.0207408
HIAE_PA02__all_bases_fragment_32.faa	Temperate	0.507592	0.0185311
HIAE_PA02__all_bases_fragment_35.faa	Lytic	0.502597	0.0165271
HIAE_PA02__all_bases_fragment_47.faa	Lytic	0.503197	0.0196072
HIAE_PA02__all_bases_fragment_48.faa	Temperate	0.504995	0.0131341
HIAE_PA05__all_bases_fragment_19.faa	Temperate	0.501099	0.0146428
HIAE_PA05__all_bases_fragment_25.faa	Temperate	0.51049	0.0182355
HIAE_PA05__all_bases_fragment_42.faa	Temperate	0.502597	0.0132717
HIAE_PA06__all_bases_fragment_36.faa	Lytic	0.502198	0.0151641
HIAE_PA06__all_bases_fragment_5.faa	Lytic	0.502498	0.014945
HIAE_PA06__all_bases_fragment_52.faa	Lytic	0.506194	0.0224277
HIAE_PA07__all_bases_fragment_10.faa	Temperate	0.509091	0.0201848
HIAE_PA07__all_bases_fragment_17.faa	Lytic	0.500599	0.0129134
HIAE_PA07__all_bases_fragment_24.faa	Temperate	0.500799	0.0226844
HIAE_PA07__all_bases_fragment_26.faa	Temperate	0.507293	0.0223732
HIAE_PA07__all_bases_fragment_46.faa	Temperate	0.501299	0.0206907
HIAE_PA07__all_bases_fragment_68.faa	Temperate	0.507792	0.0189392
HIAE_PA08__all_bases_fragment_5.faa	Lytic	0.508791	0.0221726
HIAE_PA08__all_bases_fragment_53.faa	Lytic	0.509091	0.018253
HIAE_PA08__all_bases_fragment_7.faa	Lytic	0.508891	0.0107985
HIAE_PA09__all_bases_fragment_30.faa	Temperate	0.510989	0.0241264
HIAE_PA09__all_bases_fragment_41.faa	Lytic	0.500999	0.0245366
HIAE_PA09__all_bases_fragment_51.faa	Temperate	0.503097	0.0198256
HIAE_PA09__all_bases_fragment_53.faa	Temperate	0.504396	0.0200371
HIAE_PA10__all_bases_fragment_1.faa	Lytic	0.505994	0.0179167
HIAE_PA10__all_bases_fragment_21.faa	Temperate	0.504096	0.023772
HIAE_PA10__all_bases_fragment_38.faa	Temperate	0.503197	0.0145529
HIAE_PA10__all_bases_fragment_39.faa	Temperate	0.501399	0.0137953
HIAE_PA10__all_bases_fragment_4.faa	Lytic	0.5002	0.0208743
HIAE_PA10__all_bases_fragment_43.faa	Lytic	0.504895	0.0175563
HIAE_PA10__all_bases_fragment_48.faa	Lytic	0.515684	0.0276014
HIAE_PA10__all_bases_fragment_49.faa	Temperate	0.506693	0.0178584
HIAE_PA10__all_bases_fragment_5.faa	Temperate	0.501499	0.0271684
HIAE_PA11__all_bases_fragment_14.faa	Lytic	0.513187	0.0174242
HIAE_PA11__all_bases_fragment_20.faa	Lytic	0.5004	0.018309
HIAE_PA11__all_bases_fragment_31.faa	Temperate	0.505594	0.0190097
HIAE_PA11__all_bases_fragment_32.faa	Lytic	0.507592	0.0224073
HIAE_PA11__all_bases_fragment_34.faa	Temperate	0.506394	0.0148542
HIAE_PA11__all_bases_fragment_37.faa	Temperate	0.504895	0.0225615
HIAE_PA11__all_bases_fragment_42.faa	Temperate	0.502498	0.0238341
HIAE_PA11__all_bases_fragment_59.faa	Lytic	0.5004	0.0168085
HIAE_PA11__all_bases_fragment_8.faa	Lytic	0.500899	0.0229866
HIAE_PA12__all_bases_fragment_43.faa	Temperate	0.500999	0.0208322
HIAE_PA12__all_bases_fragment_53.faa	Temperate	0.504695	0.0145923
HIAE_PA12__all_bases_fragment_7.faa	Lytic	0.503497	0.0162011
HIAE_PA13__all_bases_fragment_1.faa	Temperate	0.505694	0.0189326
HIAE_PA13__all_bases_fragment_26.faa	Temperate	0.505894	0.0178103
HIAE_PA13__all_bases_fragment_32.faa	Lytic	0.509091	0.0153027
HIAE_PA13__all_bases_fragment_4.faa	Lytic	0.507592	0.00976214
HIAE_PA13__all_bases_fragment_54.faa	Lytic	0.502797	0.0154574
HIAE_PA13__all_bases_fragment_57.faa	Temperate	0.506194	0.0214776
HIAE_PA13__all_bases_fragment_69.faa	Temperate	0.507692	0.0271493
HIAE_PA13__all_bases_fragment_72.faa	Lytic	0.501399	0.0179067
HIAE_PA13__all_bases_fragment_9.faa	Lytic	0.502797	0.0199453
HIAE_PA14__all_bases_fragment_50.faa	Lytic	0.503097	0.0138007
HIAE_PA14__all_bases_fragment_7.faa	Lytic	0.501898	0.0146223
HIAE_PA15__all_bases_fragment_41.faa	Lytic	0.504496	0.0247623
HIAE_PA15__all_bases_fragment_50.faa	Temperate	0.506993	0.0187549
ICBBVIM-2__all_bases_fragment_38.faa	Lytic	0.506993	0.0109093
ICBBVIM-2__all_bases_fragment_40.faa	Lytic	0.507692	0.0224489
ICBBVIM-2__all_bases_fragment_49.faa	Lytic	0.504196	0.019597
ICBBVIM-2__all_bases_fragment_61.faa	Lytic	0.505395	0.013759
ICBBVIM-2__all_bases_fragment_67.faa	Lytic	0.501698	0.020004
ICBBVIM-2__all_bases_fragment_9.faa	Temperate	0.504096	0.0294873
ICBDVIM-2__all_bases_fragment_10.faa	Lytic	0.504096	0.0116091
ICBDVIM-2__all_bases_fragment_14.faa	Lytic	0.508691	0.0185384
ICBDVIM-2__all_bases_fragment_17.faa	Lytic	0.511588	0.023422
ICBDVIM-2__all_bases_fragment_29.faa	Lytic	0.510889	0.0169194
ICBDVIM-2__all_bases_fragment_35.faa	Temperate	0.504995	0.0112249
ICBDVIM-2__all_bases_fragment_38.faa	Lytic	0.504296	0.0212991
ICBDVIM-2__all_bases_fragment_41.faa	Temperate	0.504296	0.0144686
ICBDVIM-2__all_bases_fragment_56.faa	Lytic	0.501299	0.0115798
ICBRVIM-2__all_bases_fragment_16.faa	Lytic	0.503497	0.0193249
ICBRVIM-2__all_bases_fragment_18.faa	Lytic	0.5002	0.0199453
ICBRVIM-2__all_bases_fragment_6.faa	Lytic	0.511888	0.0235018
ICBRVIM-2__all_bases_fragment_80.faa	Temperate	0.504695	0.0270351
IHMA_1709299__all_bases_fragment_20.faa	Lytic	0.502597	0.0210287
IHMA_1709299__all_bases_fragment_30.faa	Lytic	0.504995	0.0273341
IHMA_1709299__all_bases_fragment_43.faa	Temperate	0.504795	0.0155026
IHMA_1709299__all_bases_fragment_5.faa	Temperate	0.501898	0.0246905
JM03__all_bases_fragment_29.faa	Temperate	0.503796	0.0190705
JM03__all_bases_fragment_3.faa	Lytic	0.510889	0.0171363
JM03__all_bases_fragment_31.faa	Temperate	0.501199	0.0152429
JM03__all_bases_fragment_35.faa	Temperate	0.503896	0.0210465
JM03__all_bases_fragment_38.faa	Temperate	0.514386	0.0179734
JM03__all_bases_fragment_42.faa	Lytic	0.502897	0.0132246
JM03__all_bases_fragment_43.faa	Lytic	0.503297	0.0209543
JM03__all_bases_fragment_44.faa	Lytic	0.50999	0.021146
JM03__all_bases_fragment_46.faa	Lytic	0.507792	0.0321922
JM03__all_bases_fragment_74.faa	Lytic	0.500599	0.0223091
JM03__all_bases_fragment_77.faa	Lytic	0.505694	0.0223732
JM03__all_bases_fragment_81.faa	Lytic	0.503297	0.0223821
JM03__all_bases_fragment_82.faa	Temperate	0.503397	0.0187027
JX05__all_bases_fragment_18.faa	Lytic	0.517483	0.0221003
JX05__all_bases_fragment_19.faa	Lytic	0.511089	0.0193363
JX05__all_bases_fragment_20.faa	Temperate	0.507692	0.0171281
JX05__all_bases_fragment_27.faa	Lytic	0.518482	0.0156878
JX05__all_bases_fragment_28.faa	Lytic	0.5001	0.0340224
JX05__all_bases_fragment_35.faa	Temperate	0.503197	0.017407
JX05__all_bases_fragment_36.faa	Temperate	0.506194	0.0194692
JX05__all_bases_fragment_37.faa	Lytic	0.5001	0.0223258
JX05__all_bases_fragment_46.faa	Lytic	0.50989	0.0211977
JX05__all_bases_fragment_48.faa	Lytic	0.504595	0.0190621
JX05__all_bases_fragment_64.faa	Lytic	0.512887	0.0252737
JX05__all_bases_fragment_69.faa	Lytic	0.50959	0.0103766
LIM1030__all_bases_fragment_1.faa	Lytic	0.501698	0.0137978
LIM1030__all_bases_fragment_13.faa	Temperate	0.503297	0.0198537
LIM1030__all_bases_fragment_15.faa	Temperate	0.509391	0.0120499
LIM1030__all_bases_fragment_3.faa	Temperate	0.507792	0.0211498
LIM1030__all_bases_fragment_39.faa	Temperate	0.500699	0.0173193
LIM1030__all_bases_fragment_43.faa	Temperate	0.511788	0.0195715
LIM1030__all_bases_fragment_45.faa	Temperate	0.508392	0.0196499
LIM1030__all_bases_fragment_5.faa	Temperate	0.514286	0.022626
LIM1030__all_bases_fragment_69.faa	Lytic	0.501099	0.02406
LIM1030__all_bases_fragment_7.faa	Temperate	0.504895	0.0121056
LIM1030__all_bases_fragment_70.faa	Lytic	0.501698	0.0240542
LIM1030__all_bases_fragment_8.faa	Lytic	0.501798	0.00937199
LIM1030__all_bases_fragment_80.faa	Temperate	0.503796	0.0177308
LIM1136__all_bases_fragment_37.faa	Temperate	0.501199	0.0206436
LIM1136__all_bases_fragment_40.faa	Lytic	0.510589	0.0203779
LIM1136__all_bases_fragment_44.faa	Lytic	0.502697	0.0188956
LIM1136__all_bases_fragment_45.faa	Temperate	0.504695	0.0198537
LIM1136__all_bases_fragment_46.faa	Lytic	0.511489	0.00882294
LIM1136__all_bases_fragment_52.faa	Lytic	0.5004	0.0273859
LIM1166__all_bases_fragment_3.faa	Temperate	0.513586	0.0143206
LIM1166__all_bases_fragment_52.faa	Temperate	0.508691	0.0148028
LIM1166__all_bases_fragment_54.faa	Lytic	0.5003	0.0180419
LIM1166__all_bases_fragment_55.faa	Lytic	0.504695	0.0194628
LIM1166__all_bases_fragment_59.faa	Lytic	0.50969	0.0155331
LIM1166__all_bases_fragment_60.faa	Temperate	0.500999	0.0241306
LIM1166__all_bases_fragment_65.faa	Temperate	0.501299	0.0196161
LIM1209__all_bases_fragment_41.faa	Lytic	0.501399	0.0295118
LIM1209__all_bases_fragment_42.faa	Lytic	0.502897	0.0126143
LIM1209__all_bases_fragment_43.faa	Lytic	0.503497	0.0278038
LIM1209__all_bases_fragment_44.faa	Lytic	0.502398	0.0131356
LIM1209__all_bases_fragment_45.faa	Temperate	0.512987	0.0173737
LIM1209__all_bases_fragment_46.faa	Temperate	0.505594	0.0204219
LIM1209__all_bases_fragment_48.faa	Lytic	0.507193	0.00801757
LIM1209__all_bases_fragment_49.faa	Temperate	0.5004	0.0215907
LIM1209__all_bases_fragment_50.faa	Temperate	0.505295	0.0256757
LIM1209__all_bases_fragment_51.faa	Lytic	0.5004	0.0126558
LIM1209__all_bases_fragment_53.faa	Temperate	0.500799	0.0170185
LIM1256__all_bases_fragment_30.faa	Lytic	0.506294	0.0154558
LIM1256__all_bases_fragment_39.faa	Temperate	0.501798	0.0204346
LIM1256__all_bases_fragment_4.faa	Lytic	0.502398	0.0236088
LIM1256__all_bases_fragment_40.faa	Lytic	0.515185	0.014972
LIM1256__all_bases_fragment_57.faa	Temperate	0.508492	0.0135879
LIM1256__all_bases_fragment_61.faa	Temperate	0.505295	0.0140273
LIM1256__all_bases_fragment_63.faa	Temperate	0.503996	0.0263867
LIM1303__all_bases_fragment_23.faa	Lytic	0.502198	0.0231029
LIM1303__all_bases_fragment_47.faa	Lytic	0.506793	0.0264954
LIM1410__all_bases_fragment_50.faa	Lytic	0.501099	0.0165014
LIM1410__all_bases_fragment_52.faa	Temperate	0.508492	0.0242944
LIM1410__all_bases_fragment_59.faa	Temperate	0.505994	0.0211932
LIM1410__all_bases_fragment_60.faa	Lytic	0.500899	0.0226322
LIM1547__all_bases_fragment_11.faa	Temperate	0.509491	0.0177305
LIM1547__all_bases_fragment_12.faa	Temperate	0.505395	0.00959717
LIM1547__all_bases_fragment_14.faa	Lytic	0.513487	0.0213609
LIM1547__all_bases_fragment_16.faa	Lytic	0.507692	0.0177575
LIM1547__all_bases_fragment_19.faa	Temperate	0.505694	0.0112298
LIM1547__all_bases_fragment_38.faa	Lytic	0.503097	0.0284959
LIM1547__all_bases_fragment_54.faa	Lytic	0.510689	0.0194628
LIM1547__all_bases_fragment_55.faa	Lytic	0.504895	0.0181763
LIM1595__all_bases_fragment_18.faa	Lytic	0.501798	0.0200202
LIM1595__all_bases_fragment_3.faa	Temperate	0.507193	0.0103439
LIM1595__all_bases_fragment_5.faa	Lytic	0.502797	0.0139435
LIM1595__all_bases_fragment_57.faa	Temperate	0.502098	0.0182147
LIM1595__all_bases_fragment_64.faa	Lytic	0.5002	0.0239846
LIM1595__all_bases_fragment_68.faa	Lytic	0.505594	0.015595
LIM1595__all_bases_fragment_7.faa	Lytic	0.510789	0.0249872
LIM1595__all_bases_fragment_70.faa	Temperate	0.504795	0.0156116
LIM1595__all_bases_fragment_71.faa	Temperate	0.502098	0.0227114
LIM1595__all_bases_fragment_8.faa	Lytic	0.500899	0.0160973
LIM1680__all_bases_fragment_22.faa	Temperate	0.501399	0.0257674
LIM1680__all_bases_fragment_41.faa	Lytic	0.50999	0.0171657
LIM1680__all_bases_fragment_47.faa	Lytic	0.506394	0.0295017
LIM4285__all_bases_fragment_18.faa	Temperate	0.506294	0.021781
LIM4285__all_bases_fragment_23.faa	Lytic	0.500899	0.0188608
LIM4285__all_bases_fragment_24.faa	Temperate	0.512587	0.0203485
LIM4285__all_bases_fragment_50.faa	Lytic	0.517383	0.0217931
LIM4285__all_bases_fragment_69.faa	Temperate	0.502797	0.0162137
LIM4285__all_bases_fragment_72.faa	Lytic	0.5005	0.0210929
LIM4293__all_bases_fragment_20.faa	Lytic	0.505095	0.0211127
LIM4293__all_bases_fragment_3.faa	Lytic	0.501299	0.0197933
LIM4293__all_bases_fragment_4.faa	Lytic	0.507193	0.0111159
LIM4293__all_bases_fragment_64.faa	Temperate	0.505894	0.0217965
LIM4308__all_bases_fragment_15.faa	Lytic	0.506294	0.0123796
LIM4308__all_bases_fragment_31.faa	Lytic	0.505594	0.0125846
LIM4308__all_bases_fragment_59.faa	Temperate	0.504595	0.0204561
LIM4308__all_bases_fragment_7.faa	Lytic	0.503896	0.0194238
LIM4308__all_bases_fragment_8.faa	Temperate	0.504595	0.0249848
LIM4320__all_bases_fragment_13.faa	Lytic	0.507293	0.0252879
LIM4320__all_bases_fragment_22.faa	Temperate	0.509491	0.0159277
LIM4320__all_bases_fragment_54.faa	Temperate	0.506094	0.0204939
LIM4320__all_bases_fragment_65.faa	Temperate	0.505495	0.0125334
LIM4447__all_bases_fragment_1.faa	Lytic	0.506693	0.0283822
LIM4447__all_bases_fragment_14.faa	Temperate	0.507093	0.0271361
LIM4447__all_bases_fragment_22.faa	Temperate	0.505994	0.0132174
LIM4447__all_bases_fragment_30.faa	Temperate	0.502198	0.0104686
LIM4447__all_bases_fragment_38.faa	Lytic	0.506494	0.0172974
LIM4447__all_bases_fragment_43.faa	Lytic	0.504995	0.0221014
LIM4447__all_bases_fragment_45.faa	Temperate	0.508492	0.0151638
LIM4447__all_bases_fragment_46.faa	Lytic	0.501499	0.0152948
LIM4447__all_bases_fragment_48.faa	Temperate	0.503796	0.019351
LIM4447__all_bases_fragment_5.faa	Lytic	0.502697	0.0217397
LIM4447__all_bases_fragment_50.faa	Lytic	0.5005	0.0248789
LIM4447__all_bases_fragment_61.faa	Lytic	0.50969	0.0120445
LIM4519__all_bases_fragment_26.faa	Lytic	0.500999	0.0170549
LIM4519__all_bases_fragment_29.faa	Temperate	0.506194	0.024237
LIM4519__all_bases_fragment_46.faa	Lytic	0.504496	0.0231803
LIM4519__all_bases_fragment_53.faa	Temperate	0.505095	0.0265712
LIM4519__all_bases_fragment_54.faa	Lytic	0.504795	0.0202581
LIM4519__all_bases_fragment_56.faa	Temperate	0.511788	0.0285269
LIM4519__all_bases_fragment_58.faa	Lytic	0.508292	0.0214578
LIM4519__all_bases_fragment_59.faa	Lytic	0.500899	0.0140586
LIM4519__all_bases_fragment_60.faa	Temperate	0.504795	0.0198248
MIMA_PA2_1__all_bases_fragment_26.faa	Temperate	0.50979	0.0173726
MIMA_PA2_1__all_bases_fragment_38.faa	Lytic	0.505495	0.0268023
MIMA_PA2_1__all_bases_fragment_40.faa	Lytic	0.500899	0.0193827
MIMA_PA2_1__all_bases_fragment_59.faa	Lytic	0.51019	0.0144703
Newton__all_bases_fragment_10.faa	Lytic	0.501299	0.0225951
Newton__all_bases_fragment_21.faa	Lytic	0.501898	0.0115401
Newton__all_bases_fragment_24.faa	Lytic	0.503097	0.0154713
Newton__all_bases_fragment_35.faa	Lytic	0.505395	0.0170091
Newton__all_bases_fragment_43.faa	Lytic	0.50999	0.016706
Newton__all_bases_fragment_44.faa	Lytic	0.504595	0.0213022
Newton__all_bases_fragment_45.faa	Temperate	0.505894	0.0167535
Newton__all_bases_fragment_48.faa	Lytic	0.504296	0.0259425
Newton__all_bases_fragment_51.faa	Temperate	0.500799	0.0134183
Newton__all_bases_fragment_64.faa	Lytic	0.508591	0.0172017
Newton__all_bases_fragment_65.faa	Lytic	0.503397	0.0236468
P600__all_bases_fragment_1.faa	Temperate	0.5004	0.0302466
P600__all_bases_fragment_11.faa	Lytic	0.515984	0.022214
P600__all_bases_fragment_30.faa	Temperate	0.508192	0.0222266
P600__all_bases_fragment_46.faa	Lytic	0.500999	0.0216175
P600__all_bases_fragment_51.faa	Temperate	0.505894	0.0295819
P600__all_bases_fragment_57.faa	Temperate	0.5005	0.0261196
P600__all_bases_fragment_9.faa	Temperate	0.506094	0.0144023
PA1088__all_bases_fragment_16.faa	Lytic	0.511788	0.0152886
PA1088__all_bases_fragment_43.faa	Lytic	0.501199	0.0175895
PA1088__all_bases_fragment_49.faa	Temperate	0.500999	0.0193314
PA1088__all_bases_fragment_56.faa	Temperate	0.502398	0.0175236
PA1088__all_bases_fragment_6.faa	Temperate	0.501099	0.0168958
PA11803__all_bases_fragment_12.faa	Temperate	0.500599	0.0163327
PA11803__all_bases_fragment_18.faa	Temperate	0.506693	0.0272996
PA11803__all_bases_fragment_29.faa	Temperate	0.502697	0.0198487
PA11803__all_bases_fragment_30.faa	Lytic	0.514985	0.0122373
PA11803__all_bases_fragment_45.faa	Temperate	0.502697	0.0195753
PA11803__all_bases_fragment_48.faa	Lytic	0.502597	0.0240651
PA11803__all_bases_fragment_54.faa	Lytic	0.512088	0.0164711
PA11803__all_bases_fragment_6.faa	Temperate	0.512887	0.0202341
PA11803__all_bases_fragment_60.faa	Temperate	0.501499	0.0163482
PA11803__all_bases_fragment_7.faa	Temperate	0.509091	0.0201551
PA12117__all_bases_fragment_17.faa	Lytic	0.514486	0.0236153
PA12117__all_bases_fragment_44.faa	Lytic	0.506394	0.019502
PA12117__all_bases_fragment_53.faa	Lytic	0.505495	0.0134104
PA12117__all_bases_fragment_56.faa	Temperate	0.503397	0.00955549
PA12117__all_bases_fragment_6.faa	Temperate	0.506194	0.0117954
PA12117__all_bases_fragment_8.faa	Temperate	0.506194	0.0216027
PA36721__all_bases_fragment_15.faa	Temperate	0.507093	0.019986
PA36721__all_bases_fragment_18.faa	Temperate	0.505894	0.0240018
PA404__all_bases_fragment_12.faa	Lytic	0.505295	0.0133717
PA404__all_bases_fragment_2.faa	Lytic	0.507493	0.0182465
PA404__all_bases_fragment_22.faa	Temperate	0.513387	0.0170326
PA404__all_bases_fragment_23.faa	Temperate	0.50999	0.0204649
PA404__all_bases_fragment_52.faa	Lytic	0.504496	0.0188438
PA404__all_bases_fragment_64.faa	Temperate	0.507293	0.0194012
PA404__all_bases_fragment_67.faa	Lytic	0.503896	0.0177822
PA4722__all_bases_fragment_21.faa	Lytic	0.502098	0.0202292
PA4722__all_bases_fragment_30.faa	Lytic	0.505095	0.0171712
PA4722__all_bases_fragment_40.faa	Lytic	0.502298	0.0169877
PA4722__all_bases_fragment_43.faa	Temperate	0.501199	0.0186524
PA4722__all_bases_fragment_5.faa	Temperate	0.502498	0.0208454
PA4722__all_bases_fragment_52.faa	Lytic	0.515984	0.0108818
PA4722__all_bases_fragment_57.faa	Temperate	0.508092	0.0254743
PA4722__all_bases_fragment_58.faa	Temperate	0.51009	0.019926
PA8281__all_bases_fragment_16.faa	Lytic	0.51039	0.0188674
PA8281__all_bases_fragment_27.faa	Temperate	0.511489	0.0176459
PA8281__all_bases_fragment_28.faa	Lytic	0.503097	0.0148055
PA8281__all_bases_fragment_5.faa	Temperate	0.501099	0.0184326
PA8281__all_bases_fragment_50.faa	Lytic	0.504795	0.0270471
PA8281__all_bases_fragment_58.faa	Temperate	0.508492	0.0208789
PA8281__all_bases_fragment_6.faa	Temperate	0.51049	0.0159903
PA834__all_bases_fragment_11.faa	Temperate	0.500599	0.0245781
PA834__all_bases_fragment_18.faa	Temperate	0.518681	0.0212569
PA834__all_bases_fragment_25.faa	Lytic	0.505195	0.021022
PA834__all_bases_fragment_43.faa	Temperate	0.510889	0.0109271
PA834__all_bases_fragment_46.faa	Temperate	0.5	0.018083
pae22_fragment_56.faa	Lytic	0.502897	0.0159853
pae28__all_bases_fragment_65.faa	Lytic	0.513686	0.0270941
PA_104__all_bases_fragment_39.faa	Temperate	0.505994	0.0184274
PA_104__all_bases_fragment_46.faa	Temperate	0.503896	0.0114184
PA_104__all_bases_fragment_57.faa	Lytic	0.501499	0.0188385
PA_104__all_bases_fragment_7.faa	Temperate	0.502597	0.0170677
PA_105__all_bases_fragment_35.faa	Lytic	0.502498	0.0227281
PA_105__all_bases_fragment_41.faa	Lytic	0.5004	0.0141665
PA_105__all_bases_fragment_51.faa	Temperate	0.511289	0.019979
PA_105__all_bases_fragment_8.faa	Temperate	0.501698	0.0195651
PA_107__all_bases_fragment_14.faa	Temperate	0.512787	0.0224277
PA_107__all_bases_fragment_17.faa	Temperate	0.503397	0.0223046
PA_107__all_bases_fragment_27.faa	Temperate	0.504695	0.0187738
PA_107__all_bases_fragment_3.faa	Lytic	0.512687	0.024834
PA_108__all_bases_fragment_3.faa	Temperate	0.514985	0.0160292
PA_108__all_bases_fragment_44.faa	Temperate	0.501598	0.01448
PA_108__all_bases_fragment_6.faa	Lytic	0.504196	0.0136615
PA_108__all_bases_fragment_62.faa	Temperate	0.505794	0.014594
PA_110__all_bases_fragment_40.faa	Temperate	0.507792	0.015197
PA_110__all_bases_fragment_43.faa	Temperate	0.503197	0.0190757
PA_114__all_bases_fragment_2.faa	Lytic	0.501399	0.0221068
PA_114__all_bases_fragment_33.faa	Lytic	0.505894	0.017206
PA_114__all_bases_fragment_45.faa	Lytic	0.50979	0.0258046
PA_115__all_bases_fragment_32.faa	Lytic	0.511289	0.0169053
PA_115__all_bases_fragment_46.faa	Temperate	0.514086	0.0285414
PA_115__all_bases_fragment_5.faa	Lytic	0.509191	0.0148381
PA_116__all_bases_fragment_2.faa	Lytic	0.502498	0.0218825
PA_116__all_bases_fragment_32.faa	Temperate	0.506394	0.0168322
PA_116__all_bases_fragment_40.faa	Lytic	0.511888	0.0249798
PA_116__all_bases_fragment_43.faa	Lytic	0.5005	0.0286976
PA_116__all_bases_fragment_51.faa	Temperate	0.505994	0.0142913
PA_116__all_bases_fragment_55.faa	Temperate	0.501998	0.0128188
PA_127.fasta_all_bases_fragment_10.faa	Temperate	0.507792	0.0243152
PA_127.fasta_all_bases_fragment_11.faa	Temperate	0.501299	0.0176843
PA_127.fasta_all_bases_fragment_33.faa	Lytic	0.501798	0.0259396
PA_127.fasta_all_bases_fragment_47.faa	Lytic	0.504496	0.0122922
PA_127.fasta_all_bases_fragment_50.faa	Lytic	0.511389	0.0236763
PA_127.fasta_all_bases_fragment_59.faa	Temperate	0.502997	0.0115923
PA_127.fasta_all_bases_fragment_61.faa	Lytic	0.504196	0.0164156
PA_127.fasta_all_bases_fragment_64.faa	Lytic	0.501798	0.0131022
PA_127.fasta_all_bases_fragment_65.faa	Temperate	0.502897	0.0184866
PA_90__all_bases_fragment_32.faa	Lytic	0.504595	0.0181062
PA_90__all_bases_fragment_50.faa	Lytic	0.503397	0.02126
PA_93__all_bases_fragment_15.faa	Lytic	0.507792	0.0211262
PA_93__all_bases_fragment_49.faa	Temperate	0.503896	0.0208559
PA_94__all_bases_fragment_29.faa	Lytic	0.500899	0.0167236
PA_94__all_bases_fragment_59.faa	Lytic	0.504296	0.0241411
UFMG-H10__all_bases_fragment_4.faa	Lytic	0.504196	0.019734
UFMG-H6__all_bases_fragment_4.faa	Temperate	0.51029	0.0157564
UFMG-H7__all_bases_fragment_5.faa	Lytic	0.513686	0.0138555
UFMG-H9__all_bases_fragment_4.faa	Temperate	0.512488	0.0259009
